# Supplementary material for: Unraveling the pathological biomineralization of monosodium urate crystals in gout patients
Source: Commun Biol. 2024 Jul 7;7:828. doi: 10.1038/s42003-024-06534-6 (PMC11228021; doi:10.1038/s42003-024-06534-6)
Supplement: Supplementary file 4 — Supplementary Data 1 [file 42003_2024_6534_MOESM4_ESM.xlsx]

## Sheet: XRD Human MSU
XPowder	diffraction	software.	PLV	file	format	Ver.	3.0.	Exported	by	XPowderX	Ver.	2023.01.01
Sample	=	MSU	humano	oct	2023_1
Site	=	?
User=	Usuario
Date	=	2023-12-07
Time	=	13:37:27
Start	2-theta	scan=	4.0032
End	2-theta	scan	=	70.0043
Step	Size	=	0.0083556
Scan	mode	=	?
Integration	Time(sec)	=	?
Anode	=	Cu
Filter	=	?
Monochromator	=	?
K-Alpha	1=	1.5406
K-Alpha	2=	1.54433
Ka2/Ka1	Ratio=	0.5
K-Beta	=	1.39217
Automatic	sampler	changer=	?
Single	Gobel	mirror=	?
Divergence	slit	=	?
Receiving	slit	=	?
Generator	voltage(Kv)	=	?
Tube	currrent(mA)	=	?
Maximum	counts	=	2622
Temperature(ｺ	)	=	-1000
Data
2Theta	Intensity (cps)
4.0032	266
4.0115	263
4.0199	255
4.0282	266
4.0366	272
4.045	278
4.0533	245
4.0617	252
4.07	247
4.0784	274
4.0867	249
4.0951	237
4.1034	270
4.1118	269
4.1202	280
4.1285	214
4.1369	279
4.1452	241
4.1536	297
4.1619	272
4.1703	273
4.1786	248
4.187	242
4.1954	284
4.2037	267
4.2121	261
4.2204	236
4.2288	263
4.2371	289
4.2455	290
4.2538	272
4.2622	255
4.2706	228
4.2789	269
4.2873	275
4.2956	277
4.304	272
4.3123	263
4.3207	249
4.329	238
4.3374	255
4.3458	246
4.3541	264
4.3625	256
4.3708	263
4.3792	274
4.3875	251
4.3959	246
4.4042	253
4.4126	244
4.421	237
4.4293	245
4.4377	249
4.446	258
4.4544	270
4.4627	210
4.4711	247
4.4794	258
4.4878	235
4.4962	252
4.5045	220
4.5129	262
4.5212	246
4.5296	246
4.5379	226
4.5463	255
4.5546	269
4.563	266
4.5714	233
4.5797	274
4.5881	240
4.5964	273
4.6048	235
4.6131	238
4.6215	268
4.6299	257
4.6382	264
4.6466	254
4.6549	235
4.6633	232
4.6716	246
4.68	257
4.6883	289
4.6967	247
4.7051	269
4.7134	263
4.7218	220
4.7301	261
4.7385	252
4.7468	247
4.7552	244
4.7635	278
4.7719	221
4.7803	211
4.7886	228
4.797	238
4.8053	241
4.8137	247
4.822	234
4.8304	262
4.8387	242
4.8471	253
4.8555	276
4.8638	224
4.8722	231
4.8805	254
4.8889	235
4.8972	255
4.9056	245
4.9139	257
4.9223	221
4.9307	254
4.939	254
4.9474	245
4.9557	254
4.9641	256
4.9724	244
4.9808	224
4.9891	258
4.9975	231
5.0059	263
5.0142	216
5.0226	257
5.0309	213
5.0393	245
5.0476	221
5.056	253
5.0643	228
5.0727	222
5.0811	234
5.0894	238
5.0978	270
5.1061	242
5.1145	225
5.1228	273
5.1312	242
5.1395	255
5.1479	257
5.1563	221
5.1646	237
5.173	209
5.1813	203
5.1897	220
5.198	227
5.2064	225
5.2147	242
5.2231	256
5.2315	210
5.2398	233
5.2482	265
5.2565	222
5.2649	268
5.2732	206
5.2816	230
5.2899	258
5.2983	214
5.3067	213
5.315	217
5.3234	207
5.3317	195
5.3401	203
5.3484	230
5.3568	238
5.3651	225
5.3735	237
5.3819	212
5.3902	242
5.3986	201
5.4069	243
5.4153	268
5.4236	231
5.432	232
5.4403	224
5.4487	220
5.4571	261
5.4654	240
5.4738	237
5.4821	216
5.4905	225
5.4988	226
5.5072	256
5.5155	194
5.5239	205
5.5323	210
5.5406	214
5.549	225
5.5573	224
5.5657	248
5.574	232
5.5824	210
5.5907	204
5.5991	251
5.6075	230
5.6158	221
5.6242	244
5.6325	214
5.6409	210
5.6492	210
5.6576	214
5.6659	210
5.6743	210
5.6827	221
5.691	227
5.6994	233
5.7077	220
5.7161	202
5.7244	206
5.7328	203
5.7411	216
5.7495	206
5.7579	205
5.7662	201
5.7746	206
5.7829	212
5.7913	204
5.7996	235
5.808	221
5.8164	193
5.8247	237
5.8331	219
5.8414	237
5.8498	193
5.8581	238
5.8665	222
5.8748	205
5.8832	230
5.8916	212
5.8999	236
5.9083	202
5.9166	214
5.925	242
5.9333	205
5.9417	210
5.95	223
5.9584	215
5.9668	231
5.9751	235
5.9835	206
5.9918	249
6.0002	203
6.0085	184
6.0169	200
6.0252	205
6.0336	242
6.042	204
6.0503	236
6.0587	209
6.067	225
6.0754	220
6.0837	211
6.0921	204
6.1004	217
6.1088	204
6.1172	217
6.1255	179
6.1339	213
6.1422	200
6.1506	213
6.1589	221
6.1673	215
6.1756	219
6.184	223
6.1924	199
6.2007	194
6.2091	213
6.2174	224
6.2258	214
6.2341	226
6.2425	211
6.2508	223
6.2592	223
6.2676	216
6.2759	247
6.2843	221
6.2926	182
6.301	212
6.3093	221
6.3177	179
6.326	219
6.3344	213
6.3428	210
6.3511	197
6.3595	172
6.3678	195
6.3762	219
6.3845	222
6.3929	212
6.4012	230
6.4096	185
6.418	235
6.4263	227
6.4347	182
6.443	214
6.4514	203
6.4597	203
6.4681	217
6.4764	203
6.4848	197
6.4932	243
6.5015	210
6.5099	245
6.5182	238
6.5266	200
6.5349	221
6.5433	223
6.5516	232
6.56	212
6.5684	196
6.5767	228
6.5851	184
6.5934	200
6.6018	233
6.6101	214
6.6185	214
6.6268	215
6.6352	242
6.6436	193
6.6519	213
6.6603	210
6.6686	194
6.677	209
6.6853	215
6.6937	182
6.702	205
6.7104	199
6.7188	203
6.7271	225
6.7355	225
6.7438	203
6.7522	216
6.7605	202
6.7689	194
6.7772	223
6.7856	205
6.794	219
6.8023	199
6.8107	204
6.819	199
6.8274	210
6.8357	210
6.8441	186
6.8524	205
6.8608	199
6.8692	190
6.8775	233
6.8859	213
6.8942	232
6.9026	214
6.9109	226
6.9193	253
6.9276	225
6.936	207
6.9444	220
6.9527	230
6.9611	204
6.9694	192
6.9778	195
6.9861	212
6.9945	216
7.0029	190
7.0112	234
7.0196	190
7.0279	234
7.0363	226
7.0446	202
7.053	213
7.0613	223
7.0697	221
7.0781	227
7.0864	214
7.0948	242
7.1031	228
7.1115	220
7.1198	197
7.1282	175
7.1365	172
7.1449	221
7.1533	216
7.1616	228
7.17	209
7.1783	213
7.1867	235
7.195	197
7.2034	207
7.2117	217
7.2201	204
7.2285	190
7.2368	216
7.2452	192
7.2535	192
7.2619	223
7.2702	237
7.2786	227
7.2869	212
7.2953	181
7.3037	223
7.312	216
7.3204	204
7.3287	206
7.3371	216
7.3454	186
7.3538	195
7.3621	219
7.3705	203
7.3789	217
7.3872	188
7.3956	232
7.4039	217
7.4123	201
7.4206	243
7.429	185
7.4373	206
7.4457	245
7.4541	226
7.4624	224
7.4708	235
7.4791	233
7.4875	212
7.4958	220
7.5042	240
7.5125	227
7.5209	215
7.5293	223
7.5376	223
7.546	211
7.5543	230
7.5627	248
7.571	238
7.5794	238
7.5877	235
7.5961	217
7.6045	223
7.6128	223
7.6212	222
7.6295	217
7.6379	261
7.6462	223
7.6546	226
7.6629	227
7.6713	209
7.6797	194
7.688	201
7.6964	220
7.7047	213
7.7131	232
7.7214	210
7.7298	236
7.7381	215
7.7465	221
7.7549	201
7.7632	248
7.7716	204
7.7799	219
7.7883	227
7.7966	201
7.805	215
7.8133	226
7.8217	203
7.8301	200
7.8384	238
7.8468	216
7.8551	212
7.8635	222
7.8718	230
7.8802	230
7.8885	261
7.8969	227
7.9053	235
7.9136	232
7.922	246
7.9303	238
7.9387	233
7.947	242
7.9554	251
7.9637	206
7.9721	252
7.9805	235
7.9888	254
7.9972	228
8.0055	245
8.0139	244
8.0222	216
8.0306	209
8.0389	240
8.0473	232
8.0557	247
8.064	242
8.0724	240
8.0807	238
8.0891	244
8.0974	251
8.1058	264
8.1142	261
8.1225	265
8.1309	270
8.1392	242
8.1476	285
8.1559	245
8.1643	275
8.1726	264
8.181	261
8.1894	285
8.1977	282
8.2061	304
8.2144	282
8.2228	285
8.2311	265
8.2395	305
8.2478	296
8.2562	297
8.2646	300
8.2729	317
8.2813	331
8.2896	373
8.298	342
8.3063	353
8.3147	361
8.323	361
8.3314	415
8.3398	386
8.3481	381
8.3565	400
8.3648	393
8.3732	418
8.3815	368
8.3899	360
8.3982	357
8.4066	330
8.415	326
8.4233	288
8.4317	298
8.44	249
8.4484	259
8.4567	236
8.4651	233
8.4734	243
8.4818	226
8.4902	232
8.4985	217
8.5069	233
8.5152	234
8.5236	212
8.5319	217
8.5403	240
8.5486	231
8.557	232
8.5654	221
8.5737	249
8.5821	243
8.5904	256
8.5988	213
8.6071	248
8.6155	221
8.6238	226
8.6322	222
8.6406	233
8.6489	241
8.6573	205
8.6656	241
8.674	204
8.6823	216
8.6907	226
8.699	247
8.7074	196
8.7158	233
8.7241	247
8.7325	206
8.7408	249
8.7492	259
8.7575	249
8.7659	205
8.7742	223
8.7826	234
8.791	220
8.7993	227
8.8077	237
8.816	221
8.8244	222
8.8327	264
8.8411	225
8.8494	233
8.8578	205
8.8662	202
8.8745	194
8.8829	244
8.8912	217
8.8996	245
8.9079	226
8.9163	262
8.9246	209
8.933	241
8.9414	235
8.9497	247
8.9581	222
8.9664	238
8.9748	255
8.9831	222
8.9915	245
8.9998	256
9.0082	236
9.0166	254
9.0249	276
9.0333	242
9.0416	269
9.05	238
9.0583	231
9.0667	216
9.075	279
9.0834	255
9.0918	285
9.1001	258
9.1085	223
9.1168	272
9.1252	292
9.1335	289
9.1419	273
9.1502	267
9.1586	310
9.167	295
9.1753	310
9.1837	338
9.192	284
9.2004	303
9.2087	318
9.2171	299
9.2254	357
9.2338	341
9.2422	331
9.2505	357
9.2589	307
9.2672	353
9.2756	412
9.2839	380
9.2923	394
9.3007	431
9.309	414
9.3174	472
9.3257	454
9.3341	464
9.3424	422
9.3508	506
9.3591	462
9.3675	556
9.3759	541
9.3842	579
9.3926	617
9.4009	599
9.4093	681
9.4176	696
9.426	782
9.4343	722
9.4427	811
9.4511	841
9.4594	835
9.4678	892
9.4761	909
9.4845	952
9.4928	912
9.5012	1044
9.5095	976
9.5179	928
9.5263	861
9.5346	795
9.543	706
9.5513	674
9.5597	601
9.568	507
9.5764	414
9.5847	374
9.5931	327
9.6015	315
9.6098	290
9.6182	295
9.6265	265
9.6349	255
9.6432	273
9.6516	244
9.6599	237
9.6683	236
9.6767	231
9.685	234
9.6934	215
9.7017	244
9.7101	234
9.7184	242
9.7268	217
9.7351	215
9.7435	199
9.7519	231
9.7602	234
9.7686	210
9.7769	226
9.7853	213
9.7936	232
9.802	225
9.8103	228
9.8187	216
9.8271	237
9.8354	221
9.8438	227
9.8521	243
9.8605	216
9.8688	205
9.8772	212
9.8855	209
9.8939	200
9.9023	253
9.9106	220
9.919	217
9.9273	223
9.9357	234
9.944	202
9.9524	230
9.9607	214
9.9691	184
9.9775	235
9.9858	224
9.9942	247
10.0025	200
10.0109	214
10.0192	227
10.0276	213
10.036	213
10.0443	211
10.0527	225
10.061	222
10.0694	193
10.0777	211
10.0861	232
10.0944	216
10.1028	227
10.1112	223
10.1195	230
10.1279	213
10.1362	221
10.1446	214
10.1529	219
10.1613	197
10.1696	197
10.178	244
10.1864	230
10.1947	202
10.2031	201
10.2114	204
10.2198	201
10.2281	209
10.2365	212
10.2448	225
10.2532	193
10.2616	201
10.2699	231
10.2783	242
10.2866	210
10.295	206
10.3033	195
10.3117	205
10.32	201
10.3284	219
10.3368	178
10.3451	201
10.3535	223
10.3618	199
10.3702	186
10.3785	210
10.3869	210
10.3952	191
10.4036	179
10.412	211
10.4203	203
10.4287	201
10.437	194
10.4454	203
10.4537	186
10.4621	200
10.4704	182
10.4788	202
10.4872	201
10.4955	184
10.5039	176
10.5122	203
10.5206	203
10.5289	202
10.5373	191
10.5456	217
10.554	203
10.5624	182
10.5707	212
10.5791	185
10.5874	190
10.5958	242
10.6041	197
10.6125	216
10.6208	228
10.6292	214
10.6376	215
10.6459	195
10.6543	236
10.6626	164
10.671	197
10.6793	195
10.6877	209
10.696	200
10.7044	219
10.7128	234
10.7211	193
10.7295	212
10.7378	181
10.7462	237
10.7545	189
10.7629	217
10.7712	165
10.7796	193
10.788	191
10.7963	213
10.8047	219
10.813	207
10.8214	201
10.8297	213
10.8381	193
10.8464	195
10.8548	205
10.8632	234
10.8715	222
10.8799	212
10.8882	227
10.8966	230
10.9049	241
10.9133	242
10.9216	225
10.93	203
10.9384	199
10.9467	225
10.9551	226
10.9634	244
10.9718	231
10.9801	256
10.9885	295
10.9968	251
11.0052	259
11.0136	245
11.0219	272
11.0303	227
11.0386	242
11.047	269
11.0553	247
11.0637	234
11.072	213
11.0804	256
11.0888	234
11.0971	207
11.1055	259
11.1138	212
11.1222	209
11.1305	207
11.1389	221
11.1473	228
11.1556	203
11.164	234
11.1723	209
11.1807	207
11.189	207
11.1974	209
11.2057	221
11.2141	223
11.2225	230
11.2308	195
11.2392	211
11.2475	216
11.2559	204
11.2642	222
11.2726	202
11.2809	204
11.2893	219
11.2977	241
11.306	216
11.3144	248
11.3227	248
11.3311	236
11.3394	267
11.3478	246
11.3561	268
11.3645	282
11.3729	275
11.3812	241
11.3896	277
11.3979	282
11.4063	311
11.4146	274
11.423	273
11.4313	293
11.4397	293
11.4481	347
11.4564	349
11.4648	356
11.4731	336
11.4815	345
11.4898	363
11.4982	408
11.5065	409
11.5149	428
11.5233	405
11.5316	414
11.54	468
11.5483	509
11.5567	507
11.565	506
11.5734	520
11.5817	586
11.5901	576
11.5985	613
11.6068	690
11.6152	683
11.6235	744
11.6319	796
11.6402	836
11.6486	919
11.6569	942
11.6653	1055
11.6737	1037
11.682	1122
11.6904	1226
11.6987	1210
11.7071	1340
11.7154	1330
11.7238	1461
11.7321	1467
11.7405	1468
11.7489	1534
11.7572	1583
11.7656	1435
11.7739	1404
11.7823	1268
11.7906	1056
11.799	1047
11.8073	821
11.8157	674
11.8241	586
11.8324	464
11.8408	422
11.8491	336
11.8575	315
11.8658	273
11.8742	279
11.8825	234
11.8909	245
11.8993	219
11.9076	238
11.916	226
11.9243	199
11.9327	206
11.941	212
11.9494	195
11.9577	205
11.9661	226
11.9745	223
11.9828	221
11.9912	237
11.9995	205
12.0079	251
12.0162	242
12.0246	216
12.0329	230
12.0413	194
12.0497	191
12.058	232
12.0664	205
12.0747	207
12.0831	209
12.0914	206
12.0998	219
12.1081	189
12.1165	199
12.1249	207
12.1332	233
12.1416	215
12.1499	180
12.1583	172
12.1666	203
12.175	178
12.1833	185
12.1917	199
12.2001	174
12.2084	206
12.2168	181
12.2251	175
12.2335	162
12.2418	214
12.2502	184
12.2585	193
12.2669	179
12.2753	189
12.2836	178
12.292	199
12.3003	182
12.3087	186
12.317	202
12.3254	186
12.3338	199
12.3421	201
12.3505	194
12.3588	211
12.3672	203
12.3755	199
12.3839	188
12.3922	183
12.4006	191
12.409	181
12.4173	203
12.4257	159
12.434	170
12.4424	176
12.4507	202
12.4591	176
12.4674	195
12.4758	179
12.4842	199
12.4925	189
12.5009	215
12.5092	191
12.5176	206
12.5259	194
12.5343	190
12.5426	211
12.551	213
12.5594	225
12.5677	213
12.5761	206
12.5844	180
12.5928	185
12.6011	205
12.6095	217
12.6178	219
12.6262	228
12.6346	207
12.6429	216
12.6513	190
12.6596	220
12.668	183
12.6763	213
12.6847	201
12.693	211
12.7014	211
12.7098	183
12.7181	181
12.7265	181
12.7348	200
12.7432	199
12.7515	175
12.7599	174
12.7682	175
12.7766	144
12.785	185
12.7933	154
12.8017	162
12.81	142
12.8184	170
12.8267	173
12.8351	159
12.8434	157
12.8518	196
12.8602	167
12.8685	163
12.8769	160
12.8852	184
12.8936	179
12.9019	161
12.9103	152
12.9186	154
12.927	182
12.9354	148
12.9437	183
12.9521	152
12.9604	153
12.9688	170
12.9771	141
12.9855	180
12.9938	165
13.0022	170
13.0106	168
13.0189	180
13.0273	178
13.0356	173
13.044	172
13.0523	134
13.0607	158
13.069	163
13.0774	138
13.0858	182
13.0941	154
13.1025	184
13.1108	186
13.1192	167
13.1275	137
13.1359	149
13.1442	150
13.1526	155
13.161	171
13.1693	174
13.1777	169
13.186	121
13.1944	182
13.2027	148
13.2111	174
13.2194	157
13.2278	174
13.2362	181
13.2445	174
13.2529	150
13.2612	178
13.2696	182
13.2779	150
13.2863	154
13.2946	133
13.303	161
13.3114	163
13.3197	140
13.3281	189
13.3364	148
13.3448	162
13.3531	194
13.3615	171
13.3698	182
13.3782	180
13.3866	178
13.3949	159
13.4033	152
13.4116	144
13.42	122
13.4283	149
13.4367	181
13.445	149
13.4534	174
13.4618	162
13.4701	185
13.4785	193
13.4868	174
13.4952	161
13.5035	172
13.5119	165
13.5203	165
13.5286	160
13.537	146
13.5453	164
13.5537	175
13.562	158
13.5704	158
13.5787	139
13.5871	164
13.5955	133
13.6038	159
13.6122	161
13.6205	154
13.6289	170
13.6372	161
13.6456	176
13.6539	148
13.6623	144
13.6707	190
13.679	162
13.6874	160
13.6957	161
13.7041	146
13.7124	155
13.7208	137
13.7291	174
13.7375	155
13.7459	161
13.7542	174
13.7626	157
13.7709	148
13.7793	146
13.7876	160
13.796	173
13.8043	163
13.8127	179
13.8211	163
13.8294	165
13.8378	171
13.8461	153
13.8545	167
13.8628	192
13.8712	158
13.8795	170
13.8879	189
13.8963	163
13.9046	174
13.913	165
13.9213	162
13.9297	149
13.938	163
13.9464	155
13.9547	168
13.9631	190
13.9715	161
13.9798	168
13.9882	168
13.9965	160
14.0049	167
14.0132	171
14.0216	140
14.0299	164
14.0383	165
14.0467	181
14.055	188
14.0634	159
14.0717	170
14.0801	167
14.0884	165
14.0968	154
14.1051	160
14.1135	172
14.1219	155
14.1302	168
14.1386	173
14.1469	157
14.1553	175
14.1636	151
14.172	172
14.1803	165
14.1887	148
14.1971	143
14.2054	154
14.2138	161
14.2221	133
14.2305	171
14.2388	180
14.2472	137
14.2555	169
14.2639	159
14.2723	139
14.2806	160
14.289	174
14.2973	154
14.3057	155
14.314	157
14.3224	171
14.3307	172
14.3391	144
14.3475	162
14.3558	147
14.3642	155
14.3725	174
14.3809	154
14.3892	162
14.3976	149
14.4059	170
14.4143	170
14.4227	167
14.431	159
14.4394	174
14.4477	161
14.4561	150
14.4644	151
14.4728	161
14.4811	176
14.4895	138
14.4979	172
14.5062	130
14.5146	171
14.5229	178
14.5313	160
14.5396	168
14.548	152
14.5563	169
14.5647	167
14.5731	164
14.5814	192
14.5898	172
14.5981	160
14.6065	164
14.6148	182
14.6232	159
14.6315	148
14.6399	183
14.6483	163
14.6566	159
14.665	163
14.6733	168
14.6817	158
14.69	143
14.6984	168
14.7068	189
14.7151	165
14.7235	164
14.7318	173
14.7402	178
14.7485	149
14.7569	183
14.7652	139
14.7736	144
14.782	157
14.7903	147
14.7987	161
14.807	167
14.8154	175
14.8237	132
14.8321	159
14.8404	160
14.8488	157
14.8572	183
14.8655	150
14.8739	159
14.8822	174
14.8906	137
14.8989	176
14.9073	150
14.9156	155
14.924	142
14.9324	165
14.9407	158
14.9491	155
14.9574	161
14.9658	171
14.9741	151
14.9825	139
14.9908	149
14.9992	132
15.0076	159
15.0159	143
15.0243	146
15.0326	159
15.041	180
15.0493	167
15.0577	163
15.066	175
15.0744	161
15.0828	178
15.0911	163
15.0995	153
15.1078	167
15.1162	171
15.1245	168
15.1329	158
15.1412	146
15.1496	161
15.158	185
15.1663	169
15.1747	171
15.183	143
15.1914	174
15.1997	155
15.2081	173
15.2164	192
15.2248	179
15.2332	144
15.2415	170
15.2499	158
15.2582	117
15.2666	170
15.2749	176
15.2833	161
15.2916	155
15.3	171
15.3084	170
15.3167	170
15.3251	181
15.3334	168
15.3418	157
15.3501	167
15.3585	141
15.3668	155
15.3752	192
15.3836	153
15.3919	140
15.4003	163
15.4086	161
15.417	181
15.4253	158
15.4337	192
15.442	178
15.4504	160
15.4588	162
15.4671	162
15.4755	163
15.4838	163
15.4922	199
15.5005	143
15.5089	158
15.5172	170
15.5256	171
15.534	167
15.5423	191
15.5507	199
15.559	150
15.5674	157
15.5757	184
15.5841	153
15.5924	176
15.6008	165
15.6092	181
15.6175	189
15.6259	199
15.6342	153
15.6426	152
15.6509	172
15.6593	171
15.6676	167
15.676	153
15.6844	173
15.6927	159
15.7011	165
15.7094	170
15.7178	170
15.7261	171
15.7345	192
15.7428	163
15.7512	183
15.7596	184
15.7679	160
15.7763	151
15.7846	162
15.793	173
15.8013	162
15.8097	179
15.818	174
15.8264	184
15.8348	191
15.8431	159
15.8515	164
15.8598	172
15.8682	176
15.8765	197
15.8849	148
15.8933	191
15.9016	178
15.91	189
15.9183	151
15.9267	173
15.935	155
15.9434	157
15.9517	176
15.9601	169
15.9685	152
15.9768	178
15.9852	136
15.9935	186
16.0019	178
16.0102	180
16.0186	192
16.0269	168
16.0353	197
16.0437	162
16.052	176
16.0604	155
16.0687	206
16.0771	171
16.0854	178
16.0938	179
16.1021	184
16.1105	160
16.1189	180
16.1272	162
16.1356	225
16.1439	176
16.1523	204
16.1606	196
16.169	160
16.1773	184
16.1857	163
16.1941	163
16.2024	185
16.2108	157
16.2191	185
16.2275	170
16.2358	186
16.2442	153
16.2525	180
16.2609	170
16.2693	183
16.2776	189
16.286	186
16.2943	174
16.3027	158
16.311	161
16.3194	168
16.3277	178
16.3361	164
16.3445	194
16.3528	192
16.3612	202
16.3695	169
16.3779	199
16.3862	203
16.3946	190
16.4029	194
16.4113	194
16.4197	178
16.428	185
16.4364	186
16.4447	189
16.4531	202
16.4614	190
16.4698	181
16.4781	181
16.4865	205
16.4949	219
16.5032	209
16.5116	192
16.5199	228
16.5283	234
16.5366	203
16.545	231
16.5533	242
16.5617	233
16.5701	258
16.5784	262
16.5868	282
16.5951	277
16.6035	266
16.6118	264
16.6202	301
16.6285	296
16.6369	330
16.6453	309
16.6536	345
16.662	335
16.6703	317
16.6787	334
16.687	317
16.6954	331
16.7037	331
16.7121	376
16.7205	342
16.7288	365
16.7372	334
16.7455	298
16.7539	334
16.7622	318
16.7706	276
16.7789	295
16.7873	275
16.7957	272
16.804	240
16.8124	224
16.8207	210
16.8291	211
16.8374	192
16.8458	207
16.8541	179
16.8625	203
16.8709	199
16.8792	184
16.8876	213
16.8959	199
16.9043	196
16.9126	190
16.921	188
16.9293	182
16.9377	190
16.9461	182
16.9544	206
16.9628	191
16.9711	188
16.9795	188
16.9878	175
16.9962	188
17.0046	189
17.0129	201
17.0213	214
17.0296	193
17.038	151
17.0463	182
17.0547	158
17.063	189
17.0714	188
17.0798	199
17.0881	203
17.0965	227
17.1048	209
17.1132	196
17.1215	211
17.1299	203
17.1382	207
17.1466	199
17.155	169
17.1633	160
17.1717	178
17.18	176
17.1884	191
17.1967	189
17.2051	189
17.2134	215
17.2218	189
17.2302	227
17.2385	186
17.2469	196
17.2552	180
17.2636	183
17.2719	201
17.2803	184
17.2886	185
17.297	175
17.3054	214
17.3137	196
17.3221	204
17.3304	199
17.3388	190
17.3471	225
17.3555	217
17.3638	201
17.3722	210
17.3806	179
17.3889	215
17.3973	214
17.4056	206
17.414	217
17.4223	197
17.4307	182
17.439	231
17.4474	204
17.4558	190
17.4641	215
17.4725	215
17.4808	180
17.4892	215
17.4975	185
17.5059	185
17.5142	181
17.5226	188
17.531	205
17.5393	202
17.5477	196
17.556	240
17.5644	209
17.5727	205
17.5811	200
17.5894	216
17.5978	205
17.6062	182
17.6145	199
17.6229	191
17.6312	228
17.6396	249
17.6479	223
17.6563	216
17.6646	226
17.673	205
17.6814	242
17.6897	222
17.6981	212
17.7064	230
17.7148	233
17.7231	227
17.7315	255
17.7398	264
17.7482	205
17.7566	255
17.7649	241
17.7733	270
17.7816	244
17.79	258
17.7983	255
17.8067	263
17.815	310
17.8234	266
17.8318	297
17.8401	294
17.8485	331
17.8568	358
17.8652	378
17.8735	377
17.8819	356
17.8902	408
17.8986	412
17.907	440
17.9153	499
17.9237	519
17.932	543
17.9404	581
17.9487	601
17.9571	585
17.9654	685
17.9738	692
17.9822	707
17.9905	797
17.9989	791
18.0072	824
18.0156	866
18.0239	883
18.0323	934
18.0406	895
18.049	940
18.0574	922
18.0657	895
18.0741	869
18.0824	791
18.0908	746
18.0991	670
18.1075	586
18.1158	613
18.1242	564
18.1326	452
18.1409	442
18.1493	372
18.1576	332
18.166	340
18.1743	274
18.1827	259
18.191	261
18.1994	244
18.2078	256
18.2161	251
18.2245	231
18.2328	233
18.2412	213
18.2495	213
18.2579	221
18.2662	221
18.2746	224
18.283	232
18.2913	220
18.2997	240
18.308	265
18.3164	237
18.3247	217
18.3331	227
18.3415	231
18.3498	225
18.3582	191
18.3665	230
18.3749	224
18.3832	209
18.3916	223
18.3999	225
18.4083	226
18.4167	270
18.425	223
18.4334	241
18.4417	240
18.4501	227
18.4584	244
18.4668	253
18.4751	219
18.4835	248
18.4919	222
18.5002	220
18.5086	227
18.5169	241
18.5253	270
18.5336	199
18.542	199
18.5503	217
18.5587	279
18.5671	249
18.5754	202
18.5838	221
18.5921	232
18.6005	235
18.6088	233
18.6172	225
18.6255	247
18.6339	251
18.6423	261
18.6506	251
18.659	263
18.6673	244
18.6757	282
18.684	275
18.6924	238
18.7007	265
18.7091	275
18.7175	298
18.7258	319
18.7342	317
18.7425	295
18.7509	322
18.7592	313
18.7676	335
18.7759	340
18.7843	359
18.7927	400
18.801	376
18.8094	425
18.8177	400
18.8261	425
18.8344	512
18.8428	496
18.8511	541
18.8595	540
18.8679	627
18.8762	642
18.8846	686
18.8929	736
18.9013	774
18.9096	845
18.918	994
18.9263	989
18.9347	1015
18.9431	1040
18.9514	1159
18.9598	1202
18.9681	1232
18.9765	1356
18.9848	1374
18.9932	1409
19.0015	1481
19.0099	1426
19.0183	1387
19.0266	1461
19.035	1398
19.0433	1345
19.0517	1216
19.06	1207
19.0684	1100
19.0767	989
19.0851	861
19.0935	835
19.1018	751
19.1102	620
19.1185	499
19.1269	453
19.1352	430
19.1436	392
19.1519	379
19.1603	350
19.1687	287
19.177	325
19.1854	284
19.1937	263
19.2021	295
19.2104	269
19.2188	276
19.2271	258
19.2355	277
19.2439	314
19.2522	241
19.2606	264
19.2689	266
19.2773	278
19.2856	247
19.294	261
19.3023	265
19.3107	240
19.3191	245
19.3274	262
19.3358	246
19.3441	256
19.3525	214
19.3608	231
19.3692	237
19.3775	243
19.3859	220
19.3943	241
19.4026	214
19.411	283
19.4193	267
19.4277	244
19.436	246
19.4444	262
19.4528	288
19.4611	264
19.4695	280
19.4778	274
19.4862	295
19.4945	249
19.5029	288
19.5112	317
19.5196	313
19.528	316
19.5363	351
19.5447	382
19.553	381
19.5614	387
19.5697	428
19.5781	430
19.5864	462
19.5948	472
19.6032	480
19.6115	534
19.6199	566
19.6282	567
19.6366	637
19.6449	605
19.6533	591
19.6616	611
19.67	607
19.6784	649
19.6867	654
19.6951	654
19.7034	619
19.7118	571
19.7201	553
19.7285	545
19.7368	495
19.7452	453
19.7536	434
19.7619	402
19.7703	390
19.7786	360
19.787	330
19.7953	276
19.8037	296
19.812	289
19.8204	274
19.8288	257
19.8371	245
19.8455	240
19.8538	262
19.8622	236
19.8705	224
19.8789	210
19.8872	234
19.8956	248
19.904	202
19.9123	221
19.9207	233
19.929	202
19.9374	210
19.9457	232
19.9541	231
19.9624	222
19.9708	236
19.9792	230
19.9875	194
19.9959	216
20.0042	220
20.0126	186
20.0209	221
20.0293	202
20.0376	222
20.046	205
20.0544	232
20.0627	204
20.0711	251
20.0794	209
20.0878	217
20.0961	213
20.1045	207
20.1128	206
20.1212	224
20.1296	217
20.1379	200
20.1463	210
20.1546	219
20.163	182
20.1713	205
20.1797	209
20.188	207
20.1964	189
20.2048	213
20.2131	186
20.2215	206
20.2298	193
20.2382	219
20.2465	207
20.2549	247
20.2632	205
20.2716	233
20.28	228
20.2883	223
20.2967	206
20.305	217
20.3134	249
20.3217	221
20.3301	243
20.3384	214
20.3468	241
20.3552	256
20.3635	231
20.3719	235
20.3802	244
20.3886	216
20.3969	205
20.4053	224
20.4136	256
20.422	221
20.4304	223
20.4387	236
20.4471	242
20.4554	236
20.4638	217
20.4721	192
[truncated: 5,928 more rows]

## Sheet: Control MSU Time 1
2Theta	Intensity (cps)
4.0032	370
4.0115	332
4.0199	338
4.0282	317
4.0366	370
4.045	326
4.0533	326
4.0617	334
4.07	353
4.0784	369
4.0867	356
4.0951	359
4.1034	357
4.1118	345
4.1202	336
4.1285	361
4.1369	316
4.1452	320
4.1536	338
4.1619	305
4.1703	306
4.1786	335
4.187	334
4.1954	336
4.2037	303
4.2121	330
4.2204	338
4.2288	311
4.2371	307
4.2455	315
4.2538	315
4.2622	331
4.2706	320
4.2789	301
4.2873	339
4.2956	311
4.304	298
4.3123	330
4.3207	310
4.329	307
4.3374	300
4.3458	294
4.3541	296
4.3625	318
4.3708	301
4.3792	319
4.3875	321
4.3959	299
4.4042	274
4.4126	306
4.421	310
4.4293	294
4.4377	285
4.446	269
4.4544	303
4.4627	331
4.4711	304
4.4794	283
4.4878	299
4.4962	330
4.5045	285
4.5129	318
4.5212	276
4.5296	265
4.5379	286
4.5463	295
4.5546	268
4.563	259
4.5714	279
4.5797	298
4.5881	304
4.5964	280
4.6048	262
4.6131	296
4.6215	247
4.6299	248
4.6382	272
4.6466	282
4.6549	251
4.6633	262
4.6716	278
4.68	275
4.6883	279
4.6967	259
4.7051	249
4.7134	263
4.7218	236
4.7301	265
4.7385	242
4.7468	279
4.7552	288
4.7635	256
4.7719	253
4.7803	296
4.7886	232
4.797	273
4.8053	263
4.8137	275
4.822	279
4.8304	267
4.8387	288
4.8471	277
4.8555	247
4.8638	213
4.8722	255
4.8805	235
4.8889	234
4.8972	240
4.9056	270
4.9139	290
4.9223	272
4.9307	228
4.939	246
4.9474	233
4.9557	245
4.9641	261
4.9724	227
4.9808	221
4.9891	245
4.9975	226
5.0059	237
5.0142	259
5.0226	248
5.0309	253
5.0393	232
5.0476	234
5.056	240
5.0643	251
5.0727	248
5.0811	238
5.0894	238
5.0978	243
5.1061	209
5.1145	235
5.1228	224
5.1312	219
5.1395	217
5.1479	210
5.1563	241
5.1646	240
5.173	216
5.1813	227
5.1897	219
5.198	210
5.2064	222
5.2147	245
5.2231	226
5.2315	212
5.2398	228
5.2482	240
5.2565	223
5.2649	209
5.2732	217
5.2816	233
5.2899	214
5.2983	214
5.3067	222
5.315	196
5.3234	210
5.3317	202
5.3401	220
5.3484	226
5.3568	233
5.3651	237
5.3735	247
5.3819	222
5.3902	220
5.3986	227
5.4069	220
5.4153	230
5.4236	236
5.432	235
5.4403	196
5.4487	232
5.4571	199
5.4654	211
5.4738	201
5.4821	200
5.4905	217
5.4988	202
5.5072	185
5.5155	217
5.5239	206
5.5323	179
5.5406	205
5.549	202
5.5573	212
5.5657	207
5.574	171
5.5824	209
5.5907	228
5.5991	195
5.6075	171
5.6158	210
5.6242	171
5.6325	185
5.6409	203
5.6492	197
5.6576	201
5.6659	203
5.6743	202
5.6827	175
5.691	179
5.6994	202
5.7077	204
5.7161	186
5.7244	171
5.7328	206
5.7411	170
5.7495	190
5.7579	183
5.7662	203
5.7746	184
5.7829	175
5.7913	192
5.7996	188
5.808	201
5.8164	203
5.8247	201
5.8331	203
5.8414	191
5.8498	167
5.8581	202
5.8665	167
5.8748	192
5.8832	190
5.8916	195
5.8999	192
5.9083	182
5.9166	185
5.925	214
5.9333	184
5.9417	188
5.95	163
5.9584	170
5.9668	183
5.9751	180
5.9835	161
5.9918	176
6.0002	180
6.0085	181
6.0169	175
6.0252	168
6.0336	171
6.042	188
6.0503	169
6.0587	188
6.067	165
6.0754	170
6.0837	176
6.0921	169
6.1004	159
6.1088	162
6.1172	162
6.1255	171
6.1339	180
6.1422	179
6.1506	182
6.1589	167
6.1673	155
6.1756	169
6.184	188
6.1924	163
6.2007	158
6.2091	170
6.2174	174
6.2258	178
6.2341	173
6.2425	170
6.2508	148
6.2592	167
6.2676	193
6.2759	197
6.2843	169
6.2926	157
6.301	133
6.3093	179
6.3177	132
6.326	158
6.3344	155
6.3428	172
6.3511	179
6.3595	140
6.3678	149
6.3762	153
6.3845	158
6.3929	169
6.4012	170
6.4096	146
6.418	165
6.4263	167
6.4347	174
6.443	162
6.4514	143
6.4597	151
6.4681	154
6.4764	157
6.4848	139
6.4932	164
6.5015	158
6.5099	151
6.5182	113
6.5266	148
6.5349	148
6.5433	158
6.5516	159
6.56	150
6.5684	143
6.5767	126
6.5851	129
6.5934	151
6.6018	149
6.6101	116
6.6185	139
6.6268	161
6.6352	139
6.6436	168
6.6519	132
6.6603	138
6.6686	122
6.677	130
6.6853	154
6.6937	140
6.702	146
6.7104	131
6.7188	154
6.7271	168
6.7355	151
6.7438	124
6.7522	149
6.7605	127
6.7689	163
6.7772	146
6.7856	128
6.794	136
6.8023	149
6.8107	118
6.819	120
6.8274	122
6.8357	132
6.8441	152
6.8524	130
6.8608	141
6.8692	132
6.8775	148
6.8859	141
6.8942	141
6.9026	131
6.9109	136
6.9193	150
6.9276	94
6.936	127
6.9444	137
6.9527	141
6.9611	168
6.9694	150
6.9778	159
6.9861	131
6.9945	143
7.0029	129
7.0112	129
7.0196	149
7.0279	158
7.0363	149
7.0446	132
7.053	136
7.0613	133
7.0697	128
7.0781	118
7.0864	116
7.0948	121
7.1031	128
7.1115	158
7.1198	147
7.1282	133
7.1365	134
7.1449	130
7.1533	133
7.1616	129
7.17	119
7.1783	146
7.1867	118
7.195	121
7.2034	140
7.2117	119
7.2201	128
7.2285	122
7.2368	133
7.2452	143
7.2535	111
7.2619	115
7.2702	118
7.2786	119
7.2869	126
7.2953	105
7.3037	134
7.312	136
7.3204	123
7.3287	113
7.3371	102
7.3454	131
7.3538	121
7.3621	112
7.3705	117
7.3789	102
7.3872	117
7.3956	116
7.4039	120
7.4123	134
7.4206	142
7.429	119
7.4373	109
7.4457	133
7.4541	138
7.4624	112
7.4708	112
7.4791	115
7.4875	127
7.4958	110
7.5042	121
7.5125	120
7.5209	136
7.5293	129
7.5376	116
7.546	129
7.5543	109
7.5627	157
7.571	123
7.5794	130
7.5877	110
7.5961	118
7.6045	119
7.6128	139
7.6212	126
7.6295	118
7.6379	116
7.6462	112
7.6546	137
7.6629	110
7.6713	132
7.6797	141
7.688	122
7.6964	113
7.7047	120
7.7131	127
7.7214	128
7.7298	116
7.7381	118
7.7465	130
7.7549	96
7.7632	131
7.7716	113
7.7799	117
7.7883	110
7.7966	116
7.805	130
7.8133	111
7.8217	115
7.8301	115
7.8384	127
7.8468	111
7.8551	117
7.8635	128
7.8718	109
7.8802	112
7.8885	117
7.8969	131
7.9053	113
7.9136	117
7.922	148
7.9303	134
7.9387	120
7.947	131
7.9554	136
7.9637	119
7.9721	130
7.9805	96
7.9888	119
7.9972	143
8.0055	107
8.0139	99
8.0222	119
8.0306	110
8.0389	126
8.0473	124
8.0557	138
8.064	92
8.0724	110
8.0807	136
8.0891	88
8.0974	115
8.1058	107
8.1142	141
8.1225	139
8.1309	136
8.1392	117
8.1476	115
8.1559	122
8.1643	123
8.1726	142
8.181	102
8.1894	134
8.1977	126
8.2061	126
8.2144	133
8.2228	119
8.2311	124
8.2395	110
8.2478	106
8.2562	129
8.2646	117
8.2729	144
8.2813	113
8.2896	124
8.298	133
8.3063	111
8.3147	132
8.323	113
8.3314	138
8.3398	119
8.3481	133
8.3565	148
8.3648	112
8.3732	129
8.3815	137
8.3899	129
8.3982	132
8.4066	128
8.415	111
8.4233	134
8.4317	142
8.44	134
8.4484	118
8.4567	139
8.4651	119
8.4734	113
8.4818	126
8.4902	139
8.4985	122
8.5069	116
8.5152	122
8.5236	110
8.5319	131
8.5403	123
8.5486	129
8.557	110
8.5654	110
8.5737	110
8.5821	124
8.5904	121
8.5988	119
8.6071	133
8.6155	113
8.6238	140
8.6322	109
8.6406	116
8.6489	106
8.6573	107
8.6656	102
8.674	94
8.6823	115
8.6907	109
8.699	111
8.7074	121
8.7158	97
8.7241	110
8.7325	124
8.7408	111
8.7492	99
8.7575	97
8.7659	110
8.7742	118
8.7826	108
8.791	106
8.7993	102
8.8077	107
8.816	118
8.8244	102
8.8327	123
8.8411	139
8.8494	94
8.8578	110
8.8662	120
8.8745	116
8.8829	94
8.8912	94
8.8996	108
8.9079	122
8.9163	127
8.9246	115
8.933	118
8.9414	102
8.9497	123
8.9581	130
8.9664	107
8.9748	127
8.9831	122
8.9915	106
8.9998	133
9.0082	103
9.0166	113
9.0249	126
9.0333	133
9.0416	107
9.05	122
9.0583	119
9.0667	133
9.075	139
9.0834	106
9.0918	128
9.1001	112
9.1085	147
9.1168	137
9.1252	117
9.1335	111
9.1419	143
9.1502	133
9.1586	111
9.167	117
9.1753	129
9.1837	117
9.192	132
9.2004	110
9.2087	137
9.2171	141
9.2254	110
9.2338	128
9.2422	120
9.2505	139
9.2589	143
9.2672	131
9.2756	139
9.2839	155
9.2923	130
9.3007	130
9.309	141
9.3174	120
9.3257	144
9.3341	157
9.3424	161
9.3508	139
9.3591	141
9.3675	164
9.3759	143
9.3842	161
9.3926	158
9.4009	150
9.4093	152
9.4176	164
9.426	157
9.4343	131
9.4427	157
9.4511	157
9.4594	163
9.4678	157
9.4761	140
9.4845	151
9.4928	141
9.5012	151
9.5095	155
9.5179	164
9.5263	130
9.5346	134
9.543	146
9.5513	168
9.5597	129
9.568	112
9.5764	142
9.5847	164
9.5931	124
9.6015	141
9.6098	148
9.6182	141
9.6265	140
9.6349	139
9.6432	131
9.6516	153
9.6599	140
9.6683	149
9.6767	113
9.685	118
9.6934	117
9.7017	115
9.7101	132
9.7184	106
9.7268	129
9.7351	133
9.7435	118
9.7519	129
9.7602	128
9.7686	106
9.7769	118
9.7853	137
9.7936	107
9.802	126
9.8103	127
9.8187	117
9.8271	119
9.8354	118
9.8438	113
9.8521	119
9.8605	105
9.8688	122
9.8772	116
9.8855	119
9.8939	128
9.9023	128
9.9106	113
9.919	111
9.9273	131
9.9357	85
9.944	105
9.9524	102
9.9607	91
9.9691	124
9.9775	117
9.9858	102
9.9942	117
10.0025	112
10.0109	116
10.0192	91
10.0276	109
10.036	103
10.0443	91
10.0527	90
10.061	121
10.0694	100
10.0777	96
10.0861	99
10.0944	82
10.1028	81
10.1112	107
10.1195	87
10.1279	112
10.1362	99
10.1446	95
10.1529	105
10.1613	111
10.1696	132
10.178	95
10.1864	76
10.1947	88
10.2031	88
10.2114	105
10.2198	106
10.2281	90
10.2365	91
10.2448	98
10.2532	92
10.2616	77
10.2699	117
10.2783	84
10.2866	113
10.295	88
10.3033	98
10.3117	89
10.32	78
10.3284	84
10.3368	91
10.3451	96
10.3535	101
10.3618	86
10.3702	101
10.3785	89
10.3869	98
10.3952	70
10.4036	111
10.412	105
10.4203	107
10.4287	68
10.437	105
10.4454	97
10.4537	99
10.4621	89
10.4704	100
10.4788	99
10.4872	79
10.4955	105
10.5039	85
10.5122	101
10.5206	94
10.5289	80
10.5373	94
10.5456	79
10.554	77
10.5624	87
10.5707	91
10.5791	97
10.5874	85
10.5958	110
10.6041	95
10.6125	89
10.6208	77
10.6292	101
10.6376	90
10.6459	81
10.6543	81
10.6626	89
10.671	117
10.6793	82
10.6877	86
10.696	69
10.7044	76
10.7128	71
10.7211	95
10.7295	92
10.7378	85
10.7462	78
10.7545	85
10.7629	108
10.7712	96
10.7796	74
10.788	77
10.7963	96
10.8047	100
10.813	74
10.8214	88
10.8297	98
10.8381	74
10.8464	79
10.8548	67
10.8632	91
10.8715	88
10.8799	92
10.8882	100
10.8966	78
10.9049	100
10.9133	108
10.9216	105
10.93	84
10.9384	96
10.9467	96
10.9551	115
10.9634	95
10.9718	77
10.9801	86
10.9885	107
10.9968	82
11.0052	88
11.0136	82
11.0219	84
11.0303	89
11.0386	91
11.047	86
11.0553	96
11.0637	81
11.072	100
11.0804	96
11.0888	97
11.0971	85
11.1055	84
11.1138	89
11.1222	88
11.1305	88
11.1389	75
11.1473	113
11.1556	89
11.164	75
11.1723	84
11.1807	90
11.189	96
11.1974	84
11.2057	113
11.2141	108
11.2225	77
11.2308	100
11.2392	90
11.2475	89
11.2559	90
11.2642	105
11.2726	97
11.2809	92
11.2893	99
11.2977	92
11.306	106
11.3144	92
11.3227	96
11.3311	100
11.3394	90
11.3478	113
11.3561	116
11.3645	115
11.3729	92
11.3812	103
11.3896	101
11.3979	108
11.4063	86
11.4146	98
11.423	116
11.4313	100
11.4397	120
11.4481	96
11.4564	112
11.4648	113
11.4731	111
11.4815	120
11.4898	112
11.4982	109
11.5065	133
11.5149	116
11.5233	97
11.5316	128
11.54	112
11.5483	123
11.5567	142
11.565	119
11.5734	118
11.5817	111
11.5901	134
11.5985	115
11.6068	108
11.6152	120
11.6235	128
11.6319	123
11.6402	105
11.6486	97
11.6569	122
11.6653	122
11.6737	105
11.682	95
11.6904	127
11.6987	119
11.7071	133
11.7154	127
11.7238	108
11.7321	108
11.7405	115
11.7489	115
11.7572	101
11.7656	119
11.7739	91
11.7823	113
11.7906	95
11.799	103
11.8073	111
11.8157	86
11.8241	108
11.8324	108
11.8408	103
11.8491	109
11.8575	82
11.8658	89
11.8742	100
11.8825	97
11.8909	97
11.8993	88
11.9076	97
11.916	110
11.9243	91
11.9327	89
11.941	94
11.9494	86
11.9577	95
11.9661	105
11.9745	99
11.9828	94
11.9912	80
11.9995	87
12.0079	103
12.0162	103
12.0246	67
12.0329	87
12.0413	86
12.0497	82
12.058	85
12.0664	74
12.0747	84
12.0831	92
12.0914	80
12.0998	79
12.1081	71
12.1165	86
12.1249	90
12.1332	103
12.1416	84
12.1499	81
12.1583	76
12.1666	87
12.175	86
12.1833	78
12.1917	86
12.2001	85
12.2084	88
12.2168	84
12.2251	67
12.2335	91
12.2418	86
12.2502	95
12.2585	90
12.2669	74
12.2753	76
12.2836	75
12.292	70
12.3003	80
12.3087	73
12.317	80
12.3254	80
12.3338	69
12.3421	74
12.3505	97
12.3588	81
12.3672	63
12.3755	60
12.3839	66
12.3922	76
12.4006	77
12.409	85
12.4173	74
12.4257	88
12.434	89
12.4424	77
12.4507	95
12.4591	70
12.4674	87
12.4758	85
12.4842	79
12.4925	65
12.5009	64
12.5092	76
12.5176	75
12.5259	67
12.5343	94
12.5426	64
12.551	65
12.5594	74
12.5677	74
12.5761	77
12.5844	82
12.5928	86
12.6011	74
12.6095	69
12.6178	74
12.6262	68
12.6346	85
12.6429	77
12.6513	78
12.6596	85
12.668	68
12.6763	79
12.6847	84
12.693	68
12.7014	97
12.7098	74
12.7181	74
12.7265	67
12.7348	89
12.7432	67
12.7515	63
12.7599	81
12.7682	86
12.7766	86
12.785	56
12.7933	73
12.8017	76
12.81	80
12.8184	79
12.8267	77
12.8351	73
12.8434	82
12.8518	64
12.8602	84
12.8685	70
12.8769	54
12.8852	65
12.8936	65
12.9019	65
12.9103	58
12.9186	71
12.927	69
12.9354	71
12.9437	78
12.9521	77
12.9604	73
12.9688	64
12.9771	63
12.9855	56
12.9938	64
13.0022	70
13.0106	75
13.0189	71
13.0273	78
13.0356	73
13.044	68
13.0523	70
13.0607	66
13.069	76
13.0774	71
13.0858	68
13.0941	74
13.1025	63
13.1108	64
13.1192	74
13.1275	70
13.1359	71
13.1442	81
13.1526	56
13.161	65
13.1693	59
13.1777	66
13.186	67
13.1944	82
13.2027	56
13.2111	63
13.2194	77
13.2278	77
13.2362	63
13.2445	75
13.2529	63
13.2612	60
13.2696	68
13.2779	75
13.2863	81
13.2946	68
13.303	65
13.3114	74
13.3197	64
13.3281	73
13.3364	60
13.3448	68
13.3531	68
13.3615	68
13.3698	56
13.3782	76
13.3866	64
13.3949	67
13.4033	67
13.4116	76
13.42	51
13.4283	73
13.4367	74
13.445	71
13.4534	54
13.4618	85
13.4701	73
13.4785	73
13.4868	46
13.4952	64
13.5035	65
13.5119	60
13.5203	59
13.5286	70
13.537	60
13.5453	86
13.5537	70
13.562	78
13.5704	57
13.5787	65
13.5871	80
13.5955	65
13.6038	61
13.6122	73
13.6205	76
13.6289	71
13.6372	61
13.6456	86
13.6539	71
13.6623	76
13.6707	48
13.679	73
13.6874	67
13.6957	56
13.7041	69
13.7124	64
13.7208	69
13.7291	57
13.7375	60
13.7459	77
13.7542	67
13.7626	45
13.7709	57
13.7793	79
13.7876	61
13.796	77
13.8043	74
13.8127	67
13.8211	69
13.8294	59
13.8378	77
13.8461	67
13.8545	55
13.8628	67
13.8712	71
13.8795	64
13.8879	66
13.8963	70
13.9046	69
13.913	67
13.9213	73
13.9297	66
13.938	56
13.9464	66
13.9547	71
13.9631	58
13.9715	79
13.9798	70
13.9882	51
13.9965	59
14.0049	63
14.0132	56
14.0216	85
14.0299	60
14.0383	70
14.0467	71
14.055	60
14.0634	56
14.0717	79
14.0801	47
14.0884	73
14.0968	64
14.1051	69
14.1135	59
14.1219	84
14.1302	78
14.1386	65
14.1469	64
14.1553	63
14.1636	59
14.172	60
14.1803	64
14.1887	80
14.1971	74
14.2054	68
14.2138	77
14.2221	75
14.2305	61
14.2388	75
14.2472	64
14.2555	67
14.2639	74
14.2723	50
14.2806	80
14.289	69
14.2973	73
14.3057	55
14.314	64
14.3224	78
14.3307	68
14.3391	67
14.3475	79
14.3558	76
14.3642	66
14.3725	71
14.3809	78
14.3892	74
14.3976	59
14.4059	60
14.4143	69
14.4227	64
14.431	70
14.4394	59
14.4477	81
14.4561	45
14.4644	68
14.4728	56
14.4811	77
14.4895	67
14.4979	65
14.5062	71
14.5146	56
14.5229	71
14.5313	68
14.5396	69
14.548	73
14.5563	86
14.5647	55
14.5731	75
14.5814	74
14.5898	76
14.5981	57
14.6065	68
14.6148	66
14.6232	69
14.6315	53
14.6399	57
14.6483	73
14.6566	51
14.665	68
14.6733	68
14.6817	46
14.69	69
14.6984	54
14.7068	44
14.7151	61
14.7235	66
14.7318	58
14.7402	70
14.7485	63
14.7569	63
14.7652	74
14.7736	50
14.782	61
14.7903	60
14.7987	58
14.807	49
14.8154	64
14.8237	81
14.8321	65
14.8404	47
14.8488	59
14.8572	84
14.8655	55
14.8739	59
14.8822	56
14.8906	66
14.8989	57
14.9073	68
14.9156	50
14.924	71
14.9324	63
14.9407	69
14.9491	56
14.9574	51
14.9658	59
14.9741	54
14.9825	64
14.9908	56
14.9992	75
15.0076	68
15.0159	78
15.0243	53
15.0326	77
15.041	63
15.0493	56
15.0577	60
15.066	64
15.0744	69
15.0828	71
15.0911	69
15.0995	70
15.1078	65
15.1162	53
15.1245	59
15.1329	79
15.1412	65
15.1496	59
15.158	70
15.1663	59
15.1747	69
15.183	56
15.1914	61
15.1997	70
15.2081	65
15.2164	66
15.2248	63
15.2332	64
15.2415	45
15.2499	58
15.2582	70
15.2666	63
15.2749	51
15.2833	73
15.2916	59
15.3	75
15.3084	67
15.3167	64
15.3251	76
15.3334	45
15.3418	78
15.3501	69
15.3585	69
15.3668	75
15.3752	63
15.3836	60
15.3919	49
15.4003	68
15.4086	70
15.417	61
15.4253	66
15.4337	56
15.442	58
15.4504	68
15.4588	64
15.4671	80
15.4755	60
15.4838	57
15.4922	60
15.5005	71
15.5089	63
15.5172	55
15.5256	65
15.534	74
15.5423	82
15.5507	53
15.559	54
15.5674	74
15.5757	49
15.5841	71
15.5924	59
15.6008	48
15.6092	55
15.6175	58
15.6259	66
15.6342	68
15.6426	45
15.6509	54
15.6593	82
15.6676	75
15.676	76
15.6844	66
15.6927	69
15.7011	56
15.7094	69
15.7178	51
15.7261	76
15.7345	53
15.7428	82
15.7512	58
15.7596	68
15.7679	55
15.7763	68
15.7846	61
15.793	71
15.8013	64
15.8097	65
15.818	69
15.8264	60
15.8348	56
15.8431	55
15.8515	55
15.8598	78
15.8682	67
15.8765	70
15.8849	67
15.8933	65
15.9016	63
15.91	71
15.9183	57
15.9267	84
15.935	69
15.9434	64
15.9517	58
15.9601	61
15.9685	60
15.9768	57
15.9852	58
15.9935	67
16.0019	59
16.0102	60
16.0186	60
16.0269	55
16.0353	66
16.0437	60
16.052	78
16.0604	77
16.0687	61
16.0771	81
16.0854	59
16.0938	58
16.1021	56
16.1105	88
16.1189	64
16.1272	61
16.1356	64
16.1439	56
16.1523	66
16.1606	58
16.169	70
16.1773	55
16.1857	64
16.1941	49
16.2024	70
16.2108	77
16.2191	69
16.2275	71
16.2358	66
16.2442	71
16.2525	74
16.2609	56
16.2693	75
16.2776	68
16.286	70
16.2943	65
16.3027	78
16.311	84
16.3194	75
16.3277	79
16.3361	67
16.3445	57
16.3528	66
16.3612	63
16.3695	65
16.3779	75
16.3862	78
16.3946	55
16.4029	81
16.4113	92
16.4197	75
16.428	50
16.4364	73
16.4447	71
16.4531	49
16.4614	70
16.4698	79
16.4781	78
16.4865	81
16.4949	73
16.5032	71
16.5116	73
16.5199	80
16.5283	80
16.5366	69
16.545	74
16.5533	71
16.5617	68
16.5701	77
16.5784	73
16.5868	76
16.5951	96
16.6035	81
16.6118	78
16.6202	81
16.6285	95
16.6369	100
16.6453	78
16.6536	81
16.662	96
16.6703	90
16.6787	99
16.687	90
16.6954	82
16.7037	107
16.7121	74
16.7205	78
16.7288	94
16.7372	89
16.7455	108
16.7539	81
16.7622	97
16.7706	102
16.7789	100
16.7873	112
16.7957	105
16.804	111
16.8124	94
16.8207	102
16.8291	96
16.8374	128
16.8458	87
16.8541	99
16.8625	98
16.8709	107
16.8792	89
16.8876	117
16.8959	97
16.9043	87
16.9126	105
16.921	108
16.9293	88
16.9377	124
16.9461	89
16.9544	90
16.9628	74
16.9711	76
16.9795	79
16.9878	100
16.9962	70
17.0046	68
17.0129	102
17.0213	68
17.0296	109
17.038	70
17.0463	77
17.0547	81
17.063	78
17.0714	75
17.0798	84
17.0881	74
17.0965	70
17.1048	94
17.1132	73
17.1215	67
17.1299	75
17.1382	80
17.1466	76
17.155	82
17.1633	68
17.1717	77
17.18	84
17.1884	78
17.1967	76
17.2051	76
17.2134	78
17.2218	77
17.2302	79
17.2385	76
17.2469	75
17.2552	60
17.2636	71
17.2719	76
17.2803	85
17.2886	92
17.297	67
17.3054	74
17.3137	65
17.3221	57
17.3304	66
17.3388	78
17.3471	79
17.3555	59
17.3638	74
17.3722	71
17.3806	81
17.3889	68
17.3973	71
17.4056	88
17.414	87
17.4223	73
17.4307	86
17.439	94
17.4474	76
17.4558	70
17.4641	84
17.4725	80
17.4808	82
17.4892	74
17.4975	86
17.5059	77
17.5142	76
17.5226	101
17.531	66
17.5393	61
17.5477	75
17.556	71
17.5644	89
17.5727	79
17.5811	76
17.5894	73
17.5978	64
17.6062	92
17.6145	88
17.6229	75
17.6312	99
17.6396	67
17.6479	76
17.6563	70
17.6646	70
17.673	82
17.6814	88
17.6897	81
17.6981	68
17.7064	87
17.7148	81
17.7231	65
17.7315	86
17.7398	89
17.7482	99
17.7566	86
17.7649	94
17.7733	84
17.7816	107
17.79	91
17.7983	77
17.8067	109
17.815	96
17.8234	92
17.8318	110
17.8401	95
17.8485	110
17.8568	85
17.8652	116
17.8735	101
17.8819	124
17.8902	123
17.8986	136
17.907	103
17.9153	98
17.9237	139
17.932	112
17.9404	118
17.9487	121
17.9571	136
17.9654	126
17.9738	123
17.9822	131
17.9905	142
17.9989	138
18.0072	149
18.0156	140
18.0239	142
18.0323	115
18.0406	127
18.049	129
18.0574	126
18.0657	142
18.0741	139
18.0824	139
18.0908	137
18.0991	128
18.1075	118
18.1158	142
18.1242	122
18.1326	111
18.1409	152
18.1493	150
18.1576	139
18.166	116
18.1743	122
18.1827	112
18.191	108
18.1994	124
18.2078	102
18.2161	119
18.2245	107
18.2328	115
18.2412	116
18.2495	98
18.2579	136
18.2662	109
18.2746	107
18.283	105
18.2913	90
18.2997	82
18.308	106
18.3164	97
18.3247	85
18.3331	87
18.3415	89
18.3498	112
18.3582	106
18.3665	78
18.3749	92
18.3832	87
18.3916	94
18.3999	94
18.4083	87
18.4167	95
18.425	85
18.4334	105
18.4417	85
18.4501	116
18.4584	97
18.4668	100
18.4751	91
18.4835	89
18.4919	99
18.5002	73
18.5086	106
18.5169	106
18.5253	94
18.5336	95
18.542	85
18.5503	84
18.5587	111
18.5671	89
18.5754	92
18.5838	103
18.5921	88
18.6005	121
18.6088	95
18.6172	105
18.6255	86
18.6339	118
18.6423	109
18.6506	91
18.659	101
18.6673	107
18.6757	120
18.684	117
18.6924	111
18.7007	106
18.7091	116
18.7175	108
18.7258	102
18.7342	109
18.7425	112
18.7509	120
18.7592	118
18.7676	121
18.7759	118
18.7843	113
18.7927	128
18.801	112
18.8094	144
18.8177	127
18.8261	107
18.8344	153
18.8428	144
18.8511	123
18.8595	107
18.8679	122
18.8762	127
18.8846	130
18.8929	133
18.9013	118
18.9096	121
18.918	130
18.9263	112
18.9347	118
18.9431	150
18.9514	137
18.9598	127
18.9681	133
18.9765	116
18.9848	137
18.9932	131
19.0015	121
19.0099	117
19.0183	124
19.0266	127
19.035	140
19.0433	118
19.0517	130
19.06	112
19.0684	124
19.0767	123
19.0851	128
19.0935	121
19.1018	128
19.1102	123
19.1185	111
19.1269	123
19.1352	110
19.1436	98
19.1519	117
19.1603	128
19.1687	118
19.177	116
19.1854	126
19.1937	112
19.2021	119
19.2104	134
19.2188	92
19.2271	106
19.2355	101
19.2439	119
19.2522	106
19.2606	118
19.2689	116
19.2773	112
19.2856	123
19.294	128
19.3023	108
19.3107	117
19.3191	119
19.3274	95
19.3358	107
19.3441	110
19.3525	96
19.3608	92
19.3692	110
19.3775	119
19.3859	121
19.3943	96
19.4026	113
19.411	111
19.4193	109
19.4277	88
19.436	111
19.4444	98
19.4528	108
19.4611	95
19.4695	116
19.4778	110
19.4862	102
19.4945	118
19.5029	108
19.5112	98
19.5196	99
19.528	99
19.5363	102
19.5447	99
19.553	99
19.5614	87
19.5697	99
19.5781	80
19.5864	85
19.5948	79
19.6032	96
19.6115	85
19.6199	95
19.6282	88
19.6366	88
19.6449	101
19.6533	91
19.6616	76
19.67	100
19.6784	80
19.6867	75
19.6951	75
19.7034	74
19.7118	98
19.7201	81
19.7285	76
19.7368	66
19.7452	74
19.7536	59
19.7619	71
19.7703	73
19.7786	91
19.787	77
19.7953	77
19.8037	63
19.812	71
19.8204	80
19.8288	73
19.8371	71
19.8455	59
19.8538	54
19.8622	67
19.8705	81
19.8789	70
19.8872	68
19.8956	63
19.904	65
19.9123	58
19.9207	67
19.929	82
19.9374	60
19.9457	76
19.9541	50
19.9624	65
19.9708	77
19.9792	47
19.9875	74
19.9959	75
20.0042	73
20.0126	67
20.0209	85
20.0293	71
20.0376	77
20.046	79
20.0544	71
20.0627	75
20.0711	76
20.0794	71
20.0878	65
20.0961	60
20.1045	61
20.1128	78
20.1212	56
20.1296	89
20.1379	67
20.1463	56
20.1546	60
20.163	58
20.1713	75
20.1797	70
20.188	60
20.1964	63
20.2048	81
20.2131	67
20.2215	65
20.2298	75
20.2382	78
20.2465	57
20.2549	77
20.2632	56
20.2716	68
20.28	56
20.2883	57
20.2967	84
20.305	61
20.3134	67
20.3217	67
20.3301	67
20.3384	64
20.3468	79
20.3552	71
20.3635	61
20.3719	60
20.3802	53
20.3886	68
20.3969	74
20.4053	71
20.4136	58
20.422	68
20.4304	67
20.4387	58
20.4471	66
20.4554	67
20.4638	61
20.4721	67
20.4805	68
20.4888	58
20.4972	64
20.5056	60
20.5139	57
20.5223	76
20.5306	60
20.539	61
20.5473	67
20.5557	68
20.564	60
20.5724	60
20.5808	58
20.5891	70
20.5975	56
20.6058	47
20.6142	63
20.6225	61
20.6309	64
20.6393	49
20.6476	45
20.656	67
20.6643	56
20.6727	54
20.681	57
20.6894	48
20.6977	61
[truncated: 5,901 more rows]

## Sheet: Control MSU Time 2
2Theta	Intensity (cps)	Shifted I
4.0032	283	483
4.0115	258	458
4.0199	280	480
4.0282	256	456
4.0366	256	456
4.045	261	461
4.0533	294	494
4.0617	278	478
4.07	296	496
4.0784	259	459
4.0867	243	443
4.0951	264	464
4.1034	254	454
4.1118	264	464
4.1202	270	470
4.1285	283	483
4.1369	285	485
4.1452	247	447
4.1536	272	472
4.1619	293	493
4.1703	256	456
4.1786	247	447
4.187	277	477
4.1954	258	458
4.2037	273	473
4.2121	255	455
4.2204	253	453
4.2288	259	459
4.2371	263	463
4.2455	262	462
4.2538	299	499
4.2622	276	476
4.2706	219	419
4.2789	259	459
4.2873	265	465
4.2956	230	430
4.304	251	451
4.3123	251	451
4.3207	238	438
4.329	244	444
4.3374	264	464
4.3458	280	480
4.3541	265	465
4.3625	275	475
4.3708	252	452
4.3792	244	444
4.3875	262	462
4.3959	242	442
4.4042	244	444
4.4126	254	454
4.421	244	444
4.4293	252	452
4.4377	246	446
4.446	248	448
4.4544	237	437
4.4627	261	461
4.4711	247	447
4.4794	234	434
4.4878	235	435
4.4962	224	424
4.5045	242	442
4.5129	263	463
4.5212	230	430
4.5296	224	424
4.5379	248	448
4.5463	236	436
4.5546	238	438
4.563	231	431
4.5714	228	428
4.5797	235	435
4.5881	249	449
4.5964	249	449
4.6048	244	444
4.6131	256	456
4.6215	213	413
4.6299	206	406
4.6382	201	401
4.6466	213	413
4.6549	240	440
4.6633	207	407
4.6716	226	426
4.68	254	454
4.6883	220	420
4.6967	223	423
4.7051	213	413
4.7134	240	440
4.7218	228	428
4.7301	205	405
4.7385	246	446
4.7468	242	442
4.7552	230	430
4.7635	212	412
4.7719	223	423
4.7803	183	383
4.7886	209	409
4.797	238	438
4.8053	248	448
4.8137	244	444
4.822	227	427
4.8304	223	423
4.8387	228	428
4.8471	219	419
4.8555	230	430
4.8638	206	406
4.8722	223	423
4.8805	204	404
4.8889	219	419
4.8972	223	423
4.9056	189	389
4.9139	223	423
4.9223	211	411
4.9307	233	433
4.939	224	424
4.9474	228	428
4.9557	193	393
4.9641	242	442
4.9724	200	400
4.9808	233	433
4.9891	210	410
4.9975	205	405
5.0059	222	422
5.0142	192	392
5.0226	202	402
5.0309	212	412
5.0393	204	404
5.0476	227	427
5.056	205	405
5.0643	216	416
5.0727	192	392
5.0811	205	405
5.0894	235	435
5.0978	164	364
5.1061	220	420
5.1145	190	390
5.1228	205	405
5.1312	210	410
5.1395	201	401
5.1479	214	414
5.1563	212	412
5.1646	178	378
5.173	195	395
5.1813	190	390
5.1897	173	373
5.198	169	369
5.2064	203	403
5.2147	196	396
5.2231	202	402
5.2315	226	426
5.2398	173	373
5.2482	173	373
5.2565	199	399
5.2649	203	403
5.2732	191	391
5.2816	175	375
5.2899	182	382
5.2983	204	404
5.3067	185	385
5.315	189	389
5.3234	204	404
5.3317	174	374
5.3401	195	395
5.3484	194	394
5.3568	184	384
5.3651	212	412
5.3735	201	401
5.3819	170	370
5.3902	179	379
5.3986	182	382
5.4069	181	381
5.4153	179	379
5.4236	167	367
5.432	189	389
5.4403	183	383
5.4487	172	372
5.4571	148	348
5.4654	202	402
5.4738	175	375
5.4821	151	351
5.4905	193	393
5.4988	188	388
5.5072	180	380
5.5155	163	363
5.5239	200	400
5.5323	192	392
5.5406	191	391
5.549	191	391
5.5573	178	378
5.5657	173	373
5.574	169	369
5.5824	183	383
5.5907	173	373
5.5991	181	381
5.6075	169	369
5.6158	175	375
5.6242	168	368
5.6325	189	389
5.6409	176	376
5.6492	169	369
5.6576	150	350
5.6659	180	380
5.6743	168	368
5.6827	157	357
5.691	148	348
5.6994	196	396
5.7077	200	400
5.7161	168	368
5.7244	160	360
5.7328	169	369
5.7411	176	376
5.7495	168	368
5.7579	170	370
5.7662	153	353
5.7746	152	352
5.7829	174	374
5.7913	155	355
5.7996	189	389
5.808	153	353
5.8164	171	371
5.8247	173	373
5.8331	161	361
5.8414	144	344
5.8498	144	344
5.8581	172	372
5.8665	153	353
5.8748	184	384
5.8832	147	347
5.8916	170	370
5.8999	178	378
5.9083	142	342
5.9166	160	360
5.925	165	365
5.9333	183	383
5.9417	179	379
5.95	165	365
5.9584	195	395
5.9668	146	346
5.9751	137	337
5.9835	151	351
5.9918	160	360
6.0002	120	320
6.0085	160	360
6.0169	147	347
6.0252	183	383
6.0336	180	380
6.042	148	348
6.0503	168	368
6.0587	180	380
6.067	183	383
6.0754	163	363
6.0837	131	331
6.0921	144	344
6.1004	150	350
6.1088	167	367
6.1172	148	348
6.1255	155	355
6.1339	137	337
6.1422	140	340
6.1506	161	361
6.1589	149	349
6.1673	136	336
6.1756	155	355
6.184	158	358
6.1924	136	336
6.2007	138	338
6.2091	142	342
6.2174	147	347
6.2258	151	351
6.2341	133	333
6.2425	170	370
6.2508	150	350
6.2592	137	337
6.2676	150	350
6.2759	124	324
6.2843	150	350
6.2926	141	341
6.301	161	361
6.3093	157	357
6.3177	171	371
6.326	149	349
6.3344	154	354
6.3428	140	340
6.3511	164	364
6.3595	168	368
6.3678	136	336
6.3762	143	343
6.3845	131	331
6.3929	143	343
6.4012	152	352
6.4096	159	359
6.418	142	342
6.4263	138	338
6.4347	130	330
6.443	152	352
6.4514	153	353
6.4597	124	324
6.4681	127	327
6.4764	137	337
6.4848	139	339
6.4932	154	354
6.5015	124	324
6.5099	141	341
6.5182	136	336
6.5266	134	334
6.5349	137	337
6.5433	128	328
6.5516	159	359
6.56	151	351
6.5684	129	329
6.5767	123	323
6.5851	146	346
6.5934	140	340
6.6018	137	337
6.6101	133	333
6.6185	129	329
6.6268	151	351
6.6352	142	342
6.6436	128	328
6.6519	118	318
6.6603	126	326
6.6686	133	333
6.677	129	329
6.6853	142	342
6.6937	148	348
6.702	159	359
6.7104	146	346
6.7188	133	333
6.7271	139	339
6.7355	138	338
6.7438	120	320
6.7522	118	318
6.7605	137	337
6.7689	140	340
6.7772	118	318
6.7856	151	351
6.794	122	322
6.8023	147	347
6.8107	115	315
6.819	111	311
6.8274	120	320
6.8357	133	333
6.8441	124	324
6.8524	123	323
6.8608	141	341
6.8692	113	313
6.8775	119	319
6.8859	126	326
6.8942	122	322
6.9026	120	320
6.9109	107	307
6.9193	130	330
6.9276	115	315
6.936	127	327
6.9444	124	324
6.9527	119	319
6.9611	143	343
6.9694	116	316
6.9778	119	319
6.9861	148	348
6.9945	124	324
7.0029	117	317
7.0112	136	336
7.0196	129	329
7.0279	113	313
7.0363	123	323
7.0446	111	311
7.053	141	341
7.0613	119	319
7.0697	110	310
7.0781	107	307
7.0864	137	337
7.0948	146	346
7.1031	134	334
7.1115	136	336
7.1198	141	341
7.1282	124	324
7.1365	137	337
7.1449	126	326
7.1533	112	312
7.1616	124	324
7.17	127	327
7.1783	117	317
7.1867	133	333
7.195	124	324
7.2034	144	344
7.2117	139	339
7.2201	119	319
7.2285	129	329
7.2368	100	300
7.2452	132	332
7.2535	136	336
7.2619	110	310
7.2702	126	326
7.2786	124	324
7.2869	127	327
7.2953	133	333
7.3037	116	316
7.312	133	333
7.3204	115	315
7.3287	121	321
7.3371	123	323
7.3454	128	328
7.3538	127	327
7.3621	123	323
7.3705	111	311
7.3789	139	339
7.3872	97	297
7.3956	124	324
7.4039	111	311
7.4123	95	295
7.4206	126	326
7.429	116	316
7.4373	115	315
7.4457	97	297
7.4541	116	316
7.4624	115	315
7.4708	108	308
7.4791	129	329
7.4875	103	303
7.4958	126	326
7.5042	100	300
7.5125	119	319
7.5209	108	308
7.5293	100	300
7.5376	131	331
7.546	98	298
7.5543	120	320
7.5627	134	334
7.571	127	327
7.5794	131	331
7.5877	124	324
7.5961	126	326
7.6045	103	303
7.6128	117	317
7.6212	133	333
7.6295	127	327
7.6379	137	337
7.6462	109	309
7.6546	121	321
7.6629	115	315
7.6713	138	338
7.6797	100	300
7.688	140	340
7.6964	127	327
7.7047	153	353
7.7131	122	322
7.7214	155	355
7.7298	124	324
7.7381	117	317
7.7465	115	315
7.7549	116	316
7.7632	126	326
7.7716	117	317
7.7799	120	320
7.7883	115	315
7.7966	108	308
7.805	122	322
7.8133	101	301
7.8217	113	313
7.8301	90	290
7.8384	120	320
7.8468	113	313
7.8551	112	312
7.8635	96	296
7.8718	117	317
7.8802	141	341
7.8885	116	316
7.8969	100	300
7.9053	113	313
7.9136	118	318
7.922	102	302
7.9303	123	323
7.9387	120	320
7.947	133	333
7.9554	137	337
7.9637	112	312
7.9721	107	307
7.9805	119	319
7.9888	92	292
7.9972	112	312
8.0055	115	315
8.0139	124	324
8.0222	127	327
8.0306	131	331
8.0389	109	309
8.0473	147	347
8.0557	133	333
8.064	111	311
8.0724	111	311
8.0807	132	332
8.0891	161	361
8.0974	144	344
8.1058	130	330
8.1142	120	320
8.1225	163	363
8.1309	133	333
8.1392	169	369
8.1476	131	331
8.1559	131	331
8.1643	118	318
8.1726	127	327
8.181	149	349
8.1894	144	344
8.1977	147	347
8.2061	148	348
8.2144	136	336
8.2228	159	359
8.2311	155	355
8.2395	165	365
8.2478	149	349
8.2562	157	357
8.2646	183	383
8.2729	170	370
8.2813	179	379
8.2896	158	358
8.298	185	385
8.3063	168	368
8.3147	162	362
8.323	199	399
8.3314	171	371
8.3398	205	405
8.3481	180	380
8.3565	162	362
8.3648	189	389
8.3732	188	388
8.3815	186	386
8.3899	205	405
8.3982	179	379
8.4066	191	391
8.415	181	381
8.4233	211	411
8.4317	189	389
8.44	189	389
8.4484	195	395
8.4567	197	397
8.4651	188	388
8.4734	183	383
8.4818	174	374
8.4902	219	419
8.4985	190	390
8.5069	169	369
8.5152	165	365
8.5236	190	390
8.5319	179	379
8.5403	161	361
8.5486	147	347
8.557	155	355
8.5654	171	371
8.5737	168	368
8.5821	144	344
8.5904	162	362
8.5988	158	358
8.6071	175	375
8.6155	133	333
8.6238	134	334
8.6322	139	339
8.6406	144	344
8.6489	144	344
8.6573	134	334
8.6656	132	332
8.674	162	362
8.6823	140	340
8.6907	112	312
8.699	123	323
8.7074	124	324
8.7158	112	312
8.7241	124	324
8.7325	118	318
8.7408	121	321
8.7492	124	324
8.7575	91	291
8.7659	89	289
8.7742	123	323
8.7826	133	333
8.791	119	319
8.7993	109	309
8.8077	100	300
8.816	150	350
8.8244	106	306
8.8327	127	327
8.8411	126	326
8.8494	107	307
8.8578	117	317
8.8662	108	308
8.8745	102	302
8.8829	110	310
8.8912	120	320
8.8996	116	316
8.9079	139	339
8.9163	113	313
8.9246	108	308
8.933	124	324
8.9414	122	322
8.9497	118	318
8.9581	153	353
8.9664	107	307
8.9748	139	339
8.9831	124	324
8.9915	103	303
8.9998	136	336
9.0082	115	315
9.0166	121	321
9.0249	137	337
9.0333	112	312
9.0416	138	338
9.05	141	341
9.0583	126	326
9.0667	124	324
9.075	134	334
9.0834	141	341
9.0918	149	349
9.1001	141	341
9.1085	144	344
9.1168	130	330
9.1252	149	349
9.1335	129	329
9.1419	141	341
9.1502	151	351
9.1586	161	361
9.167	153	353
9.1753	195	395
9.1837	172	372
9.192	167	367
9.2004	192	392
9.2087	159	359
9.2171	196	396
9.2254	194	394
9.2338	216	416
9.2422	228	428
9.2505	201	401
9.2589	206	406
9.2672	244	444
9.2756	209	409
9.2839	241	441
9.2923	236	436
9.3007	246	446
9.309	266	466
9.3174	256	456
9.3257	266	466
9.3341	294	494
9.3424	313	513
9.3508	320	520
9.3591	345	545
9.3675	327	527
9.3759	324	524
9.3842	343	543
9.3926	388	588
9.4009	325	525
9.4093	386	586
9.4176	384	584
9.426	386	586
9.4343	390	590
9.4427	411	611
9.4511	370	570
9.4594	408	608
9.4678	391	591
9.4761	404	604
9.4845	419	619
9.4928	386	586
9.5012	403	603
9.5095	372	572
9.5179	402	602
9.5263	388	588
9.5346	388	588
9.543	377	577
9.5513	374	574
9.5597	348	548
9.568	400	600
9.5764	348	548
9.5847	339	539
9.5931	349	549
9.6015	355	555
9.6098	342	542
9.6182	326	526
9.6265	329	529
9.6349	318	518
9.6432	269	469
9.6516	283	483
9.6599	327	527
9.6683	269	469
9.6767	241	441
9.685	255	455
9.6934	234	434
9.7017	235	435
9.7101	206	406
9.7184	207	407
9.7268	188	388
9.7351	175	375
9.7435	189	389
9.7519	183	383
9.7602	153	353
9.7686	174	374
9.7769	155	355
9.7853	164	364
9.7936	143	343
9.802	147	347
9.8103	128	328
9.8187	138	338
9.8271	140	340
9.8354	131	331
9.8438	129	329
9.8521	110	310
9.8605	101	301
9.8688	136	336
9.8772	136	336
9.8855	130	330
9.8939	115	315
9.9023	97	297
9.9106	128	328
9.919	120	320
9.9273	106	306
9.9357	107	307
9.944	116	316
9.9524	109	309
9.9607	117	317
9.9691	106	306
9.9775	105	305
9.9858	86	286
9.9942	107	307
10.0025	101	301
10.0109	102	302
10.0192	99	299
10.0276	105	305
10.036	107	307
10.0443	115	315
10.0527	88	288
10.061	105	305
10.0694	99	299
10.0777	86	286
10.0861	105	305
10.0944	110	310
10.1028	94	294
10.1112	96	296
10.1195	102	302
10.1279	105	305
10.1362	115	315
10.1446	103	303
10.1529	101	301
10.1613	89	289
10.1696	96	296
10.178	92	292
10.1864	100	300
10.1947	96	296
10.2031	95	295
10.2114	103	303
10.2198	89	289
10.2281	111	311
10.2365	92	292
10.2448	98	298
10.2532	109	309
10.2616	90	290
10.2699	84	284
10.2783	97	297
10.2866	100	300
10.295	99	299
10.3033	91	291
10.3117	113	313
10.32	99	299
10.3284	95	295
10.3368	84	284
10.3451	108	308
10.3535	80	280
10.3618	91	291
10.3702	102	302
10.3785	84	284
10.3869	97	297
10.3952	69	269
10.4036	113	313
10.412	94	294
10.4203	89	289
10.4287	78	278
10.437	98	298
10.4454	96	296
10.4537	81	281
10.4621	94	294
10.4704	88	288
10.4788	90	290
10.4872	77	277
10.4955	89	289
10.5039	92	292
10.5122	85	285
10.5206	82	282
10.5289	80	280
10.5373	90	290
10.5456	89	289
10.554	99	299
10.5624	81	281
10.5707	90	290
10.5791	79	279
10.5874	99	299
10.5958	84	284
10.6041	98	298
10.6125	91	291
10.6208	96	296
10.6292	79	279
10.6376	100	300
10.6459	92	292
10.6543	96	296
10.6626	95	295
10.671	82	282
10.6793	68	268
10.6877	96	296
10.696	79	279
10.7044	92	292
10.7128	97	297
10.7211	98	298
10.7295	94	294
10.7378	110	310
10.7462	98	298
10.7545	103	303
10.7629	88	288
10.7712	88	288
10.7796	81	281
10.788	86	286
10.7963	87	287
10.8047	84	284
10.813	92	292
10.8214	95	295
10.8297	96	296
10.8381	79	279
10.8464	82	282
10.8548	81	281
10.8632	94	294
10.8715	98	298
10.8799	71	271
10.8882	82	282
10.8966	81	281
10.9049	110	310
10.9133	95	295
10.9216	91	291
10.93	91	291
10.9384	89	289
10.9467	94	294
10.9551	117	317
10.9634	96	296
10.9718	99	299
10.9801	79	279
10.9885	97	297
10.9968	90	290
11.0052	84	284
11.0136	105	305
11.0219	106	306
11.0303	78	278
11.0386	94	294
11.047	96	296
11.0553	94	294
11.0637	92	292
11.072	98	298
11.0804	87	287
11.0888	98	298
11.0971	78	278
11.1055	107	307
11.1138	81	281
11.1222	87	287
11.1305	91	291
11.1389	98	298
11.1473	95	295
11.1556	95	295
11.164	97	297
11.1723	86	286
11.1807	79	279
11.189	95	295
11.1974	98	298
11.2057	109	309
11.2141	87	287
11.2225	108	308
11.2308	90	290
11.2392	100	300
11.2475	106	306
11.2559	126	326
11.2642	110	310
11.2726	100	300
11.2809	100	300
11.2893	97	297
11.2977	123	323
11.306	101	301
11.3144	98	298
11.3227	106	306
11.3311	130	330
11.3394	113	313
11.3478	146	346
11.3561	110	310
11.3645	120	320
11.3729	110	310
11.3812	124	324
11.3896	138	338
11.3979	132	332
11.4063	142	342
11.4146	134	334
11.423	130	330
11.4313	149	349
11.4397	160	360
11.4481	155	355
11.4564	134	334
11.4648	136	336
11.4731	167	367
11.4815	165	365
11.4898	180	380
11.4982	169	369
11.5065	183	383
11.5149	196	396
11.5233	196	396
11.5316	212	412
11.54	206	406
11.5483	245	445
11.5567	206	406
11.565	220	420
11.5734	241	441
11.5817	264	464
11.5901	264	464
11.5985	266	466
11.6068	267	467
11.6152	296	496
11.6235	297	497
11.6319	308	508
11.6402	296	496
11.6486	338	538
11.6569	338	538
11.6653	320	520
11.6737	295	495
11.682	316	516
11.6904	329	529
11.6987	328	528
11.7071	336	536
11.7154	337	537
11.7238	380	580
11.7321	355	555
11.7405	351	551
11.7489	329	529
11.7572	380	580
11.7656	308	508
11.7739	340	540
11.7823	313	513
11.7906	349	549
11.799	328	528
11.8073	331	531
11.8157	289	489
11.8241	308	508
11.8324	303	503
11.8408	288	488
11.8491	284	484
11.8575	320	520
11.8658	255	455
11.8742	265	465
11.8825	234	434
11.8909	268	468
11.8993	238	438
11.9076	204	404
11.916	236	436
11.9243	192	392
11.9327	183	383
11.941	213	413
11.9494	213	413
11.9577	213	413
11.9661	157	357
11.9745	149	349
11.9828	151	351
11.9912	151	351
11.9995	151	351
12.0079	164	364
12.0162	139	339
12.0246	117	317
12.0329	129	329
12.0413	130	330
12.0497	99	299
12.058	98	298
12.0664	106	306
12.0747	121	321
12.0831	113	313
12.0914	105	305
12.0998	108	308
12.1081	112	312
12.1165	106	306
12.1249	119	319
12.1332	107	307
12.1416	91	291
12.1499	106	306
12.1583	91	291
12.1666	109	309
12.175	99	299
12.1833	98	298
12.1917	89	289
12.2001	97	297
12.2084	96	296
12.2168	87	287
12.2251	94	294
12.2335	89	289
12.2418	116	316
12.2502	88	288
12.2585	87	287
12.2669	89	289
12.2753	96	296
12.2836	102	302
12.292	74	274
12.3003	84	284
12.3087	95	295
12.317	87	287
12.3254	87	287
12.3338	101	301
12.3421	96	296
12.3505	85	285
12.3588	74	274
12.3672	90	290
12.3755	103	303
12.3839	85	285
12.3922	96	296
12.4006	87	287
12.409	105	305
12.4173	70	270
12.4257	98	298
12.434	68	268
12.4424	71	271
12.4507	74	274
12.4591	101	301
12.4674	68	268
12.4758	99	299
12.4842	80	280
12.4925	82	282
12.5009	81	281
12.5092	89	289
12.5176	88	288
12.5259	79	279
12.5343	81	281
12.5426	63	263
12.551	79	279
12.5594	63	263
12.5677	80	280
12.5761	76	276
12.5844	82	282
12.5928	97	297
12.6011	76	276
12.6095	77	277
12.6178	86	286
12.6262	67	267
12.6346	115	315
12.6429	70	270
12.6513	86	286
12.6596	80	280
12.668	82	282
12.6763	82	282
12.6847	79	279
12.693	91	291
12.7014	73	273
12.7098	75	275
12.7181	76	276
12.7265	71	271
12.7348	79	279
12.7432	74	274
12.7515	77	277
12.7599	78	278
12.7682	81	281
12.7766	88	288
12.785	78	278
12.7933	75	275
12.8017	88	288
12.81	69	269
12.8184	74	274
12.8267	89	289
12.8351	95	295
12.8434	95	295
12.8518	84	284
12.8602	94	294
12.8685	77	277
12.8769	87	287
12.8852	91	291
12.8936	71	271
12.9019	78	278
12.9103	68	268
12.9186	65	265
12.927	79	279
12.9354	81	281
12.9437	75	275
12.9521	57	257
12.9604	66	266
12.9688	71	271
12.9771	69	269
12.9855	55	255
12.9938	59	259
13.0022	79	279
13.0106	77	277
13.0189	80	280
13.0273	88	288
13.0356	69	269
13.044	89	289
13.0523	90	290
13.0607	81	281
13.069	96	296
13.0774	91	291
13.0858	89	289
13.0941	89	289
13.1025	80	280
13.1108	81	281
13.1192	84	284
13.1275	79	279
13.1359	73	273
13.1442	91	291
13.1526	80	280
13.161	63	263
13.1693	89	289
13.1777	87	287
13.186	92	292
13.1944	82	282
13.2027	68	268
13.2111	80	280
13.2194	66	266
13.2278	65	265
13.2362	70	270
13.2445	66	266
13.2529	77	277
13.2612	80	280
13.2696	78	278
13.2779	64	264
13.2863	78	278
13.2946	92	292
13.303	84	284
13.3114	77	277
13.3197	90	290
13.3281	67	267
13.3364	76	276
13.3448	69	269
13.3531	82	282
13.3615	85	285
13.3698	85	285
13.3782	78	278
13.3866	57	257
13.3949	78	278
13.4033	78	278
13.4116	84	284
13.42	87	287
13.4283	71	271
13.4367	84	284
13.445	96	296
13.4534	79	279
13.4618	73	273
13.4701	73	273
13.4785	85	285
13.4868	85	285
13.4952	68	268
13.5035	66	266
13.5119	69	269
13.5203	79	279
13.5286	76	276
13.537	86	286
13.5453	95	295
13.5537	79	279
13.562	69	269
13.5704	69	269
13.5787	69	269
13.5871	76	276
13.5955	63	263
13.6038	82	282
13.6122	87	287
13.6205	77	277
13.6289	63	263
13.6372	79	279
13.6456	67	267
13.6539	75	275
13.6623	82	282
13.6707	75	275
13.679	79	279
13.6874	73	273
13.6957	81	281
13.7041	85	285
13.7124	74	274
13.7208	74	274
13.7291	86	286
13.7375	70	270
13.7459	81	281
13.7542	63	263
13.7626	64	264
13.7709	61	261
13.7793	65	265
13.7876	77	277
13.796	69	269
13.8043	70	270
13.8127	77	277
13.8211	66	266
13.8294	88	288
13.8378	87	287
13.8461	73	273
13.8545	65	265
13.8628	76	276
13.8712	84	284
13.8795	95	295
13.8879	81	281
13.8963	71	271
13.9046	76	276
13.913	60	260
13.9213	66	266
13.9297	76	276
13.938	82	282
13.9464	90	290
13.9547	63	263
13.9631	79	279
13.9715	74	274
13.9798	64	264
13.9882	86	286
13.9965	92	292
14.0049	82	282
14.0132	69	269
14.0216	81	281
14.0299	82	282
14.0383	64	264
14.0467	71	271
14.055	57	257
14.0634	78	278
14.0717	69	269
14.0801	67	267
14.0884	64	264
14.0968	71	271
14.1051	92	292
14.1135	73	273
14.1219	68	268
14.1302	74	274
14.1386	81	281
14.1469	77	277
14.1553	69	269
14.1636	76	276
14.172	82	282
14.1803	75	275
14.1887	84	284
14.1971	70	270
14.2054	77	277
14.2138	79	279
14.2221	71	271
14.2305	71	271
14.2388	69	269
14.2472	75	275
14.2555	76	276
14.2639	84	284
14.2723	66	266
14.2806	61	261
14.289	81	281
14.2973	71	271
14.3057	59	259
14.314	80	280
14.3224	65	265
14.3307	64	264
14.3391	70	270
14.3475	87	287
14.3558	73	273
14.3642	58	258
14.3725	81	281
14.3809	67	267
14.3892	61	261
14.3976	69	269
14.4059	66	266
14.4143	69	269
14.4227	69	269
14.431	79	279
14.4394	85	285
14.4477	81	281
14.4561	74	274
14.4644	71	271
14.4728	82	282
14.4811	71	271
14.4895	74	274
14.4979	74	274
14.5062	76	276
14.5146	57	257
14.5229	57	257
14.5313	71	271
14.5396	71	271
14.548	70	270
14.5563	87	287
14.5647	88	288
14.5731	63	263
14.5814	74	274
14.5898	69	269
14.5981	65	265
14.6065	75	275
14.6148	60	260
14.6232	79	279
14.6315	63	263
14.6399	86	286
14.6483	56	256
14.6566	64	264
14.665	68	268
14.6733	67	267
14.6817	57	257
14.69	75	275
14.6984	86	286
14.7068	78	278
14.7151	54	254
14.7235	68	268
14.7318	85	285
14.7402	71	271
14.7485	58	258
14.7569	74	274
14.7652	70	270
14.7736	67	267
14.782	66	266
14.7903	80	280
14.7987	80	280
14.807	68	268
14.8154	64	264
14.8237	74	274
14.8321	77	277
14.8404	88	288
14.8488	71	271
14.8572	75	275
14.8655	60	260
14.8739	84	284
14.8822	44	244
14.8906	71	271
14.8989	79	279
14.9073	65	265
14.9156	61	261
14.924	64	264
14.9324	74	274
14.9407	67	267
14.9491	75	275
14.9574	97	297
14.9658	70	270
14.9741	61	261
14.9825	88	288
14.9908	63	263
14.9992	76	276
15.0076	65	265
15.0159	63	263
15.0243	66	266
15.0326	77	277
15.041	86	286
15.0493	67	267
15.0577	60	260
15.066	77	277
15.0744	64	264
15.0828	68	268
15.0911	76	276
15.0995	74	274
15.1078	74	274
15.1162	65	265
15.1245	61	261
15.1329	86	286
15.1412	75	275
15.1496	68	268
15.158	53	253
15.1663	59	259
15.1747	55	255
15.183	70	270
15.1914	65	265
15.1997	67	267
15.2081	86	286
15.2164	66	266
15.2248	76	276
15.2332	73	273
15.2415	70	270
15.2499	70	270
15.2582	67	267
15.2666	57	257
15.2749	61	261
15.2833	64	264
15.2916	74	274
15.3	65	265
15.3084	82	282
15.3167	59	259
15.3251	70	270
15.3334	63	263
15.3418	66	266
15.3501	65	265
15.3585	64	264
15.3668	56	256
15.3752	68	268
15.3836	81	281
15.3919	71	271
15.4003	76	276
15.4086	68	268
15.417	77	277
15.4253	63	263
15.4337	68	268
15.442	64	264
15.4504	76	276
15.4588	73	273
15.4671	67	267
15.4755	67	267
15.4838	75	275
15.4922	76	276
15.5005	77	277
15.5089	80	280
15.5172	75	275
15.5256	82	282
15.534	57	257
15.5423	48	248
15.5507	80	280
15.559	76	276
15.5674	71	271
15.5757	66	266
15.5841	67	267
15.5924	76	276
15.6008	76	276
15.6092	57	257
15.6175	69	269
15.6259	69	269
15.6342	84	284
15.6426	60	260
15.6509	67	267
15.6593	74	274
15.6676	64	264
15.676	74	274
15.6844	66	266
15.6927	79	279
15.7011	63	263
15.7094	69	269
15.7178	65	265
15.7261	67	267
15.7345	59	259
15.7428	74	274
15.7512	68	268
15.7596	67	267
15.7679	81	281
15.7763	68	268
15.7846	50	250
15.793	71	271
15.8013	58	258
15.8097	78	278
15.818	73	273
15.8264	68	268
15.8348	71	271
15.8431	64	264
15.8515	81	281
15.8598	76	276
15.8682	56	256
15.8765	67	267
15.8849	61	261
15.8933	74	274
15.9016	67	267
15.91	66	266
15.9183	70	270
15.9267	56	256
15.935	89	289
15.9434	74	274
15.9517	74	274
15.9601	64	264
15.9685	73	273
15.9768	70	270
15.9852	73	273
15.9935	67	267
16.0019	73	273
16.0102	73	273
16.0186	56	256
16.0269	73	273
16.0353	61	261
16.0437	67	267
16.052	63	263
16.0604	64	264
16.0687	74	274
16.0771	68	268
16.0854	69	269
16.0938	76	276
16.1021	82	282
16.1105	66	266
16.1189	66	266
16.1272	64	264
16.1356	78	278
16.1439	77	277
16.1523	51	251
16.1606	86	286
16.169	69	269
16.1773	86	286
16.1857	97	297
16.1941	70	270
16.2024	49	249
16.2108	79	279
16.2191	58	258
16.2275	74	274
16.2358	63	263
16.2442	70	270
16.2525	74	274
16.2609	73	273
16.2693	69	269
16.2776	75	275
16.286	74	274
16.2943	73	273
16.3027	70	270
16.311	76	276
16.3194	60	260
16.3277	88	288
16.3361	79	279
16.3445	76	276
16.3528	77	277
16.3612	63	263
16.3695	82	282
16.3779	68	268
16.3862	85	285
16.3946	87	287
16.4029	66	266
16.4113	67	267
16.4197	80	280
16.428	70	270
16.4364	76	276
16.4447	77	277
16.4531	106	306
16.4614	89	289
16.4698	69	269
16.4781	68	268
16.4865	98	298
16.4949	79	279
16.5032	89	289
16.5116	86	286
16.5199	73	273
16.5283	96	296
16.5366	86	286
16.545	103	303
16.5533	81	281
16.5617	90	290
16.5701	103	303
16.5784	86	286
16.5868	96	296
16.5951	97	297
16.6035	107	307
16.6118	110	310
16.6202	110	310
16.6285	109	309
16.6369	116	316
16.6453	117	317
16.6536	108	308
16.662	126	326
16.6703	119	319
16.6787	139	339
16.687	140	340
16.6954	152	352
16.7037	143	343
16.7121	159	359
16.7205	132	332
16.7288	149	349
16.7372	157	357
16.7455	158	358
16.7539	171	371
16.7622	164	364
16.7706	157	357
16.7789	157	357
16.7873	149	349
16.7957	165	365
16.804	141	341
16.8124	159	359
16.8207	163	363
16.8291	173	373
16.8374	162	362
16.8458	163	363
16.8541	164	364
16.8625	162	362
16.8709	168	368
16.8792	183	383
16.8876	130	330
16.8959	165	365
16.9043	165	365
16.9126	158	358
16.921	147	347
16.9293	151	351
16.9377	171	371
16.9461	181	381
16.9544	144	344
16.9628	109	309
16.9711	132	332
16.9795	123	323
16.9878	128	328
16.9962	131	331
17.0046	127	327
17.0129	132	332
17.0213	117	317
17.0296	122	322
17.038	118	318
17.0463	113	313
17.0547	118	318
17.063	116	316
17.0714	109	309
17.0798	98	298
17.0881	79	279
17.0965	92	292
17.1048	88	288
17.1132	96	296
17.1215	77	277
17.1299	89	289
17.1382	85	285
17.1466	76	276
17.155	81	281
17.1633	80	280
17.1717	89	289
17.18	86	286
17.1884	80	280
17.1967	96	296
17.2051	90	290
17.2134	82	282
17.2218	98	298
17.2302	59	259
17.2385	82	282
17.2469	80	280
17.2552	85	285
17.2636	79	279
17.2719	80	280
17.2803	101	301
17.2886	89	289
17.297	85	285
17.3054	84	284
17.3137	56	256
17.3221	98	298
17.3304	82	282
17.3388	74	274
17.3471	81	281
17.3555	82	282
17.3638	84	284
17.3722	70	270
17.3806	68	268
17.3889	78	278
17.3973	73	273
17.4056	80	280
17.414	66	266
17.4223	79	279
17.4307	63	263
17.439	71	271
17.4474	77	277
17.4558	85	285
17.4641	76	276
17.4725	81	281
17.4808	75	275
17.4892	73	273
17.4975	100	300
17.5059	77	277
17.5142	84	284
17.5226	71	271
17.531	73	273
17.5393	81	281
17.5477	76	276
17.556	74	274
17.5644	87	287
17.5727	74	274
17.5811	79	279
17.5894	89	289
17.5978	73	273
17.6062	92	292
17.6145	79	279
17.6229	84	284
17.6312	101	301
17.6396	87	287
17.6479	94	294
17.6563	79	279
17.6646	76	276
17.673	78	278
17.6814	77	277
17.6897	84	284
17.6981	76	276
17.7064	86	286
17.7148	85	285
17.7231	84	284
17.7315	97	297
17.7398	80	280
17.7482	94	294
17.7566	122	322
17.7649	85	285
17.7733	88	288
17.7816	126	326
17.79	110	310
17.7983	110	310
17.8067	98	298
17.815	122	322
17.8234	120	320
17.8318	108	308
17.8401	119	319
17.8485	127	327
17.8568	139	339
17.8652	141	341
17.8735	165	365
17.8819	162	362
17.8902	173	373
17.8986	199	399
17.907	191	391
17.9153	235	435
17.9237	176	376
17.932	211	411
17.9404	215	415
17.9487	231	431
17.9571	206	406
17.9654	232	432
17.9738	227	427
17.9822	245	445
17.9905	244	444
17.9989	288	488
18.0072	292	492
18.0156	283	483
18.0239	252	452
18.0323	280	480
18.0406	284	484
18.049	297	497
18.0574	293	493
18.0657	298	498
18.0741	297	497
18.0824	315	515
18.0908	285	485
18.0991	314	514
18.1075	279	479
18.1158	335	535
18.1242	282	482
18.1326	282	482
18.1409	288	488
18.1493	253	453
18.1576	247	447
18.166	290	490
18.1743	264	464
18.1827	276	476
18.191	248	448
18.1994	264	464
18.2078	244	444
18.2161	211	411
18.2245	228	428
18.2328	224	424
18.2412	219	419
18.2495	216	416
18.2579	216	416
18.2662	196	396
18.2746	200	400
18.283	210	410
18.2913	191	391
18.2997	184	384
18.308	176	376
18.3164	176	376
18.3247	160	360
18.3331	147	347
18.3415	153	353
18.3498	154	354
18.3582	121	321
18.3665	131	331
18.3749	141	341
18.3832	138	338
18.3916	123	323
18.3999	113	313
18.4083	109	309
18.4167	130	330
18.425	123	323
18.4334	105	305
18.4417	109	309
18.4501	109	309
18.4584	100	300
18.4668	117	317
18.4751	89	289
18.4835	132	332
18.4919	115	315
18.5002	90	290
18.5086	109	309
18.5169	139	339
18.5253	91	291
18.5336	132	332
18.542	94	294
18.5503	108	308
18.5587	96	296
18.5671	99	299
18.5754	113	313
18.5838	96	296
18.5921	116	316
18.6005	119	319
18.6088	118	318
18.6172	121	321
18.6255	136	336
18.6339	141	341
18.6423	129	329
18.6506	162	362
18.659	130	330
18.6673	144	344
18.6757	154	354
18.684	157	357
18.6924	176	376
18.7007	147	347
18.7091	152	352
18.7175	172	372
18.7258	182	382
18.7342	216	416
18.7425	203	403
18.7509	256	456
18.7592	228	428
18.7676	256	456
18.7759	236	436
18.7843	262	462
18.7927	289	489
18.801	279	479
18.8094	324	524
18.8177	350	550
18.8261	358	558
18.8344	355	555
18.8428	373	573
18.8511	403	603
18.8595	384	584
18.8679	392	592
18.8762	426	626
18.8846	476	676
18.8929	442	642
18.9013	450	650
18.9096	503	703
18.918	514	714
18.9263	447	647
18.9347	533	733
18.9431	551	751
18.9514	495	695
18.9598	507	707
18.9681	546	746
18.9765	537	737
18.9848	496	696
18.9932	577	777
19.0015	509	709
19.0099	536	736
19.0183	530	730
19.0266	506	706
19.035	537	737
19.0433	532	732
19.0517	495	695
19.06	494	694
19.0684	513	713
19.0767	516	716
19.0851	518	718
19.0935	464	664
19.1018	476	676
19.1102	446	646
19.1185	423	623
19.1269	465	665
19.1352	421	621
19.1436	416	616
19.1519	381	581
19.1603	372	572
19.1687	382	582
19.177	341	541
19.1854	352	552
19.1937	348	548
19.2021	304	504
19.2104	276	476
19.2188	255	455
19.2271	299	499
19.2355	232	432
19.2439	236	436
19.2522	251	451
19.2606	240	440
19.2689	211	411
19.2773	235	435
19.2856	188	388
19.294	192	392
19.3023	179	379
19.3107	172	372
19.3191	178	378
19.3274	154	354
19.3358	169	369
19.3441	149	349
19.3525	152	352
19.3608	146	346
19.3692	140	340
19.3775	152	352
19.3859	159	359
19.3943	115	315
19.4026	136	336
19.411	146	346
19.4193	161	361
19.4277	161	361
19.436	154	354
19.4444	148	348
19.4528	157	357
19.4611	183	383
19.4695	132	332
19.4778	173	373
19.4862	182	382
19.4945	167	367
19.5029	154	354
19.5112	172	372
19.5196	150	350
19.528	188	388
19.5363	178	378
19.5447	202	402
19.553	172	372
19.5614	180	380
19.5697	167	367
19.5781	199	399
19.5864	162	362
19.5948	206	406
19.6032	212	412
19.6115	206	406
19.6199	202	402
19.6282	210	410
19.6366	186	386
19.6449	195	395
19.6533	205	405
19.6616	168	368
19.67	195	395
19.6784	197	397
19.6867	200	400
19.6951	184	384
19.7034	174	374
19.7118	158	358
19.7201	162	362
19.7285	154	354
19.7368	185	385
19.7452	151	351
19.7536	171	371
19.7619	175	375
19.7703	143	343
19.7786	140	340
19.787	167	367
19.7953	131	331
19.8037	139	339
19.812	134	334
19.8204	108	308
19.8288	138	338
19.8371	117	317
19.8455	141	341
19.8538	122	322
19.8622	110	310
19.8705	122	322
19.8789	105	305
19.8872	119	319
19.8956	118	318
19.904	94	294
19.9123	117	317
19.9207	97	297
19.929	84	284
19.9374	92	292
19.9457	95	295
19.9541	121	321
19.9624	84	284
19.9708	100	300
19.9792	101	301
19.9875	78	278
19.9959	101	301
20.0042	85	285
20.0126	90	290
20.0209	96	296
20.0293	71	271
20.0376	81	281
20.046	89	289
20.0544	88	288
20.0627	65	265
20.0711	84	284
20.0794	84	284
20.0878	78	278
20.0961	79	279
20.1045	69	269
20.1128	63	263
20.1212	75	275
20.1296	67	267
20.1379	79	279
20.1463	76	276
20.1546	80	280
20.163	76	276
20.1713	76	276
20.1797	70	270
20.188	78	278
20.1964	81	281
20.2048	60	260
20.2131	76	276
20.2215	66	266
20.2298	74	274
20.2382	66	266
20.2465	61	261
20.2549	65	265
20.2632	69	269
20.2716	76	276
20.28	80	280
20.2883	81	281
20.2967	69	269
20.305	69	269
20.3134	65	265
20.3217	68	268
20.3301	80	280
20.3384	90	290
20.3468	85	285
20.3552	77	277
20.3635	69	269
20.3719	75	275
20.3802	76	276
20.3886	95	295
20.3969	85	285
20.4053	79	279
20.4136	67	267
20.422	71	271
20.4304	85	285
20.4387	99	299
20.4471	71	271
20.4554	63	263
20.4638	68	268
20.4721	75	275
20.4805	88	288
20.4888	92	292
20.4972	73	273
20.5056	94	294
20.5139	75	275
20.5223	77	277
20.5306	74	274
20.539	63	263
20.5473	86	286
20.5557	85	285
20.564	74	274
20.5724	76	276
20.5808	76	276
20.5891	74	274
20.5975	69	269
20.6058	81	281
20.6142	73	273
20.6225	87	287
20.6309	69	269
20.6393	85	285
20.6476	74	274
20.656	90	290
20.6643	66	266
20.6727	87	287
20.681	74	274
20.6894	61	261
20.6977	66	266
[truncated: 5,901 more rows]
