# Supplementary material for: Unraveling the pathological biomineralization of monosodium urate crystals in gout patients
Source: Commun Biol. 2024 Jul 7;7:828. doi: 10.1038/s42003-024-06534-6 (PMC11228021; doi:10.1038/s42003-024-06534-6)
Supplement: Supplementary file 5 — Supplementary Data 2 [file 42003_2024_6534_MOESM5_ESM.xlsx]

## Sheet: FTIR abiotic MSU
TITLE	alb4
DATA TYPE	INFRARED SPECTRUM
ORIGIN	JASCO
OWNER
DATE	2012-06-23
TIME	15:00:44
SPECTROMETER/DATA SYSTEM
LOCALE	3082
RESOLUTION
DELTAX	0.482117
XUNITS	1/CM
YUNITS	ABSORBANCE
FIRSTX	399.675
LASTX	4000.12
NPOINTS	7469
FIRSTY	0.78345
MAXY	0.78345
MINY	-0.00417
XYDATA
Wavenumber	Absorbance
399.675	0.783447
400.157	0.572838
400.639	0.450131
401.121	0.379148
401.603	0.342762
402.085	0.331106
402.567	0.336987
403.05	0.352837
403.532	0.369101
404.014	0.375945
404.496	0.369024
404.978	0.354179
405.46	0.344008
405.942	0.348483
406.424	0.367768
406.906	0.391187
407.389	0.402718
407.871	0.391847
408.353	0.36191
408.835	0.326393
409.317	0.297927
409.799	0.281041
410.281	0.271519
410.764	0.260846
411.246	0.243661
411.728	0.222328
412.21	0.203821
412.692	0.193488
413.174	0.192142
413.656	0.196786
414.138	0.202936
414.62	0.207416
415.103	0.21023
415.585	0.213883
416.067	0.220961
416.549	0.232448
417.031	0.247304
417.513	0.261474
417.995	0.263559
418.477	0.22939
418.959	0.148483
419.442	0.0745407
419.924	0.0481027
420.406	0.051518
420.888	0.0645215
421.37	0.0786245
421.852	0.0911076
422.334	0.101747
422.816	0.112211
423.298	0.125383
423.781	0.142922
424.263	0.162617
424.745	0.178876
425.227	0.186497
425.709	0.184417
426.191	0.176181
426.673	0.166802
427.155	0.159116
427.637	0.152613
428.12	0.145167
428.602	0.136088
429.084	0.127951
429.566	0.125357
430.048	0.131448
430.53	0.144784
431.012	0.158825
431.495	0.165052
431.977	0.158504
432.459	0.141195
432.941	0.120216
433.423	0.10316
433.905	0.0948699
434.387	0.0962712
434.869	0.104544
435.351	0.114591
435.834	0.121664
436.316	0.12359
436.798	0.120946
437.28	0.11556
437.762	0.109005
438.244	0.102002
438.726	0.0946819
439.208	0.0872827
439.69	0.0807737
440.173	0.0770077
440.655	0.0782773
441.137	0.0863522
441.619	0.101106
442.101	0.119222
442.583	0.134651
443.065	0.142392
443.547	0.142668
444.029	0.140149
444.512	0.139756
444.994	0.144188
445.476	0.153856
445.958	0.167243
446.44	0.18085
446.922	0.189659
447.404	0.189521
447.886	0.180089
448.369	0.164747
448.851	0.147904
449.333	0.13295
449.815	0.121893
450.297	0.115694
450.779	0.114653
451.261	0.118714
451.743	0.127576
452.226	0.140456
452.708	0.155632
453.19	0.170508
453.672	0.18269
454.154	0.191256
454.636	0.196879
455.118	0.200695
455.6	0.202889
456.082	0.201627
456.565	0.192954
457.047	0.173416
457.529	0.146103
458.011	0.122444
458.493	0.112721
458.975	0.118445
459.457	0.135571
459.939	0.159378
460.421	0.185687
460.904	0.210161
461.386	0.22814
461.868	0.236295
462.35	0.234757
462.832	0.226745
463.314	0.216059
463.796	0.20537
464.278	0.195975
464.76	0.187988
465.243	0.180563
465.725	0.172522
466.207	0.16348
466.689	0.154824
467.171	0.149685
467.653	0.151603
468.135	0.162299
468.618	0.179677
469.1	0.197894
469.582	0.210336
470.064	0.213288
470.546	0.207219
471.028	0.195816
471.51	0.18484
471.992	0.18095
472.474	0.18841
472.957	0.204753
473.439	0.222056
473.921	0.233772
474.403	0.238567
474.885	0.239278
475.367	0.240654
475.849	0.247264
476.331	0.261189
476.813	0.279959
477.296	0.296927
477.778	0.305537
478.26	0.304356
478.742	0.297582
479.224	0.291199
479.706	0.289243
480.188	0.292343
480.67	0.298216
481.152	0.303687
481.635	0.307329
482.117	0.31053
482.599	0.315874
483.081	0.324613
483.563	0.33532
484.045	0.344528
484.527	0.349318
485.009	0.350235
485.491	0.351586
485.974	0.358863
486.456	0.376109
486.938	0.404702
487.42	0.442792
487.902	0.484652
488.384	0.520675
488.866	0.540279
489.349	0.538262
489.831	0.519129
490.313	0.493899
490.795	0.473397
491.277	0.46422
491.759	0.467271
492.241	0.476783
492.723	0.481794
493.205	0.473543
493.688	0.452311
494.17	0.424306
494.652	0.394807
495.134	0.365979
495.616	0.338293
496.098	0.312273
496.58	0.28915
497.062	0.270175
497.545	0.255423
498.027	0.243357
498.509	0.231713
498.991	0.219151
499.473	0.206303
499.955	0.195123
500.437	0.187013
500.919	0.181259
501.401	0.175125
501.884	0.166644
502.366	0.159077
502.848	0.161116
503.33	0.18076
503.812	0.221493
504.294	0.283955
504.776	0.366877
505.258	0.460633
505.74	0.528838
506.223	0.509904
506.705	0.405895
507.187	0.296094
507.669	0.226781
508.151	0.196713
508.633	0.190403
509.115	0.194226
509.597	0.199853
510.079	0.204243
510.562	0.208304
511.044	0.214331
511.526	0.22359
512.008	0.235485
512.49	0.248188
512.972	0.259694
513.454	0.268597
513.937	0.274382
514.419	0.27721
514.901	0.277445
515.383	0.275315
515.865	0.271082
516.347	0.265735
516.829	0.261601
517.311	0.261812
517.793	0.268517
518.275	0.281237
518.758	0.296604
519.24	0.309614
519.722	0.316387
520.204	0.31703
520.686	0.315644
521.168	0.317089
521.65	0.323759
522.132	0.33454
522.615	0.345775
523.097	0.353654
523.579	0.356791
524.061	0.357075
524.543	0.358348
525.025	0.364281
525.507	0.376514
525.989	0.393477
526.471	0.410909
526.954	0.42446
527.436	0.431919
527.918	0.433109
528.4	0.428853
528.882	0.420685
529.364	0.411022
529.846	0.402756
530.328	0.398069
530.811	0.397292
531.293	0.398683
531.775	0.399334
532.257	0.396773
532.739	0.390223
533.221	0.380545
533.703	0.369116
534.185	0.356886
534.668	0.344421
535.15	0.332602
535.632	0.32304
536.114	0.317529
536.596	0.316824
537.078	0.319724
537.56	0.323288
538.042	0.324236
538.524	0.320787
539.006	0.313642
539.489	0.305361
539.971	0.298621
540.453	0.294679
540.935	0.293013
541.417	0.29217
541.899	0.291094
542.381	0.289952
542.864	0.289944
543.346	0.292386
543.828	0.297809
544.31	0.305618
544.792	0.314359
545.274	0.322361
545.756	0.328376
546.238	0.33186
546.72	0.33281
547.202	0.33144
547.685	0.328095
548.167	0.323437
548.649	0.318605
549.131	0.315007
549.613	0.313641
550.095	0.314252
550.577	0.315097
551.059	0.313877
551.542	0.309349
552.024	0.302267
552.506	0.294989
552.988	0.290214
553.47	0.289664
553.952	0.2933
554.434	0.299377
554.916	0.305348
555.399	0.309088
555.881	0.309673
556.363	0.3074
556.845	0.303293
557.327	0.298563
557.809	0.294221
558.291	0.29085
558.773	0.288524
559.255	0.286947
559.737	0.285782
560.22	0.284967
560.702	0.284759
561.184	0.285444
561.666	0.286955
562.148	0.288734
562.63	0.290025
563.112	0.29037
563.595	0.289909
564.077	0.289158
564.559	0.288481
565.041	0.28774
565.523	0.286434
566.005	0.284183
566.487	0.281139
566.969	0.277978
567.451	0.275468
567.933	0.273981
568.416	0.273305
568.898	0.272833
569.38	0.271899
569.862	0.270049
570.344	0.267196
570.826	0.26374
571.308	0.260594
571.79	0.258957
572.273	0.259695
572.755	0.262542
573.237	0.265725
573.719	0.266551
574.201	0.262822
574.683	0.254296
575.165	0.243368
575.647	0.23431
576.13	0.230939
576.612	0.233967
577.094	0.24037
577.576	0.245583
578.058	0.246474
578.54	0.242856
579.022	0.237131
579.504	0.232762
579.986	0.232335
580.469	0.235995
580.951	0.241295
581.433	0.24495
581.915	0.245199
582.397	0.2427
582.879	0.239547
583.361	0.237705
583.843	0.238061
584.326	0.24035
584.808	0.243705
585.29	0.24736
585.772	0.251029
586.254	0.254763
586.736	0.258576
587.218	0.262231
587.7	0.265324
588.182	0.267542
588.665	0.268877
589.147	0.269663
589.629	0.270475
590.111	0.27201
590.593	0.274986
591.075	0.27997
591.557	0.287064
592.039	0.295678
592.521	0.304725
593.004	0.313222
593.486	0.320773
593.968	0.327559
594.45	0.333997
594.932	0.340395
595.414	0.346817
595.896	0.353141
596.378	0.359191
596.861	0.364775
597.343	0.369547
597.825	0.372774
598.307	0.373153
598.789	0.368892
599.271	0.358272
599.753	0.340679
600.235	0.317481
600.717	0.291803
601.2	0.26719
601.682	0.246238
602.164	0.230053
602.646	0.218453
603.128	0.210476
603.61	0.204898
604.092	0.200635
604.574	0.196924
605.057	0.193235
605.539	0.189082
606.021	0.183954
606.503	0.177528
606.985	0.170001
607.467	0.162249
607.949	0.155617
608.431	0.151406
608.913	0.150298
609.396	0.151971
609.878	0.155176
610.36	0.158279
610.842	0.160048
611.324	0.160212
611.806	0.159454
612.288	0.158846
612.77	0.159129
613.253	0.160294
613.735	0.161709
614.217	0.162653
614.699	0.16291
615.181	0.163006
615.663	0.163949
616.145	0.166599
616.627	0.17101
617.109	0.176187
617.592	0.180521
618.074	0.182708
618.556	0.182453
619.038	0.180453
619.52	0.177872
620.002	0.17579
620.484	0.174885
620.966	0.175346
621.448	0.176932
621.931	0.179161
622.413	0.181527
622.895	0.183689
623.377	0.185555
623.859	0.187297
624.341	0.189278
624.823	0.191798
625.305	0.195049
625.788	0.198567
626.27	0.201451
626.752	0.202685
627.234	0.201668
627.716	0.198631
628.198	0.194643
628.68	0.19117
629.162	0.189366
629.644	0.189485
630.127	0.1907
630.609	0.191475
631.091	0.190307
631.573	0.186437
632.055	0.180135
632.537	0.172473
633.019	0.16484
633.501	0.158493
633.984	0.154293
634.466	0.15256
634.948	0.153009
635.43	0.15482
635.912	0.156944
636.394	0.158583
636.876	0.159563
637.358	0.16029
637.841	0.161306
638.323	0.162731
638.805	0.163946
639.287	0.163827
639.769	0.161463
640.251	0.156904
640.733	0.151311
641.215	0.146387
641.697	0.143596
642.179	0.143664
642.662	0.14655
643.144	0.151672
643.626	0.158151
644.108	0.164923
644.59	0.170817
645.072	0.174787
645.554	0.176331
646.036	0.175776
646.519	0.174091
647.001	0.172295
647.483	0.170873
647.965	0.169637
648.447	0.168195
648.929	0.166739
649.411	0.166472
649.893	0.169157
650.375	0.176091
650.858	0.187211
651.34	0.200772
651.822	0.213691
652.304	0.222435
652.786	0.22424
653.268	0.218231
653.75	0.205911
654.232	0.190739
654.715	0.177009
655.197	0.168532
655.679	0.167531
656.161	0.173955
656.643	0.185371
657.125	0.197665
657.607	0.206658
658.089	0.21014
658.572	0.209027
659.054	0.206598
659.536	0.206205
660.018	0.209131
660.5	0.213978
660.982	0.2178
661.464	0.218094
661.946	0.214285
662.428	0.207798
662.91	0.200935
663.393	0.195516
663.875	0.192038
664.357	0.189661
664.839	0.186967
665.321	0.182903
665.803	0.177218
666.285	0.170444
666.768	0.164112
667.25	0.161801
667.732	0.170022
668.214	0.190686
668.696	0.207021
669.178	0.207021
669.66	0.198308
670.142	0.188304
670.624	0.179868
671.106	0.173908
671.589	0.170273
672.071	0.16765
672.553	0.16383
673.035	0.156936
673.517	0.146916
673.999	0.136001
674.481	0.127682
674.963	0.124811
675.446	0.127942
675.928	0.134889
676.41	0.141784
676.892	0.145078
677.374	0.143459
677.856	0.13857
678.338	0.133998
678.82	0.133101
679.303	0.137149
679.785	0.144911
680.267	0.153656
680.749	0.160682
681.231	0.164501
681.713	0.165212
682.195	0.164065
682.677	0.162596
683.159	0.161818
683.641	0.161844
684.124	0.162004
684.606	0.161362
685.088	0.159373
685.57	0.156293
686.052	0.153077
686.534	0.15084
687.016	0.150321
687.499	0.15175
687.981	0.155142
688.463	0.160655
688.945	0.168581
689.427	0.178838
689.909	0.190362
690.391	0.20101
690.873	0.208259
691.355	0.21037
691.837	0.207374
692.32	0.201223
692.802	0.194878
693.284	0.190736
693.766	0.189303
694.248	0.188937
694.73	0.186961
695.212	0.181612
695.694	0.173592
696.177	0.166108
696.659	0.163318
697.141	0.16813
697.623	0.180455
698.105	0.196737
698.587	0.211293
699.069	0.219224
699.551	0.21914
700.034	0.213553
700.516	0.206734
700.998	0.202056
701.48	0.200629
701.962	0.201699
702.444	0.204119
702.926	0.207699
703.408	0.213359
703.89	0.22206
704.373	0.2335
704.855	0.24561
705.337	0.255229
705.819	0.259612
706.301	0.25792
706.783	0.251593
707.265	0.243388
707.747	0.235993
708.23	0.23127
708.712	0.23027
709.194	0.233487
709.676	0.240915
710.158	0.251908
710.64	0.265123
711.122	0.278805
711.604	0.291328
712.086	0.30173
712.568	0.309914
713.051	0.31642
713.533	0.321976
714.015	0.327141
714.497	0.33224
714.979	0.337524
715.461	0.343002
715.943	0.349881
716.426	0.358395
716.908	0.369053
717.39	0.382141
717.872	0.397619
718.354	0.415067
718.836	0.43365
719.318	0.452071
719.8	0.468573
720.282	0.481166
720.764	0.488126
721.247	0.488538
721.729	0.482472
722.211	0.470746
722.693	0.454546
723.175	0.435155
723.657	0.413779
724.139	0.391455
724.621	0.369064
725.104	0.347467
725.586	0.327636
726.068	0.310626
726.55	0.297316
727.032	0.28805
727.514	0.282412
727.996	0.279339
728.478	0.27758
728.961	0.276306
729.443	0.275503
729.925	0.275871
730.407	0.278328
730.889	0.283413
731.371	0.290941
731.853	0.300036
732.335	0.309446
732.817	0.317997
733.3	0.324965
733.782	0.33025
734.264	0.334299
734.746	0.337881
735.228	0.341836
735.71	0.346892
736.192	0.353562
736.674	0.36208
737.157	0.372344
737.639	0.383874
738.121	0.395804
738.603	0.406956
739.085	0.416051
739.567	0.422008
740.049	0.424245
740.531	0.422791
741.013	0.418118
741.495	0.410783
741.978	0.401126
742.46	0.389247
742.942	0.375272
743.424	0.359649
743.906	0.343202
744.388	0.326853
744.87	0.311229
745.352	0.296429
745.835	0.282126
746.317	0.267931
746.799	0.253754
747.281	0.239956
747.763	0.227225
748.245	0.216281
748.727	0.207573
749.209	0.201089
749.692	0.196358
750.174	0.192669
750.656	0.189403
751.138	0.186334
751.62	0.183681
752.102	0.181889
752.584	0.181316
753.066	0.182132
753.548	0.18457
754.031	0.189299
754.513	0.197433
754.995	0.20989
755.477	0.226282
755.959	0.244054
756.441	0.258787
756.923	0.266347
757.405	0.266048
757.888	0.262103
758.37	0.261538
758.852	0.270412
759.334	0.291244
759.816	0.322461
760.298	0.359222
760.78	0.395282
761.262	0.425657
761.744	0.44875
762.227	0.466109
762.709	0.480045
763.191	0.491468
763.673	0.499557
764.155	0.502925
764.637	0.500948
765.119	0.494152
765.601	0.483639
766.083	0.470384
766.566	0.455034
767.048	0.43817
767.53	0.42058
768.012	0.403222
768.494	0.386943
768.976	0.372197
769.458	0.358954
769.94	0.346848
770.423	0.335459
770.905	0.324559
771.387	0.314198
771.869	0.304594
772.351	0.295916
772.833	0.288133
773.315	0.281012
773.797	0.274264
774.279	0.267712
774.762	0.261353
775.244	0.255304
775.726	0.249702
776.208	0.244669
776.69	0.240355
777.172	0.237006
777.654	0.23494
778.136	0.234417
778.619	0.235464
779.101	0.237798
779.583	0.240896
780.065	0.244213
780.547	0.247402
781.029	0.250427
781.511	0.25349
781.993	0.256874
782.476	0.260777
782.958	0.265236
783.44	0.270134
783.922	0.275246
784.404	0.280305
784.886	0.285056
785.368	0.289304
785.85	0.292959
786.332	0.296052
786.814	0.298739
787.297	0.301266
787.779	0.30393
788.261	0.307031
788.743	0.310803
789.225	0.315326
789.707	0.320453
790.189	0.325813
790.671	0.330929
791.154	0.33544
791.636	0.339303
792.118	0.342809
792.6	0.346359
793.082	0.350122
793.564	0.353816
794.046	0.356795
794.528	0.358404
795.01	0.358389
795.493	0.357085
795.975	0.355246
796.457	0.353639
796.939	0.352687
797.421	0.352353
797.903	0.352263
798.385	0.351921
798.867	0.35088
799.35	0.348823
799.832	0.345588
800.314	0.341164
800.796	0.335647
801.278	0.329174
801.76	0.321867
802.242	0.313844
802.724	0.305296
803.207	0.296565
803.689	0.288101
804.171	0.280287
804.653	0.273229
805.135	0.266667
805.617	0.260073
806.099	0.252911
806.581	0.244878
807.063	0.236016
807.545	0.226638
808.028	0.217185
808.51	0.208121
808.992	0.199903
809.474	0.192966
809.956	0.18764
810.438	0.184009
810.92	0.181782
811.403	0.180299
811.885	0.178717
812.367	0.176324
812.849	0.172807
813.331	0.168351
813.813	0.163512
814.295	0.158983
814.777	0.155338
815.259	0.152879
815.741	0.151593
816.224	0.151212
816.706	0.151336
817.188	0.151563
817.67	0.151597
818.152	0.151325
818.634	0.150829
819.116	0.150349
819.598	0.150182
820.081	0.150569
820.563	0.151575
821.045	0.153043
821.527	0.154632
822.009	0.155948
822.491	0.156707
822.973	0.156838
823.455	0.156481
823.938	0.15591
824.42	0.155416
824.902	0.155231
825.384	0.155488
825.866	0.156213
826.348	0.157326
826.83	0.158652
827.312	0.159959
827.794	0.161021
828.277	0.161691
828.759	0.161956
829.241	0.161946
829.723	0.161888
830.205	0.162017
830.687	0.162464
831.169	0.163186
831.651	0.16397
832.134	0.164551
832.616	0.164784
833.098	0.164781
833.58	0.164877
834.062	0.165423
834.544	0.166516
835.026	0.167837
835.508	0.16874
835.99	0.168568
836.472	0.167004
836.955	0.16424
837.437	0.160834
837.919	0.157389
838.401	0.154266
838.883	0.151535
839.365	0.149123
839.847	0.147009
840.33	0.145301
840.812	0.144134
841.294	0.143477
841.776	0.143005
842.258	0.14215
842.74	0.14035
843.222	0.137361
843.704	0.13346
844.186	0.129381
844.668	0.125993
845.151	0.123882
845.633	0.123077
846.115	0.123084
846.597	0.123186
847.079	0.122841
847.561	0.121918
848.043	0.1206
848.525	0.11907
849.008	0.117233
849.49	0.11471
849.972	0.111151
850.454	0.10661
850.936	0.101695
851.418	0.0973588
851.9	0.0944642
852.382	0.093409
852.865	0.0939962
853.347	0.0955735
853.829	0.0973145
854.311	0.0984859
854.793	0.0986161
855.275	0.0975738
855.757	0.0955868
856.239	0.093187
856.721	0.091043
857.204	0.0896937
857.686	0.0892972
858.168	0.0895403
858.65	0.0897998
859.132	0.0895073
859.614	0.0885118
860.096	0.0871878
860.578	0.0861885
861.061	0.086004
861.543	0.086613
862.025	0.0874441
862.507	0.0876774
862.989	0.0867236
863.471	0.0845952
863.953	0.08193
864.435	0.0796556
864.917	0.0785092
865.399	0.0786936
865.882	0.0798327
866.364	0.0812231
866.846	0.0822277
867.328	0.0825871
867.81	0.0824824
868.292	0.0823402
868.774	0.082532
869.256	0.0831587
869.739	0.0840299
870.221	0.0848158
870.703	0.0852584
871.185	0.0853145
871.667	0.0851613
872.149	0.0850883
872.631	0.0853514
873.113	0.0860649
873.596	0.0871641
874.078	0.0884363
874.56	0.0896031
875.042	0.0904316
875.524	0.0908407
876.006	0.0909613
876.488	0.0911154
876.97	0.0917164
877.452	0.0931291
877.935	0.0955493
878.417	0.0989545
878.899	0.103139
879.381	0.107809
879.863	0.112706
880.345	0.117696
880.827	0.122823
881.309	0.128282
881.792	0.134304
882.274	0.141007
882.756	0.148241
883.238	0.155533
883.72	0.162181
884.202	0.167465
884.684	0.170899
885.166	0.172356
885.648	0.172032
886.131	0.170263
886.613	0.167337
887.095	0.163384
887.577	0.158379
888.059	0.152256
888.541	0.145054
889.023	0.137047
889.505	0.128769
889.987	0.120916
890.47	0.11415
890.952	0.10888
891.434	0.105123
891.916	0.102503
892.398	0.100393
892.88	0.0981587
893.362	0.0953983
893.844	0.0920545
894.327	0.0883718
894.809	0.0847293
895.291	0.0814385
895.773	0.0785947
896.255	0.0760458
896.737	0.0735004
897.219	0.070731
897.701	0.0677646
898.183	0.0649316
898.666	0.0627136
899.148	0.0614649
899.63	0.0611821
900.112	0.0614779
900.594	0.0617854
901.076	0.0616671
901.558	0.0610246
902.04	0.0600706
902.523	0.0591092
903.005	0.0583149
903.487	0.05768
903.969	0.057134
904.451	0.0566889
904.933	0.0564559
905.415	0.0565113
905.897	0.0567395
906.38	0.0568133
906.862	0.056365
907.344	0.0552334
907.826	0.0536004
908.308	0.0519092
908.79	0.0506219
909.272	0.0499823
909.754	0.0499271
910.236	0.0501714
910.718	0.0503886
911.201	0.0503714
911.683	0.0501032
912.165	0.0497324
912.647	0.0494808
913.129	0.0495254
913.611	0.0498972
914.093	0.0504448
914.575	0.0508948
915.058	0.0509932
915.54	0.0506577
916.022	0.0500418
916.504	0.0494546
916.986	0.0491719
917.468	0.0492557
917.95	0.0495043
918.432	0.049575
918.914	0.0492068
919.397	0.0483996
919.879	0.0474324
920.361	0.046708
920.843	0.0465249
921.325	0.0469154
921.807	0.0476396
922.289	0.0483275
922.771	0.0486744
923.254	0.0485811
923.736	0.0481674
924.218	0.0476681
924.7	0.047284
925.182	0.0470747
925.664	0.0469511
926.146	0.0467628
926.628	0.0464246
927.111	0.0460034
927.593	0.0457033
928.075	0.0457489
928.557	0.0462314
929.039	0.0470134
929.521	0.0477652
930.003	0.0481267
930.485	0.0479044
930.967	0.0471778
931.449	0.0462447
931.932	0.0454447
932.414	0.0449784
932.896	0.0448352
933.378	0.0448593
933.86	0.0448937
934.342	0.044896
934.824	0.0449526
935.307	0.0451997
935.789	0.045717
936.271	0.0464633
936.753	0.0472869
937.235	0.0479931
937.717	0.0484286
938.199	0.0485419
938.681	0.048395
939.163	0.048129
939.645	0.0479007
940.128	0.0478169
940.61	0.047898
941.092	0.0480883
941.574	0.0483024
942.056	0.0484746
942.538	0.0485775
943.02	0.048606
943.502	0.0485532
943.985	0.0484113
944.467	0.0482071
944.949	0.0480404
945.431	0.0480766
945.913	0.0484707
946.395	0.0492527
946.877	0.0502502
947.359	0.0511171
947.841	0.051486
948.324	0.051176
948.806	0.0503305
949.288	0.0493758
949.77	0.0488023
950.252	0.0488969
950.734	0.0495914
951.216	0.050523
951.698	0.051266
952.181	0.051588
952.663	0.0515638
953.145	0.0514768
953.627	0.051594
954.109	0.0519855
954.591	0.052511
955.073	0.0529651
955.555	0.0532523
956.038	0.0534516
956.52	0.0537225
957.002	0.0541381
957.484	0.0545868
957.966	0.0548303
958.448	0.0546823
958.93	0.0541734
959.412	0.0535726
959.894	0.0532417
960.376	0.0534142
960.859	0.0540453
961.341	0.0548325
961.823	0.0553958
962.305	0.0555037
962.787	0.0552023
963.269	0.0547713
963.751	0.0545496
964.234	0.0547468
964.716	0.0553503
965.198	0.0561646
965.68	0.0569368
966.162	0.0574824
966.644	0.0577478
967.126	0.0577979
967.608	0.0577626
968.09	0.0577813
968.572	0.0579615
969.055	0.0583516
969.537	0.0589288
970.019	0.0596083
970.501	0.0602793
970.983	0.0608531
971.465	0.061293
971.947	0.0616076
972.429	0.0618195
972.912	0.0619404
973.394	0.0619805
973.876	0.0619798
974.358	0.062029
974.84	0.0622482
975.322	0.06273
975.804	0.0634877
976.286	0.0644455
976.769	0.0654788
977.251	0.0664746
977.733	0.0673723
978.215	0.0681657
978.697	0.0688774
979.179	0.0695358
979.661	0.0701715
980.143	0.0708245
980.625	0.0715416
981.107	0.0723505
981.59	0.073226
982.072	0.0740786
982.554	0.0747939
983.036	0.0753132
983.518	0.0757126
984	0.0762197
984.482	0.0771359
984.965	0.0786875
985.447	0.0808903
985.929	0.0835184
986.411	0.0862133
986.893	0.0886737
987.375	0.09081
987.857	0.0927676
988.339	0.0948133
988.821	0.097161
989.303	0.0998487
989.786	0.102737
990.268	0.105614
990.75	0.108334
991.232	0.110907
991.714	0.113512
992.196	0.116437
992.678	0.119978
993.16	0.12434
993.643	0.12957
994.125	0.135559
994.607	0.142114
995.089	0.14905
995.571	0.156265
996.053	0.163741
996.535	0.171479
997.017	0.179437
997.5	0.187539
997.982	0.19576
998.464	0.204233
998.946	0.21326
999.428	0.223184
999.91	0.234142
1000.39	0.245844
1000.87	0.257503
1001.36	0.267985
1001.84	0.27613
1002.32	0.281088
1002.8	0.282462
1003.28	0.28018
1003.77	0.274232
1004.25	0.264574
1004.73	0.251329
1005.21	0.235133
1005.7	0.217225
1006.18	0.199067
1006.66	0.181697
1007.14	0.165326
1007.62	0.14955
1008.11	0.134121
1008.59	0.119707
1009.07	0.107986
1009.55	0.100858
1010.03	0.0992511
1010.52	0.102264
1011	0.10719
1011.48	0.110539
1011.96	0.109699
1012.45	0.104274
1012.93	0.0960849
1013.41	0.0878073
1013.89	0.0813625
1014.37	0.0771643
1014.86	0.0744202
1015.34	0.071998
1015.82	0.0691943
1016.3	0.0659818
1016.78	0.0627423
1017.27	0.059832
1017.75	0.0573366
1018.23	0.0551282
1018.71	0.053085
1019.19	0.0512598
1019.68	0.0498752
1020.16	0.0491774
1020.64	0.0492683
1021.12	0.0500185
1021.61	0.0511028
1022.09	0.0521285
1022.57	0.0527889
1023.05	0.0529648
1023.53	0.0527313
1024.02	0.0522798
1024.5	0.0518024
1024.98	0.0513984
1025.46	0.0510435
1025.94	0.0506277
1026.43	0.0500346
1026.91	0.0492198
1027.39	0.0482545
1027.87	0.0473139
1028.36	0.0466143
1028.84	0.0463256
1029.32	0.0465005
1029.8	0.0470558
1030.28	0.0478145
1030.77	0.0485872
1031.25	0.0492507
1031.73	0.0497829
1032.21	0.0502392
1032.69	0.050692
1033.18	0.0511744
1033.66	0.0516648
1034.14	0.052116
1034.62	0.0525044
1035.1	0.0528637
1035.59	0.0532756
1036.07	0.0538204
1036.55	0.0545152
1037.03	0.0552824
1037.52	0.0559721
1038	0.0564338
1038.48	0.056595
1038.96	0.0564998
1039.44	0.0562807
1039.93	0.0560877
1040.41	0.056022
1040.89	0.056117
1041.37	0.0563692
1041.85	0.0567816
1042.34	0.0573779
1042.82	0.0581708
1043.3	0.0591146
1043.78	0.0600883
1044.26	0.0609347
1044.75	0.0615352
1045.23	0.0618639
1045.71	0.061978
1046.19	0.0619529
1046.68	0.0618231
1047.16	0.0615869
1047.64	0.0612763
1048.12	0.0610209
1048.6	0.0610202
1049.09	0.0614099
1049.57	0.0621088
1050.05	0.0627871
1050.53	0.0630223
1051.01	0.0625649
1051.5	0.0615261
1051.98	0.0603355
1052.46	0.0594796
1052.94	0.0591953
1053.42	0.059333
1053.91	0.0594839
1054.39	0.0592817
1054.87	0.0586615
1055.35	0.0579065
1055.84	0.0574665
1056.32	0.0576878
1056.8	0.0586232
1057.28	0.0600101
1057.76	0.0613986
1058.25	0.0623442
1058.73	0.062575
1059.21	0.0620696
1059.69	0.0610248
1060.17	0.0597364
1060.66	0.0584542
1061.14	0.0572913
1061.62	0.0562377
1062.1	0.055263
1062.59	0.0544264
1063.07	0.0539005
1063.55	0.0538763
1064.03	0.0544175
1064.51	0.0553736
1065	0.0564241
1065.48	0.0572278
1065.96	0.0575792
1066.44	0.0574747
1066.92	0.0570659
1067.41	0.0565546
1067.89	0.056109
1068.37	0.0558347
1068.85	0.0557848
1069.34	0.0559722
1069.82	0.0563728
1070.3	0.0569282
1070.78	0.0575587
1071.26	0.0581801
1071.75	0.0587078
1072.23	0.0590501
1072.71	0.0591092
1073.19	0.0588087
1073.67	0.0581442
1074.16	0.0572203
1074.64	0.0562406
1075.12	0.0554429
1075.6	0.0550136
1076.08	0.0550267
1076.57	0.0554373
1077.05	0.0561192
1077.53	0.0569203
1078.01	0.0577057
1078.5	0.0583798
1078.98	0.0588896
1079.46	0.0592156
1079.94	0.0593603
1080.42	0.0593406
1080.91	0.0591893
1081.39	0.0589627
1081.87	0.0587444
1082.35	0.0586303
1082.83	0.0586949
1083.32	0.0589568
1083.8	0.0593669
1084.28	0.0598336
1084.76	0.0602717
1085.24	0.0606389
1085.73	0.0609322
1086.21	0.0611475
1086.69	0.0612402
1087.17	0.0611264
1087.66	0.0607356
1088.14	0.0600807
1088.62	0.0592921
1089.1	0.0585843
1089.58	0.0581718
1090.07	0.0581838
1090.55	0.0586231
1091.03	0.059381
1091.51	0.0602925
1091.99	0.0611943
1092.48	0.0619591
1092.96	0.0625031
1093.44	0.0627838
1093.92	0.0628084
1094.4	0.0626475
1094.89	0.062432
1095.37	0.0623146
1095.85	0.0624028
1096.33	0.062702
1096.82	0.0631122
1097.3	0.0634905
1097.78	0.0637439
1098.26	0.0638831
1098.74	0.0639884
1099.23	0.064113
1099.71	0.0642078
1100.19	0.0641506
1100.67	0.0638827
1101.15	0.0635521
1101.64	0.0635256
1102.12	0.0642173
1102.6	0.0658204
1103.08	0.0681177
1103.57	0.0705111
1104.05	0.0722887
1104.53	0.0729855
1105.01	0.0726171
1105.49	0.0716356
1105.98	0.0706612
1106.46	0.0701784
1106.94	0.070373
1107.42	0.0711509
1107.9	0.0722654
1108.39	0.0734514
1108.87	0.0745103
1109.35	0.0753471
1109.83	0.075983
1110.31	0.0765392
1110.8	0.077176
1111.28	0.0779983
1111.76	0.0789832
1112.24	0.0799997
1112.73	0.0809244
1113.21	0.0817755
1113.69	0.0827453
1114.17	0.0840801
1114.65	0.08588
1115.14	0.0879742
1115.62	0.0899798
1116.1	0.0915188
1116.58	0.0924392
1117.06	0.0928773
1117.55	0.0931212
1118.03	0.0933861
1118.51	0.0936771
1118.99	0.0938314
1119.48	0.0936869
1119.96	0.0932294
1120.44	0.0926032
1120.92	0.0919959
1121.4	0.0915101
1121.89	0.0911268
1122.37	0.0907741
1122.85	0.0904204
1123.33	0.0901004
1123.81	0.0898546
1124.3	0.0896481
1124.78	0.089359
1125.26	0.08886
1125.74	0.0881338
1126.22	0.0873249
1126.71	0.0866784
1127.19	0.0864058
1127.67	0.0865755
1128.15	0.0871012
1128.64	0.0878294
1129.12	0.0886555
1129.6	0.0895808
1130.08	0.0906763
1130.56	0.0919923
1131.05	0.0934915
1131.53	0.0950599
1132.01	0.0965841
1132.49	0.09803
1132.97	0.0994546
1133.46	0.100936
1133.94	0.10248
1134.42	0.103977
1134.9	0.105262
1135.38	0.106233
1135.87	0.106933
1136.35	0.107515
1136.83	0.108097
1137.31	0.108613
1137.8	0.10877
1138.28	0.10817
1138.76	0.106516
1139.24	0.103769
1139.72	0.100156
1140.21	0.0960377
1140.69	0.0917442
1141.17	0.0875015
1141.65	0.0834648
1142.13	0.0797966
1142.62	0.0766893
1143.1	0.0742982
1143.58	0.0726333
1144.06	0.0715023
1144.55	0.0705672
1145.03	0.0694954
1145.51	0.0681205
1145.99	0.0665122
1146.47	0.0649136
1146.96	0.0635873
1147.44	0.062668
1147.92	0.0621033
1148.4	0.0617089
1148.88	0.061293
1149.37	0.0607708
1149.85	0.0601993
1150.33	0.0597189
1150.81	0.0594498
1151.29	0.0594197
1151.78	0.0595693
1152.26	0.0598221
1152.74	0.060155
1153.22	0.0606055
1153.71	0.061207
1154.19	0.0619031
1154.67	0.0625206
1155.15	0.0628386
1155.63	0.062719
1156.12	0.0622093
1156.6	0.0615375
1157.08	0.0609941
1157.56	0.0607747
1158.04	0.0608872
1158.53	0.0611782
1159.01	0.0614524
1159.49	0.0615995
1159.97	0.0616457
1160.45	0.0617066
1160.94	0.0618862
1161.42	0.0621959
1161.9	0.0625456
1162.38	0.0628012
1162.87	0.062862
1163.35	0.0627094
1163.83	0.062406
1164.31	0.0620622
1164.79	0.0617947
1165.28	0.0616952
1165.76	0.0618113
1166.24	0.0621372
1166.72	0.0626172
1167.2	0.0631675
1167.69	0.0637112
1168.17	0.0642074
1168.65	0.064652
1169.13	0.0650498
1169.62	0.0653804
1170.1	0.0655914
1170.58	0.0656315
1171.06	0.0655
1171.54	0.0652724
1172.03	0.0650739
1172.51	0.0650135
1172.99	0.0651245
1173.47	0.0653511
1173.95	0.0655902
1174.44	0.0657608
1174.92	0.0658555
1175.4	0.0659417
1175.88	0.0661143
1176.36	0.0664341
1176.85	0.0668863
1177.33	0.0673808
1177.81	0.0677928
1178.29	0.0680224
1178.78	0.0680471
1179.26	0.0679378
1179.74	0.0678274
1180.22	0.0678466
1180.7	0.0680617
1181.19	0.0684472
1181.67	0.0689105
1182.15	0.0693479
1182.63	0.0696983
1183.11	0.0699638
1183.6	0.0701922
1184.08	0.0704402
1184.56	0.0707466
1185.04	0.0711258
1185.53	0.0715783
1186.01	0.0720989
1186.49	0.0726749
1186.97	0.0732776
1187.45	0.073865
1187.94	0.0744003
1188.42	0.0748771
1188.9	0.0753302
1189.38	0.0758182
1189.86	0.076387
1190.35	0.0770389
1190.83	0.0777327
1191.31	0.0784189
1191.79	0.0790862
1192.27	0.0797826
1192.76	0.0805951
1193.24	0.0815966
1193.72	0.082797
1194.2	0.0841297
1194.69	0.08548
1195.17	0.0867397
1195.65	0.0878568
1196.13	0.0888602
1196.61	0.0898526
1197.1	0.0909749
1197.58	0.0923474
1198.06	0.0940013
1198.54	0.0958261
1199.02	0.0975694
1199.51	0.098907
1199.99	0.0995669
1200.47	0.0994439
1200.95	0.0986411
1201.43	0.0974093
1201.92	0.0960223
1202.4	0.0946658
1202.88	0.093405
1203.36	0.0922348
1203.85	0.0911523
1204.33	0.0901858
1204.81	0.0893594
1205.29	0.0886342
1205.77	0.0878939
1206.26	0.0870032
1206.74	0.0859006
1207.22	0.084653
1207.7	0.0834252
1208.18	0.0823856
1208.67	0.08162
1209.15	0.0811119
1209.63	0.080792
1210.11	0.0806034
1210.6	0.0805276
1211.08	0.0805575
1211.56	0.0806608
1212.04	0.0807807
1212.52	0.0808822
1213.01	0.0809958
1213.49	0.0812049
1213.97	0.0815728
1214.45	0.0820654
1214.93	0.0825405
1215.42	0.0828226
1215.9	0.0828174
1216.38	0.0825817
1216.86	0.0822946
1217.34	0.0821479
1217.83	0.0822364
1218.31	0.0825206
1218.79	0.0828799
1219.27	0.0832116
1219.76	0.0835031
1220.24	0.0838332
1220.72	0.0843078
1221.2	0.084978
1221.68	0.0857914
1222.17	0.0866095
1222.65	0.0872812
1223.13	0.087728
1223.61	0.0879891
1224.09	0.0881965
1224.58	0.088492
1225.06	0.088937
1225.54	0.0894759
1226.02	0.0899819
1226.51	0.0903551
1226.99	0.0905999
1227.47	0.0908264
1227.95	0.0911783
1228.43	0.0917396
1228.92	0.0924879
1229.4	0.0933193
1229.88	0.0941245
1230.36	0.0948593
1230.84	0.0955645
1231.33	0.09633
1231.81	0.0972327
1232.29	0.098285
1232.77	0.0994193
1233.25	0.100511
1233.74	0.101432
1234.22	0.102109
1234.7	0.102567
1235.18	0.102933
1235.67	0.103388
1236.15	0.104083
1236.63	0.105077
1237.11	0.106312
1237.59	0.107657
1238.08	0.108987
1238.56	0.110243
1239.04	0.11146
1239.52	0.112725
1240	0.114129
1240.49	0.115726
1240.97	0.117527
1241.45	0.119514
1241.93	0.12166
1242.41	0.123938
1242.9	0.126314
1243.38	0.128738
1243.86	0.131151
1244.34	0.133501
1244.83	0.135773
1245.31	0.138021
1245.79	0.140356
1246.27	0.142921
1246.75	0.145829
1247.24	0.149122
1247.72	0.152758
1248.2	0.156654
1248.68	0.16074
1249.16	0.164998
1249.65	0.169441
1250.13	0.174063
1250.61	0.178803
1251.09	0.183575
1251.58	0.188332
1252.06	0.193116
1252.54	0.198038
1253.02	0.203188
1253.5	0.20855
1253.99	0.213992
1254.47	0.219343
1254.95	0.224474
1255.43	0.229333
1255.91	0.233891
1256.4	0.238081
1256.88	0.241779
1257.36	0.244839
1257.84	0.247118
1258.32	0.248458
1258.81	0.248674
1259.29	0.247634
1259.77	0.245433
1260.25	0.242487
1260.74	0.239331
1261.22	0.236161
1261.7	0.232466
1262.18	0.227126
1262.66	0.219042
1263.15	0.207957
1263.63	0.194877
1264.11	0.181735
1264.59	0.170466
1265.07	0.162118
1265.56	0.156535
1266.04	0.152668
1266.52	0.149259
1267	0.145477
1267.48	0.141179
1267.97	0.136739
1268.45	0.132663
1268.93	0.129276
1269.41	0.126614
1269.9	0.124496
1270.38	0.122673
1270.86	0.120966
1271.34	0.119335
1271.82	0.117886
1272.31	0.116783
1272.79	0.116134
1273.27	0.115892
1273.75	0.115872
1274.23	0.115848
1274.72	0.115693
1275.2	0.115439
1275.68	0.11524
1276.16	0.11524
1276.65	0.115455
1277.13	0.115764
1277.61	0.115998
1278.09	0.116063
1278.57	0.115991
1279.06	0.115907
1279.54	0.115932
1280.02	0.116118
1280.5	0.116443
1280.98	0.116843
1281.47	0.117256
1281.95	0.11763
1282.43	0.117918
1282.91	0.118089
1283.39	0.118146
1283.88	0.11815
1284.36	0.118205
1284.84	0.11841
1285.32	0.118794
1285.81	0.119296
1286.29	0.119782
1286.77	0.120113
1287.25	0.120215
1287.73	0.120125
1288.22	0.119975
1288.7	0.119926
1289.18	0.120081
1289.66	0.120445
1290.14	0.120924
1290.63	0.121378
1291.11	0.121697
1291.59	0.121854
1292.07	0.121919
1292.55	0.122007
1293.04	0.122201
1293.52	0.122498
1294	0.1228
1294.48	0.122975
1294.97	0.122937
1295.45	0.122705
1295.93	0.122408
1296.41	0.122232
1296.89	0.122331
1297.38	0.122759
1297.86	0.123452
1298.34	0.124266
1298.82	0.125052
1299.3	0.125714
1299.79	0.126246
1300.27	0.126728
1300.75	0.127274
1301.23	0.127976
1301.72	0.128851
1302.2	0.129845
1302.68	0.130878
1303.16	0.131905
1303.64	0.132946
1304.13	0.134067
1304.61	0.135316
1305.09	0.136663
1305.57	0.138001
1306.05	0.139208
1306.54	0.14023
1307.02	0.141131
1307.5	0.142058
1307.98	0.143155
1308.46	0.144466
1308.95	0.145904
1309.43	0.147306
1309.91	0.148535
1310.39	0.149555
1310.88	0.150438
1311.36	0.151321
1311.84	0.15234
1312.32	0.153582
1312.8	0.155051
1313.29	0.156676
1313.77	0.158355
1314.25	0.159995
1314.73	0.161536
1315.21	0.162955
1315.7	0.164266
1316.18	0.165518
1316.66	0.166792
1317.14	0.16818
1317.62	0.16975
1318.11	0.171525
1318.59	0.173478
1319.07	0.175545
1319.55	0.177656
1320.04	0.179758
1320.52	0.181815
1321	0.183805
1321.48	0.185711
1321.96	0.187535
1322.45	0.189309
1322.93	0.191096
1323.41	0.192966
1323.89	0.194959
1324.37	0.197064
1324.86	0.19923
1325.34	0.201398
1325.82	0.203532
1326.3	0.205621
1326.79	0.207668
1327.27	0.209669
1327.75	0.211623
1328.23	0.213547
1328.71	0.215487
1329.2	0.217504
1329.68	0.219639
1330.16	0.221882
1330.64	0.224174
1331.12	0.226452
1331.61	0.228699
1332.09	0.230972
1332.57	0.233385
1333.05	0.236045
1333.53	0.238996
1334.02	0.2422
1334.5	0.245565
1334.98	0.249004
1335.46	0.252464
1335.95	0.255933
1336.43	0.259418
1336.91	0.262922
1337.39	0.26643
1337.87	0.269928
1338.36	0.27343
1338.84	0.276979
1339.32	0.280628
1339.8	0.284379
1340.28	0.288152
1340.77	0.291844
1341.25	0.295408
1341.73	0.298863
1342.21	0.302244
1342.7	0.305573
1343.18	0.308839
1343.66	0.312029
1344.14	0.31515
1344.62	0.318248
1345.11	0.321362
1345.59	0.32447
1346.07	0.327454
1346.55	0.330131
1347.03	0.332331
1347.52	0.333952
1348	0.334975
1348.48	0.335438
1348.96	0.335404
1349.44	0.334936
1349.93	0.334097
1350.41	0.332946
1350.89	0.331537
1351.37	0.329933
1351.86	0.328204
1352.34	0.326407
1352.82	0.324553
1353.3	0.32259
1353.78	0.320413
[truncated: 5,509 more rows]

## Sheet: FTIR MSU human clean
TITLE
DATA TYPE	INFRARED SPECTRUM
ORIGIN	JASCO
OWNER
DATE	2014-10-19
TIME	12:08:02
SPECTROMETER/DATA SYSTEM
LOCALE	3082
RESOLUTION
DELTAX	0.482117
XUNITS	1/CM
YUNITS	ABSORBANCE
FIRSTX	399.675
LASTX	4000.12
NPOINTS	7469
FIRSTY	0.40389
MAXY	0.59784
MINY	-0.02006
XYDATA
Wavenumber	Absorbance	Absorbance shifted
399.675	0.403889	0.356574
400.157	0.433739	0.381449
400.639	0.471324	0.41277
401.121	0.50535	0.441125
401.603	0.529323	0.461103
402.085	0.542892	0.47241
402.567	0.549155	0.477629
403.05	0.551329	0.479441
403.532	0.550957	0.479131
404.014	0.547795	0.476496
404.496	0.540795	0.470663
404.978	0.529393	0.461161
405.46	0.514273	0.448561
405.942	0.497208	0.43434
406.424	0.480244	0.420203
406.906	0.464883	0.407403
407.389	0.451793	0.396494
407.871	0.441033	0.387528
408.353	0.432422	0.380352
408.835	0.425765	0.374804
409.317	0.420868	0.370723
409.799	0.417496	0.367913
410.281	0.415401	0.366168
410.764	0.414406	0.365338
411.246	0.414441	0.365368
411.728	0.415463	0.366219
412.21	0.417339	0.367783
412.692	0.419801	0.369834
413.174	0.422508	0.37209
413.656	0.425117	0.374264
414.138	0.427334	0.376112
414.62	0.428936	0.377447
415.103	0.429835	0.378196
415.585	0.43017	0.378475
416.067	0.430352	0.378627
416.549	0.431006	0.379172
417.031	0.432829	0.380691
417.513	0.436258	0.383548
417.995	0.440566	0.387138
418.477	0.442201	0.388501
418.959	0.435806	0.383172
419.442	0.422622	0.372185
419.924	0.410826	0.362355
420.406	0.404767	0.357306
420.888	0.404305	0.356921
421.37	0.408575	0.360479
421.852	0.417083	0.367569
422.334	0.429158	0.377632
422.816	0.442989	0.389158
423.298	0.455371	0.399476
423.781	0.463147	0.405956
424.263	0.465138	0.407615
424.745	0.462295	0.405246
425.227	0.45637	0.400308
425.709	0.44892	0.3941
426.191	0.441147	0.387623
426.673	0.43407	0.381725
427.155	0.428547	0.377123
427.637	0.425102	0.374252
428.12	0.423698	0.373082
428.602	0.423613	0.373011
429.084	0.423594	0.372995
429.566	0.422403	0.372003
430.048	0.419595	0.369663
430.53	0.416028	0.36669
431.012	0.413545	0.364621
431.495	0.413861	0.364884
431.977	0.417404	0.367837
432.459	0.423064	0.372553
432.941	0.429062	0.377552
433.423	0.434179	0.381816
433.905	0.438341	0.385284
434.387	0.442232	0.388527
434.869	0.44633	0.391942
435.351	0.450122	0.395102
435.834	0.452143	0.396786
436.316	0.451046	0.395872
436.798	0.446828	0.392357
437.28	0.440876	0.387397
437.762	0.434796	0.38233
438.244	0.429312	0.37776
438.726	0.424151	0.373459
439.208	0.418781	0.368984
439.69	0.413296	0.364413
440.173	0.408805	0.360671
440.655	0.407047	0.359206
441.137	0.409521	0.361268
441.619	0.416552	0.367127
442.101	0.426629	0.375524
442.583	0.436489	0.383741
443.065	0.442495	0.388746
443.547	0.442795	0.388996
444.029	0.438308	0.385257
444.512	0.431692	0.379743
444.994	0.42569	0.374742
445.476	0.422179	0.371816
445.958	0.421834	0.371528
446.44	0.424001	0.373334
446.922	0.426927	0.375773
447.404	0.428705	0.377254
447.886	0.42846	0.37705
448.369	0.426668	0.375557
448.851	0.424473	0.373728
449.333	0.422834	0.372362
449.815	0.422094	0.371745
450.297	0.421951	0.371626
450.779	0.4217	0.371417
451.261	0.42062	0.370517
451.743	0.418372	0.368643
452.226	0.415349	0.366124
452.708	0.412765	0.363971
453.19	0.412222	0.363518
453.672	0.414763	0.365636
454.154	0.420087	0.370073
454.636	0.426609	0.375508
455.118	0.432244	0.380203
455.6	0.435219	0.382683
456.082	0.434531	0.382109
456.565	0.430239	0.378532
457.047	0.423881	0.373234
457.529	0.418625	0.368854
458.011	0.417682	0.368068
458.493	0.421613	0.371344
458.975	0.428348	0.376957
459.457	0.435495	0.382913
459.939	0.441362	0.387802
460.421	0.444645	0.390538
460.904	0.444379	0.390316
461.386	0.440654	0.387212
461.868	0.435292	0.382743
462.35	0.431154	0.379295
462.832	0.430346	0.378622
463.314	0.433009	0.380841
463.796	0.437498	0.384582
464.278	0.441474	0.387895
464.76	0.443227	0.389356
465.243	0.4425	0.38875
465.725	0.440264	0.386887
466.207	0.437743	0.384786
466.689	0.435619	0.383016
467.171	0.434004	0.38167
467.653	0.433009	0.380841
468.135	0.43319	0.380992
468.618	0.435304	0.382753
469.1	0.439531	0.386276
469.582	0.445046	0.390872
470.064	0.450499	0.395416
470.546	0.454866	0.399055
471.028	0.457884	0.40157
471.51	0.459888	0.40324
471.992	0.461265	0.404388
472.474	0.461932	0.404943
472.957	0.461476	0.404563
473.439	0.459978	0.403315
473.921	0.458317	0.401931
474.403	0.45758	0.401317
474.885	0.458479	0.402066
475.367	0.461102	0.404252
475.849	0.464903	0.407419
476.331	0.468953	0.410794
476.813	0.472435	0.413696
477.296	0.474986	0.415822
477.778	0.476573	0.417144
478.26	0.477141	0.417618
478.742	0.476521	0.417101
479.224	0.474707	0.415589
479.706	0.472179	0.413483
480.188	0.469878	0.411565
480.67	0.46877	0.410642
481.152	0.469378	0.411148
481.635	0.471664	0.413053
482.117	0.475309	0.416091
482.599	0.480082	0.420068
483.081	0.485916	0.42493
483.563	0.492634	0.430528
484.045	0.499609	0.436341
484.527	0.505856	0.441547
485.009	0.510677	0.445564
485.491	0.514243	0.448536
485.974	0.517524	0.45127
486.456	0.52168	0.454733
486.938	0.527444	0.459537
487.42	0.534858	0.465715
487.902	0.543412	0.472843
488.384	0.552394	0.480328
488.866	0.561143	0.487619
489.349	0.569027	0.494189
489.831	0.575319	0.499433
490.313	0.579297	0.502748
490.795	0.580654	0.503878
491.277	0.579929	0.503274
491.759	0.57838	0.501983
492.241	0.577129	0.500941
492.723	0.576114	0.500095
493.205	0.573749	0.498124
493.688	0.567623	0.493019
494.17	0.555804	0.48317
494.652	0.538012	0.468343
495.134	0.516001	0.450001
495.616	0.492906	0.430755
496.098	0.471965	0.413304
496.58	0.455422	0.399518
497.062	0.444068	0.390057
497.545	0.437398	0.384498
498.027	0.434101	0.381751
498.509	0.432702	0.380585
498.991	0.432153	0.380128
499.473	0.432075	0.380063
499.955	0.432558	0.380465
500.437	0.43383	0.381525
500.919	0.436109	0.383424
501.401	0.439747	0.386456
501.884	0.445307	0.391089
502.366	0.453067	0.397556
502.848	0.461966	0.404972
503.33	0.469042	0.410868
503.812	0.47043	0.412025
504.294	0.463584	0.40632
504.776	0.449164	0.394303
505.258	0.431132	0.379277
505.74	0.415033	0.365861
506.223	0.405674	0.358062
506.705	0.40529	0.357742
507.187	0.412737	0.363948
507.669	0.42416	0.373467
508.151	0.435227	0.382689
508.633	0.443599	0.389666
509.115	0.449666	0.394722
509.597	0.455203	0.399336
510.079	0.461413	0.404511
510.562	0.467796	0.40983
511.044	0.472481	0.413734
511.526	0.473724	0.41477
512.008	0.47135	0.412792
512.49	0.466943	0.409119
512.972	0.462842	0.405702
513.454	0.460865	0.404054
513.937	0.461516	0.404597
514.419	0.463984	0.406653
514.901	0.466847	0.409039
515.383	0.468997	0.410831
515.865	0.470251	0.411876
516.347	0.471399	0.412833
516.829	0.473605	0.414671
517.311	0.477457	0.417881
517.793	0.482393	0.421994
518.275	0.487082	0.425902
518.758	0.490383	0.428653
519.24	0.492081	0.430068
519.722	0.492924	0.43077
520.204	0.494032	0.431693
520.686	0.49611	0.433425
521.168	0.499017	0.435847
521.65	0.501952	0.438293
522.132	0.504035	0.440029
522.615	0.504886	0.440738
523.097	0.50486	0.440717
523.579	0.504817	0.440681
524.061	0.50565	0.441375
524.543	0.507875	0.443229
525.025	0.511422	0.446185
525.507	0.515608	0.449673
525.989	0.519364	0.452803
526.471	0.521788	0.454823
526.954	0.522663	0.455553
527.436	0.52241	0.455342
527.918	0.521644	0.454703
528.4	0.520804	0.454003
528.882	0.520052	0.453377
529.364	0.519341	0.452784
529.846	0.518541	0.452118
530.328	0.517607	0.451339
530.811	0.516686	0.450572
531.293	0.516087	0.450072
531.775	0.516081	0.450068
532.257	0.516629	0.450524
532.739	0.51722	0.451017
533.221	0.517012	0.450843
533.703	0.515267	0.449389
534.185	0.511817	0.446514
534.668	0.507221	0.442684
535.15	0.502473	0.438727
535.632	0.498452	0.435377
536.114	0.495481	0.432901
536.596	0.493296	0.43108
537.078	0.491438	0.429532
537.56	0.489731	0.428109
538.042	0.488445	0.427038
538.524	0.488025	0.426687
539.006	0.488651	0.427209
539.489	0.490003	0.428336
539.971	0.491395	0.429496
540.453	0.492203	0.430169
540.935	0.492255	0.430213
541.417	0.491917	0.429931
541.899	0.491805	0.429838
542.381	0.49237	0.430308
542.864	0.493638	0.431365
543.346	0.495247	0.432706
543.828	0.496677	0.433897
544.31	0.497508	0.43459
544.792	0.497562	0.434635
545.274	0.496918	0.434098
545.756	0.495816	0.43318
546.238	0.49452	0.4321
546.72	0.493211	0.431009
547.202	0.491979	0.429983
547.685	0.4909	0.429083
548.167	0.490152	0.42846
548.649	0.490029	0.428358
549.131	0.490817	0.429014
549.613	0.492571	0.430476
550.095	0.494928	0.43244
550.577	0.497158	0.434298
551.059	0.498486	0.435405
551.542	0.498512	0.435427
552.024	0.49742	0.434517
552.506	0.49584	0.4332
552.988	0.494495	0.432079
553.47	0.493828	0.431523
553.952	0.493794	0.431495
554.434	0.493894	0.431578
554.916	0.493442	0.431202
555.399	0.491932	0.429943
555.881	0.489322	0.427768
556.363	0.486085	0.425071
556.845	0.483028	0.422523
557.327	0.480959	0.420799
557.809	0.480339	0.420283
558.291	0.481086	0.420905
558.773	0.482619	0.422183
559.255	0.484117	0.423431
559.737	0.484862	0.424052
560.22	0.484507	0.423756
560.702	0.483118	0.422598
561.184	0.481053	0.420878
561.666	0.478743	0.418953
562.148	0.476549	0.417124
562.63	0.474696	0.41558
563.112	0.473249	0.414374
563.595	0.472097	0.413414
564.077	0.470958	0.412465
564.559	0.469452	0.41121
565.041	0.46728	0.4094
565.523	0.46439	0.406992
566.005	0.461058	0.404215
566.487	0.45779	0.401492
566.969	0.455087	0.399239
567.451	0.453205	0.397671
567.933	0.452037	0.396698
568.416	0.4512	0.396
568.898	0.450252	0.39521
569.38	0.448888	0.394073
569.862	0.447018	0.392515
570.344	0.444736	0.390613
570.826	0.442248	0.38854
571.308	0.439812	0.38651
571.79	0.437683	0.384736
572.273	0.436049	0.383374
572.755	0.434942	0.382452
573.237	0.434214	0.381845
573.719	0.433613	0.381344
574.201	0.432919	0.380766
574.683	0.432061	0.380051
575.165	0.431143	0.379286
575.647	0.430352	0.378627
576.13	0.429822	0.378185
576.612	0.429552	0.37796
577.094	0.429439	0.377866
577.576	0.429383	0.377819
578.058	0.429344	0.377787
578.54	0.429304	0.377753
579.022	0.429199	0.377666
579.504	0.428903	0.377419
579.986	0.428313	0.376928
580.469	0.427473	0.376228
580.951	0.426615	0.375513
581.433	0.426033	0.375028
581.915	0.42587	0.374892
582.397	0.42601	0.375008
582.879	0.426135	0.375113
583.361	0.425934	0.374945
583.843	0.425312	0.374427
584.326	0.424499	0.373749
584.808	0.423957	0.373298
585.29	0.424139	0.373449
585.772	0.42525	0.374375
586.254	0.427167	0.375973
586.736	0.429554	0.377962
587.218	0.432037	0.380031
587.7	0.434335	0.381946
588.182	0.436284	0.38357
588.665	0.437796	0.38483
589.147	0.438811	0.385676
589.629	0.43932	0.3861
590.111	0.439466	0.386222
590.593	0.439635	0.386363
591.075	0.440448	0.38704
591.557	0.442557	0.388798
592.039	0.446312	0.391927
592.521	0.451542	0.396285
593.004	0.457699	0.401416
593.486	0.464239	0.406866
593.968	0.470919	0.412433
594.45	0.477817	0.418181
594.932	0.485127	0.424272
595.414	0.492884	0.430737
595.896	0.50076	0.4373
596.378	0.508038	0.443365
596.861	0.513748	0.448123
597.343	0.516861	0.450718
597.825	0.516466	0.450388
598.307	0.511931	0.446609
598.789	0.503078	0.439232
599.271	0.490393	0.428661
599.753	0.475113	0.415928
600.235	0.459027	0.402523
600.717	0.44395	0.389958
601.2	0.431143	0.379286
601.682	0.421032	0.37086
602.164	0.413321	0.364434
602.646	0.407333	0.359444
603.128	0.402349	0.355291
603.61	0.397832	0.351527
604.092	0.393532	0.347943
604.574	0.389487	0.344573
605.057	0.385951	0.341626
605.539	0.383258	0.339382
606.021	0.381664	0.338053
606.503	0.381197	0.337664
606.985	0.381609	0.338008
607.467	0.382458	0.338715
607.949	0.383304	0.33942
608.431	0.383903	0.339919
608.913	0.384283	0.340236
609.396	0.384639	0.340533
609.878	0.385149	0.340958
610.36	0.38583	0.341525
610.842	0.386543	0.342119
611.324	0.38712	0.3426
611.806	0.387514	0.342928
612.288	0.387852	0.34321
612.77	0.388342	0.343618
613.253	0.389112	0.34426
613.735	0.390097	0.345081
614.217	0.391059	0.345883
614.699	0.391756	0.346463
615.181	0.392105	0.346754
615.663	0.392255	0.346879
616.145	0.39252	0.3471
616.627	0.393198	0.347665
617.109	0.394364	0.348637
617.592	0.395761	0.349801
618.074	0.396952	0.350793
618.556	0.397666	0.351388
619.038	0.397982	0.351652
619.52	0.398197	0.351831
620.002	0.398596	0.352163
620.484	0.399292	0.352743
620.966	0.400193	0.353494
621.448	0.401094	0.354245
621.931	0.401842	0.354868
622.413	0.402445	0.355371
622.895	0.403052	0.355877
623.377	0.403803	0.356503
623.859	0.4047	0.35725
624.341	0.405573	0.357978
624.823	0.406169	0.358474
625.305	0.406294	0.358578
625.788	0.40591	0.358258
626.27	0.405113	0.357594
626.752	0.404034	0.356695
627.234	0.402762	0.355635
627.716	0.401354	0.354462
628.198	0.399871	0.353226
628.68	0.398387	0.351989
629.162	0.396915	0.350763
629.644	0.395333	0.349444
630.127	0.393388	0.347823
630.609	0.390844	0.345703
631.091	0.387685	0.343071
631.573	0.384233	0.340194
632.055	0.381064	0.337553
632.537	0.378741	0.335618
633.019	0.377516	0.334597
633.501	0.377198	0.334332
633.984	0.377272	0.334393
634.466	0.377188	0.334323
634.948	0.376653	0.333878
635.43	0.375755	0.333129
635.912	0.37486	0.332383
636.394	0.374382	0.331985
636.876	0.37457	0.332142
637.358	0.375425	0.332854
637.841	0.376734	0.333945
638.323	0.378165	0.335138
638.805	0.37938	0.33615
639.287	0.380136	0.33678
639.769	0.380377	0.336981
640.251	0.380251	0.336876
640.733	0.380032	0.336693
641.215	0.379968	0.33664
641.697	0.380166	0.336805
642.179	0.380579	0.337149
642.662	0.381108	0.33759
643.144	0.381725	0.338104
643.626	0.382519	0.338766
644.108	0.383611	0.339676
644.59	0.384998	0.340832
645.072	0.386478	0.342065
645.554	0.387723	0.343103
646.036	0.388453	0.343711
646.519	0.388597	0.343831
647.001	0.388306	0.343588
647.483	0.387857	0.343214
647.965	0.387547	0.342956
648.447	0.387635	0.343029
648.929	0.388332	0.34361
649.411	0.389766	0.344805
649.893	0.391903	0.346586
650.375	0.394497	0.348748
650.858	0.397123	0.350936
651.34	0.399329	0.352774
651.822	0.400811	0.354009
652.304	0.401534	0.354612
652.786	0.401703	0.354753
653.268	0.401587	0.354656
653.75	0.401326	0.354438
654.232	0.400881	0.354068
654.715	0.400171	0.353476
655.197	0.399245	0.352704
655.679	0.398334	0.351945
656.161	0.397687	0.351406
656.643	0.397339	0.351116
657.125	0.396988	0.350823
657.607	0.396132	0.35011
658.089	0.394386	0.348655
658.572	0.3918	0.3465
659.054	0.388925	0.344104
659.536	0.386563	0.342136
660.018	0.385327	0.341106
660.5	0.385304	0.341087
660.982	0.38601	0.341675
661.464	0.386625	0.342188
661.946	0.386376	0.34198
662.428	0.384872	0.340727
662.91	0.382244	0.338537
663.393	0.379033	0.335861
663.875	0.375892	0.333243
664.357	0.37325	0.331042
664.839	0.37117	0.329308
665.321	0.369434	0.327862
665.803	0.367736	0.326447
666.285	0.365784	0.32482
666.768	0.363282	0.322735
667.25	0.359809	0.319841
667.732	0.354829	0.315691
668.214	0.349302	0.311085
668.696	0.348173	0.310144
669.178	0.350665	0.312221
669.66	0.352332	0.31361
670.142	0.352885	0.314071
670.624	0.352928	0.314107
671.106	0.352744	0.313953
671.589	0.352339	0.313616
672.071	0.35159	0.312992
672.553	0.350404	0.312003
673.035	0.348835	0.310696
673.517	0.347073	0.309228
673.999	0.345322	0.307768
674.481	0.343703	0.306419
674.963	0.34228	0.305233
675.446	0.341189	0.304324
675.928	0.340707	0.303923
676.41	0.341141	0.304284
676.892	0.342591	0.305493
677.374	0.344766	0.307305
677.856	0.347035	0.309196
678.338	0.348723	0.310603
678.82	0.349466	0.311222
679.303	0.349353	0.311128
679.785	0.348757	0.310631
680.267	0.348009	0.310008
680.749	0.347195	0.309329
681.231	0.346204	0.308503
681.713	0.344972	0.307477
682.195	0.343657	0.306381
682.677	0.342601	0.305501
683.159	0.342086	0.305072
683.641	0.342102	0.305085
684.124	0.342319	0.305266
684.606	0.342276	0.30523
685.088	0.341678	0.304732
685.57	0.340569	0.303808
686.052	0.339292	0.302743
686.534	0.338269	0.301891
687.016	0.337781	0.301484
687.499	0.337864	0.301553
687.981	0.338335	0.301946
688.463	0.338916	0.30243
688.945	0.339366	0.302805
689.427	0.33958	0.302983
689.909	0.33961	0.303008
690.391	0.339613	0.303011
690.873	0.339746	0.303122
691.355	0.340077	0.303398
691.837	0.34054	0.303783
692.32	0.340964	0.304137
692.802	0.341173	0.304311
693.284	0.341092	0.304243
693.766	0.34082	0.304017
694.248	0.340591	0.303826
694.73	0.340662	0.303885
695.212	0.341158	0.304298
695.694	0.341996	0.304997
696.177	0.342902	0.305752
696.659	0.343523	0.306269
697.141	0.343585	0.306321
697.623	0.343031	0.305859
698.105	0.342066	0.305055
698.587	0.341086	0.304238
699.069	0.340501	0.303751
699.551	0.340547	0.303789
700.034	0.341171	0.304309
700.516	0.34204	0.305033
700.998	0.342689	0.305574
701.48	0.342738	0.305615
701.962	0.342065	0.305054
702.444	0.340865	0.304054
702.926	0.339533	0.302944
703.408	0.338469	0.302058
703.89	0.337887	0.301573
704.373	0.337755	0.301463
704.855	0.337861	0.301551
705.337	0.337968	0.30164
705.819	0.33796	0.301633
706.301	0.337875	0.301563
706.783	0.337841	0.301534
707.265	0.337947	0.301623
707.747	0.338168	0.301807
708.23	0.338381	0.301984
708.712	0.33847	0.302058
709.194	0.338435	0.302029
709.676	0.338437	0.302031
710.158	0.338734	0.302278
710.64	0.339547	0.302956
711.122	0.340942	0.304118
711.604	0.34279	0.305658
712.086	0.344834	0.307362
712.568	0.34682	0.309017
713.051	0.348605	0.310504
713.533	0.350201	0.311834
714.015	0.351743	0.313119
714.497	0.353412	0.31451
714.979	0.355376	0.316147
715.461	0.35775	0.318125
715.943	0.360595	0.320496
716.426	0.363912	0.32326
716.908	0.367657	0.326381
717.39	0.371783	0.329819
717.872	0.376333	0.333611
718.354	0.381533	0.337944
718.836	0.387828	0.34319
719.318	0.395793	0.349828
719.8	0.405825	0.358188
720.282	0.417661	0.368051
720.764	0.43014	0.37845
721.247	0.441596	0.387997
721.729	0.450463	0.395386
722.211	0.455447	0.399539
722.693	0.455361	0.399468
723.175	0.449216	0.394347
723.657	0.436767	0.383973
724.139	0.419077	0.369231
724.621	0.398438	0.352032
725.104	0.377566	0.334638
725.586	0.358709	0.318924
726.068	0.343228	0.306023
726.55	0.331648	0.296373
727.032	0.323888	0.289907
727.514	0.319473	0.286228
727.996	0.317714	0.284762
728.478	0.317855	0.284879
728.961	0.319195	0.285996
729.443	0.321171	0.287643
729.925	0.32342	0.289517
730.407	0.325808	0.291507
730.889	0.3284	0.293667
731.371	0.331371	0.296143
731.853	0.33488	0.299067
732.335	0.338971	0.302476
732.817	0.343541	0.306284
733.3	0.348407	0.310339
733.782	0.3534	0.3145
734.264	0.35844	0.3187
734.746	0.363546	0.322955
735.228	0.36878	0.327317
735.71	0.374167	0.331806
736.192	0.379638	0.336365
736.674	0.384994	0.340828
737.157	0.389917	0.344931
737.639	0.394005	0.348338
738.121	0.39683	0.350692
738.603	0.398008	0.351673
739.085	0.397244	0.351037
739.567	0.39436	0.348633
740.049	0.38929	0.344408
740.531	0.382086	0.338405
741.013	0.372933	0.330778
741.495	0.362166	0.321805
741.978	0.350257	0.311881
742.46	0.337753	0.301461
742.942	0.325193	0.290994
743.424	0.313048	0.280873
743.906	0.301694	0.271412
744.388	0.291406	0.262838
744.87	0.282364	0.255303
745.352	0.274649	0.248874
745.835	0.268259	0.243549
746.317	0.263139	0.239283
746.799	0.259219	0.236016
747.281	0.256425	0.233688
747.763	0.25466	0.232217
748.245	0.253764	0.23147
748.727	0.253494	0.231245
749.209	0.253543	0.231286
749.692	0.253606	0.231338
750.174	0.253455	0.231212
750.656	0.252984	0.23082
751.138	0.252224	0.230187
751.62	0.251326	0.229438
752.102	0.250524	0.22877
752.584	0.250103	0.228419
753.066	0.25034	0.228617
753.548	0.251457	0.229547
754.031	0.253586	0.231322
754.513	0.256779	0.233982
754.995	0.261048	0.23754
755.477	0.266417	0.242014
755.959	0.272912	0.247427
756.441	0.280507	0.253756
756.923	0.289037	0.260864
757.405	0.298183	0.268486
757.888	0.307569	0.276308
758.37	0.316943	0.284119
758.852	0.326313	0.291928
759.334	0.33589	0.299908
759.816	0.345858	0.308215
760.298	0.356086	0.316738
760.78	0.365996	0.324997
761.262	0.374661	0.332218
761.744	0.381093	0.337578
762.227	0.384572	0.340477
762.709	0.384815	0.340679
763.191	0.381936	0.33828
763.673	0.376302	0.333585
764.155	0.368417	0.327014
764.637	0.358872	0.31906
765.119	0.348326	0.310272
765.601	0.33743	0.301192
766.083	0.326737	0.292281
766.566	0.316629	0.283858
767.048	0.307303	0.276086
767.53	0.298823	0.269019
768.012	0.291168	0.26264
768.494	0.284283	0.256903
768.976	0.278092	0.251743
769.458	0.272516	0.247097
769.94	0.267495	0.242912
770.423	0.263008	0.239173
770.905	0.259079	0.235899
771.387	0.255747	0.233123
771.869	0.253034	0.230862
772.351	0.250907	0.229089
772.833	0.249277	0.227731
773.315	0.248037	0.226697
773.797	0.247106	0.225922
774.279	0.246459	0.225383
774.762	0.246133	0.225111
775.244	0.246186	0.225155
775.726	0.246668	0.225557
776.208	0.247585	0.226321
776.69	0.248912	0.227427
777.172	0.250607	0.228839
777.654	0.252641	0.230534
778.136	0.254993	0.232494
778.619	0.257635	0.234696
779.101	0.260501	0.237084
779.583	0.26347	0.239558
780.065	0.266382	0.241985
780.547	0.269059	0.244216
781.029	0.271354	0.246128
781.511	0.273183	0.247652
781.993	0.274546	0.248788
782.476	0.275518	0.249598
782.958	0.276223	0.250186
783.44	0.276778	0.250648
783.922	0.277247	0.251039
784.404	0.277615	0.251346
784.886	0.277808	0.251507
785.368	0.277752	0.25146
785.85	0.27744	0.2512
786.332	0.27696	0.2508
786.814	0.276481	0.250401
787.297	0.27619	0.250158
787.779	0.27623	0.250192
788.261	0.276659	0.250549
788.743	0.277458	0.251215
789.225	0.27857	0.252142
789.707	0.279949	0.253291
790.189	0.281591	0.254659
790.671	0.283543	0.256286
791.154	0.285876	0.25823
791.636	0.288659	0.260549
792.118	0.291933	0.263277
792.6	0.295712	0.266427
793.082	0.300003	0.270003
793.564	0.304824	0.27402
794.046	0.31021	0.278508
794.528	0.316184	0.283487
795.01	0.322713	0.288928
795.493	0.329675	0.294729
795.975	0.336851	0.300709
796.457	0.343954	0.306628
796.939	0.35066	0.312217
797.421	0.356643	0.317202
797.903	0.361582	0.321318
798.385	0.365181	0.324318
798.867	0.3672	0.326
799.35	0.367497	0.326248
799.832	0.366035	0.325029
800.314	0.362862	0.322385
800.796	0.358055	0.318379
801.278	0.351687	0.313073
801.76	0.343846	0.306538
802.242	0.334683	0.298903
802.724	0.324453	0.290378
803.207	0.3135	0.28125
803.689	0.302187	0.271823
804.171	0.290826	0.262355
804.653	0.279646	0.253038
805.135	0.268816	0.244013
805.617	0.258496	0.235413
806.099	0.248859	0.227382
806.581	0.240077	0.220064
807.063	0.232275	0.213563
807.545	0.225479	0.207899
808.028	0.219608	0.203007
808.51	0.214505	0.198754
808.992	0.21	0.195
809.474	0.205973	0.191644
809.956	0.202374	0.188645
810.438	0.199208	0.186007
810.92	0.196486	0.183738
811.403	0.194191	0.181826
811.885	0.19227	0.180225
812.367	0.190663	0.178886
812.849	0.189339	0.177783
813.331	0.188304	0.17692
813.813	0.187564	0.176303
814.295	0.187088	0.175907
814.777	0.18679	0.175658
815.259	0.186562	0.175468
815.741	0.186338	0.175282
816.224	0.186129	0.175107
816.706	0.186011	0.175009
817.188	0.186059	0.175049
817.67	0.186288	0.17524
818.152	0.186631	0.175526
818.634	0.186986	0.175822
819.116	0.18728	0.176067
819.598	0.187511	0.176259
820.081	0.187747	0.176456
820.563	0.188075	0.176729
821.045	0.188556	0.17713
821.527	0.189195	0.177663
822.009	0.189945	0.178287
822.491	0.190731	0.178943
822.973	0.191479	0.179566
823.455	0.192139	0.180116
823.938	0.192704	0.180587
824.42	0.193213	0.181011
824.902	0.193729	0.181441
825.384	0.194302	0.181918
825.866	0.194946	0.182455
826.348	0.195627	0.183023
826.83	0.196295	0.183579
827.312	0.196919	0.184099
827.794	0.197493	0.184578
828.277	0.198025	0.185021
828.759	0.198494	0.185412
829.241	0.198836	0.185697
829.723	0.198956	0.185797
830.205	0.198779	0.185649
830.687	0.198286	0.185238
831.169	0.197517	0.184597
831.651	0.196544	0.183787
832.134	0.195437	0.182864
832.616	0.194241	0.181867
833.098	0.192984	0.18082
833.58	0.191684	0.179737
834.062	0.190358	0.178632
834.544	0.189007	0.177506
835.026	0.187615	0.176346
835.508	0.186154	0.175128
835.99	0.184605	0.173837
836.472	0.182968	0.172473
836.955	0.181263	0.171052
837.437	0.179503	0.169586
837.919	0.177678	0.168065
838.401	0.175764	0.16647
838.883	0.173744	0.164787
839.365	0.171635	0.163029
839.847	0.169498	0.161248
840.33	0.167413	0.159511
840.812	0.165448	0.157873
841.294	0.163632	0.15636
841.776	0.161957	0.154964
842.258	0.160392	0.15366
842.74	0.158908	0.152423
843.222	0.157487	0.151239
843.704	0.156134	0.150112
844.186	0.154871	0.149059
844.668	0.153736	0.148113
845.151	0.152765	0.147304
845.633	0.151972	0.146643
846.115	0.151324	0.146103
846.597	0.150742	0.145618
847.079	0.150135	0.145112
847.561	0.149444	0.144537
848.043	0.148683	0.143903
848.525	0.147923	0.143269
849.008	0.147244	0.142703
849.49	0.146679	0.142233
849.972	0.14619	0.141825
850.454	0.145699	0.141416
850.936	0.145151	0.140959
851.418	0.144554	0.140462
851.9	0.143982	0.139985
852.382	0.143515	0.139596
852.865	0.143196	0.13933
853.347	0.142998	0.139165
853.829	0.142853	0.139044
854.311	0.142701	0.138917
854.793	0.14252	0.138767
855.275	0.142334	0.138612
855.757	0.142186	0.138488
856.239	0.142102	0.138418
856.721	0.142078	0.138398
857.204	0.142079	0.138399
857.686	0.142056	0.13838
858.168	0.14197	0.138308
858.65	0.141809	0.138174
859.132	0.141603	0.138003
859.614	0.141425	0.137854
860.096	0.141372	0.13781
860.578	0.141524	0.137937
861.061	0.141917	0.138264
861.543	0.142518	0.138765
862.025	0.143247	0.139373
862.507	0.144017	0.140014
862.989	0.144771	0.140643
863.471	0.145502	0.141252
863.953	0.146248	0.141873
864.435	0.147062	0.142552
864.917	0.148003	0.143336
865.399	0.149122	0.144268
865.882	0.150466	0.145388
866.364	0.152069	0.146724
866.846	0.153947	0.148289
867.328	0.156089	0.150074
867.81	0.158465	0.152054
868.292	0.161043	0.154202
868.774	0.163816	0.156513
869.256	0.166807	0.159006
869.739	0.17005	0.161708
870.221	0.173571	0.164642
870.703	0.177368	0.167807
871.185	0.181426	0.171188
871.667	0.185744	0.174787
872.149	0.190358	0.178632
872.631	0.195339	0.182783
873.113	0.20075	0.187292
873.596	0.206601	0.192167
874.078	0.212817	0.197348
874.56	0.219252	0.20271
875.042	0.225741	0.208117
875.524	0.232139	0.213449
876.006	0.238338	0.218615
876.488	0.244241	0.223534
876.97	0.249726	0.228105
877.452	0.254633	0.232194
877.935	0.258797	0.235664
878.417	0.262101	0.238417
878.899	0.26451	0.240425
879.381	0.266067	0.241723
879.863	0.266856	0.24238
880.345	0.266964	0.24247
880.827	0.266483	0.242069
881.309	0.26553	0.241275
881.792	0.264273	0.240227
882.274	0.262918	0.239098
882.756	0.261647	0.238039
883.238	0.260551	0.237126
883.72	0.259569	0.236308
884.202	0.258476	0.235397
884.684	0.256898	0.234082
885.166	0.254383	0.231986
885.648	0.250487	0.228739
886.131	0.244893	0.224077
886.613	0.237514	0.217928
887.095	0.228554	0.210462
887.577	0.21848	0.202067
888.059	0.207909	0.193257
888.541	0.197451	0.184542
889.023	0.187581	0.176317
889.505	0.178573	0.168811
889.987	0.170522	0.162102
890.47	0.163401	0.156167
890.952	0.157134	0.150945
891.434	0.151635	0.146362
891.916	0.146821	0.142351
892.398	0.142612	0.138843
892.88	0.138932	0.135777
893.362	0.135716	0.133097
893.844	0.132918	0.130765
894.327	0.130495	0.128746
894.809	0.128392	0.126993
895.291	0.126533	0.125444
895.773	0.124831	0.124026
896.255	0.123223	0.122686
896.737	0.12169	0.121408
897.219	0.120262	0.120218
897.701	0.118993	0.119161
898.183	0.117908	0.118257
898.666	0.116986	0.117488
899.148	0.11616	0.1168
899.63	0.115359	0.116133
900.112	0.114544	0.115453
900.594	0.113731	0.114776
901.076	0.112981	0.114151
901.558	0.112364	0.113637
902.04	0.111917	0.113264
902.523	0.111633	0.113028
903.005	0.111463	0.112886
903.487	0.111336	0.11278
903.969	0.111194	0.112662
904.451	0.111001	0.112501
904.933	0.110748	0.11229
905.415	0.110446	0.112038
905.897	0.110116	0.111763
906.38	0.109781	0.111484
906.862	0.109478	0.111232
907.344	0.10925	0.111042
907.826	0.109149	0.110958
908.308	0.109215	0.111013
908.79	0.109456	0.111213
909.272	0.10984	0.111533
909.754	0.1103	0.111917
910.236	0.110763	0.112303
910.718	0.111181	0.112651
911.201	0.111548	0.112957
911.683	0.111894	0.113245
912.165	0.112262	0.113552
912.647	0.112683	0.113903
913.129	0.11316	0.1143
913.611	0.113676	0.11473
914.093	0.114207	0.115173
914.575	0.114742	0.115618
915.058	0.115285	0.116071
915.54	0.115846	0.116538
916.022	0.116429	0.117024
916.504	0.117024	0.11752
916.986	0.117607	0.118006
917.468	0.118153	0.118461
917.95	0.118644	0.11887
918.432	0.119081	0.119234
918.914	0.119471	0.119559
919.397	0.119827	0.119856
919.879	0.12016	0.120133
920.361	0.12048	0.1204
920.843	0.120805	0.120671
921.325	0.121155	0.120963
921.807	0.121545	0.121288
922.289	0.121975	0.121646
922.771	0.122423	0.122019
923.254	0.122856	0.12238
923.736	0.123255	0.122713
924.218	0.123623	0.123019
924.7	0.123982	0.123318
925.182	0.124352	0.123627
925.664	0.124719	0.123933
926.146	0.125043	0.124202
926.628	0.125272	0.124393
927.111	0.125387	0.124489
927.593	0.125417	0.124514
928.075	0.125434	0.124528
928.557	0.125521	0.124601
929.039	0.125732	0.124777
929.521	0.126071	0.125059
930.003	0.1265	0.125417
930.485	0.126961	0.125801
930.967	0.127404	0.12617
931.449	0.127802	0.126502
931.932	0.128158	0.126798
932.414	0.128494	0.127078
932.896	0.128841	0.127368
933.378	0.129222	0.127685
933.86	0.129644	0.128037
934.342	0.130096	0.128413
934.824	0.130564	0.128803
935.307	0.131033	0.129194
935.789	0.131497	0.129581
936.271	0.131941	0.129951
936.753	0.132333	0.130278
937.235	0.132623	0.130519
937.717	0.132763	0.130636
938.199	0.132741	0.130617
938.681	0.1326	0.1305
939.163	0.132424	0.130353
939.645	0.132301	0.130251
940.128	0.132276	0.13023
940.61	0.132339	0.130283
941.092	0.132446	0.130372
941.574	0.132558	0.130465
942.056	0.132677	0.130564
942.538	0.13284	0.1307
943.02	0.133087	0.130906
943.502	0.133429	0.131191
943.985	0.133837	0.131531
944.467	0.134269	0.131891
944.949	0.134698	0.132248
945.431	0.135131	0.132609
945.913	0.135601	0.133001
946.395	0.136133	0.133444
946.877	0.136725	0.133938
947.359	0.137354	0.134462
947.841	0.138002	0.135002
948.324	0.138683	0.135569
948.806	0.139441	0.136201
949.288	0.140327	0.136939
949.77	0.141363	0.137802
950.252	0.142519	0.138766
950.734	0.143722	0.139768
951.216	0.144886	0.140738
951.698	0.145945	0.141621
952.181	0.146879	0.142399
952.663	0.147719	0.143099
953.145	0.148541	0.143784
953.627	0.149434	0.144528
954.109	0.150468	0.14539
954.591	0.151652	0.146377
955.073	0.152927	0.147439
955.555	0.154184	0.148487
956.038	0.155333	0.149444
956.52	0.156354	0.150295
957.002	0.157324	0.151103
957.484	0.158366	0.151972
957.966	0.159568	0.152973
958.448	0.160913	0.154094
958.93	0.162278	0.155232
959.412	0.163501	0.156251
959.894	0.164479	0.157066
960.376	0.165227	0.157689
960.859	0.165861	0.158218
961.341	0.166527	0.158773
961.823	0.167314	0.159428
962.305	0.168209	0.160174
962.787	0.169117	0.160931
963.269	0.169914	0.161595
963.751	0.170512	0.162093
964.234	0.170884	0.162403
964.716	0.171062	0.162552
965.198	0.171115	0.162596
965.68	0.171116	0.162597
966.162	0.171122	0.162602
966.644	0.171164	0.162637
967.126	0.171242	0.162702
967.608	0.171339	0.162782
968.09	0.171421	0.162851
968.572	0.171456	0.16288
969.055	0.171418	0.162848
969.537	0.171293	0.162744
970.019	0.171085	0.162571
970.501	0.170811	0.162343
970.983	0.170492	0.162077
971.465	0.170142	0.161785
971.947	0.169762	0.161468
972.429	0.169343	0.161119
972.912	0.16888	0.160733
973.394	0.168385	0.160321
973.876	0.167894	0.159912
974.358	0.167453	0.159544
974.84	0.167096	0.159247
975.322	0.16683	0.159025
975.804	0.166636	0.158863
976.286	0.166486	0.158738
976.769	0.166364	0.158637
977.251	0.166274	0.158562
977.733	0.166227	0.158523
978.215	0.166218	0.158515
978.697	0.166226	0.158522
979.179	0.166222	0.158518
979.661	0.166208	0.158507
980.143	0.166228	0.158523
980.625	0.166358	0.158632
981.107	0.166677	0.158897
981.59	0.167222	0.159352
982.072	0.167973	0.159977
982.554	0.168874	0.160728
983.036	0.169864	0.161553
983.518	0.17091	0.162425
984	0.172017	0.163348
984.482	0.17321	0.164342
984.965	0.174514	0.165428
985.447	0.17594	0.166617
985.929	0.177481	0.167901
986.411	0.179118	0.169265
986.893	0.180829	0.170691
987.375	0.18259	0.172158
987.857	0.184394	0.173662
988.339	0.186261	0.175217
988.821	0.188245	0.176871
989.303	0.190416	0.17868
989.786	0.192833	0.180694
990.268	0.195517	0.182931
990.75	0.198443	0.185369
991.232	0.201565	0.187971
991.714	0.204846	0.190705
992.196	0.208284	0.19357
992.678	0.211908	0.19659
993.16	0.215745	0.199787
993.643	0.219792	0.20316
994.125	0.224009	0.206674
994.607	0.22834	0.210283
995.089	0.232754	0.213962
995.571	0.237282	0.217735
996.053	0.242036	0.221697
996.535	0.247196	0.225997
997.017	0.252972	0.23081
997.5	0.259549	0.236291
997.982	0.267052	0.242543
998.464	0.275537	0.249614
998.946	0.285006	0.257505
999.428	0.295438	0.266198
999.91	0.306766	0.275638
1000.39	0.318795	0.285663
1000.87	0.331066	0.295888
1001.36	0.342738	0.305615
1001.84	0.352598	0.313832
1002.32	0.359264	0.319387
1002.8	0.361547	0.321289
1003.28	0.358839	0.319033
1003.77	0.351312	0.31276
1004.25	0.339858	0.303215
1004.73	0.325814	0.291512
1005.21	0.310642	0.278868
1005.7	0.295649	0.266374
1006.18	0.281818	0.254848
1006.66	0.269741	0.244784
1007.14	0.25965	0.236375
1007.62	0.251526	0.229605
1008.11	0.245238	0.224365
1008.59	0.240652	0.220543
1009.07	0.237661	0.218051
1009.55	0.236124	0.21677
1010.03	0.235785	0.216487
1010.52	0.236247	0.216872
1011	0.237039	0.217532
1011.48	0.237758	0.218132
1011.96	0.238213	0.218511
1012.45	0.238455	0.218713
1012.93	0.238689	0.218908
1013.41	0.239123	0.219269
1013.89	0.239851	0.219876
1014.37	0.240851	0.220709
1014.86	0.242051	0.221709
1015.34	0.243408	0.22284
1015.82	0.244941	0.224117
1016.3	0.246689	0.225574
1016.78	0.248663	0.227219
1017.27	0.25081	0.229008
1017.75	0.253037	0.230864
1018.23	0.255267	0.232723
1018.71	0.257478	0.234565
1019.19	0.259716	0.23643
1019.68	0.262058	0.238382
1020.16	0.264569	0.240474
1020.64	0.267271	0.242726
1021.12	0.270126	0.245105
1021.61	0.273062	0.247552
1022.09	0.276003	0.250003
1022.57	0.278906	0.252422
1023.05	0.281782	0.254818
1023.53	0.284687	0.257239
1024.02	0.287692	0.259743
1024.5	0.290839	0.262366
1024.98	0.294127	0.265106
1025.46	0.297516	0.26793
1025.94	0.300967	0.270806
1026.43	0.304468	0.273723
1026.91	0.308042	0.276702
1027.39	0.311723	0.279769
1027.87	0.315524	0.282937
1028.36	0.319427	0.286189
1028.84	0.323398	0.289498
1029.32	0.327427	0.292856
1029.8	0.331546	0.296288
1030.28	0.335824	0.299853
1030.77	0.34032	0.3036
1031.25	0.345051	0.307543
1031.73	0.349971	0.311642
1032.21	0.355006	0.315838
1032.69	0.3601	0.320083
1033.18	0.36526	0.324383
1033.66	0.370561	0.328801
1034.14	0.376118	0.333432
1034.62	0.38204	0.338367
1035.1	0.388385	0.343654
1035.59	0.395142	0.349285
1036.07	0.402245	0.355204
1036.55	0.409603	0.361336
1037.03	0.417138	0.367615
1037.52	0.424803	0.374003
1038	0.432588	0.38049
1038.48	0.440498	0.387082
1038.96	0.44852	0.393767
1039.44	0.456593	0.400494
1039.93	0.464602	0.407168
1040.41	0.472391	0.413659
1040.89	0.479795	0.419829
1041.37	0.486687	0.425573
1041.85	0.492989	0.430824
1042.34	0.498675	0.435563
1042.82	0.503732	0.439777
1043.3	0.508117	0.443431
1043.78	0.511726	0.446438
1044.26	0.514403	0.448669
1044.75	0.515985	0.449988
1045.23	0.516363	0.450303
1045.71	0.515533	0.449611
1046.19	0.513591	0.447993
1046.68	0.510688	0.445573
1047.16	0.506937	0.442447
1047.64	0.502356	0.43863
1048.12	0.496854	0.434045
1048.6	0.490294	0.428578
1049.09	0.482584	0.422153
1049.57	0.47376	0.4148
1050.05	0.463996	0.406663
1050.53	0.453554	0.397962
1051.01	0.44269	0.388908
1051.5	0.43159	0.379658
1051.98	0.420359	0.370299
1052.46	0.409058	0.360882
1052.94	0.397754	0.351462
1053.42	0.386544	0.34212
1053.91	0.375536	0.332947
1054.39	0.364815	0.324013
1054.87	0.354426	0.315355
1055.35	0.344377	0.306981
1055.84	0.334685	0.298904
1056.32	0.325403	0.291169
1056.8	0.316644	0.28387
1057.28	0.308558	0.277132
1057.76	0.301295	0.271079
1058.25	0.294968	0.265807
1058.73	0.289616	0.261347
1059.21	0.2852	0.257667
1059.69	0.281607	0.254673
1060.17	0.278678	0.252232
1060.66	0.276243	0.250203
1061.14	0.27416	0.248467
1061.62	0.272342	0.246952
1062.1	0.270764	0.245637
1062.59	0.26945	0.244542
1063.07	0.268442	0.243702
1063.55	0.267776	0.243147
1064.03	0.267453	0.242877
1064.51	0.267437	0.242864
1065	0.26766	0.24305
1065.48	0.268046	0.243372
1065.96	0.268535	0.243779
1066.44	0.2691	0.24425
1066.92	0.269756	0.244797
1067.41	0.27054	0.24545
1067.89	0.271489	0.246241
1068.37	0.27262	0.247183
1068.85	0.273916	0.248263
1069.34	0.275338	0.249448
1069.82	0.276842	0.250702
1070.3	0.278392	0.251993
1070.78	0.279975	0.253312
1071.26	0.281598	0.254665
1071.75	0.283291	0.256076
1072.23	0.285091	0.257576
1072.71	0.287029	0.259191
1073.19	0.289119	0.260933
1073.67	0.291341	0.262784
1074.16	0.293645	0.264704
1074.64	0.295961	0.266634
1075.12	0.29822	0.268517
1075.6	0.300382	0.270318
1076.08	0.302442	0.272035
1076.57	0.304433	0.273694
1077.05	0.306404	0.275337
1077.53	0.308394	0.276995
1078.01	0.310409	0.278674
1078.5	0.312414	0.280345
1078.98	0.314339	0.281949
1079.46	0.316115	0.283429
1079.94	0.317701	0.284751
1080.42	0.319097	0.285914
1080.91	0.320329	0.286941
1081.39	0.321409	0.287841
1081.87	0.322317	0.288598
1082.35	0.322995	0.289162
1082.83	0.32339	0.289492
1083.32	0.323489	0.289574
1083.8	0.323331	0.289442
1084.28	0.322981	0.289151
1084.76	0.322479	0.288733
1085.24	0.321803	0.288169
1085.73	0.320884	0.287403
1086.21	0.31964	0.286367
1086.69	0.318037	0.285031
1087.17	0.316105	0.283421
1087.66	0.313913	0.281594
1088.14	0.311529	0.279608
1088.62	0.308971	0.277476
1089.1	0.306204	0.27517
1089.58	0.303161	0.272634
1090.07	0.299784	0.26982
1090.55	0.296052	0.26671
1091.03	0.291984	0.26332
1091.51	0.287635	0.259696
1091.99	0.28307	0.255892
1092.48	0.278357	0.251964
1092.96	0.273556	0.247963
1093.44	0.268715	0.243929
1093.92	0.26387	0.239892
1094.4	0.25904	0.235867
1094.89	0.254234	0.231862
1095.37	0.24945	0.227875
1095.85	0.244693	0.223911
1096.33	0.239979	0.219982
1096.82	0.235347	0.216122
1097.3	0.23085	0.212375
1097.78	0.226541	0.208784
1098.26	0.222458	0.205382
1098.74	0.218606	0.202172
1099.23	0.214966	0.199138
1099.71	0.211509	0.196258
1100.19	0.208217	0.193514
1100.67	0.205099	0.190916
1101.15	0.202181	0.188484
1101.64	0.199491	0.186243
1102.12	0.197032	0.184193
1102.6	0.194773	0.182311
1103.08	0.192656	0.180547
1103.57	0.190622	0.178852
1104.05	0.188636	0.177197
1104.53	0.186705	0.175588
1105.01	0.184875	0.174063
1105.49	0.183211	0.172676
1105.98	0.181765	0.171471
1106.46	0.180547	0.170456
1106.94	0.179524	0.169603
1107.42	0.178635	0.168862
1107.9	0.177822	0.168185
1108.39	0.177056	0.167547
1108.87	0.176337	0.166947
1109.35	0.175675	0.166396
1109.83	0.175068	0.16589
1110.31	0.17449	0.165408
1110.8	0.173903	0.164919
1111.28	0.173287	0.164406
1111.76	0.172653	0.163878
1112.24	0.172043	0.163369
1112.73	0.171505	0.162921
1113.21	0.171064	0.162553
1113.69	0.170708	0.162257
1114.17	0.170394	0.161995
1114.65	0.170073	0.161727
1115.14	0.169711	0.161426
1115.62	0.169294	0.161078
1116.1	0.168827	0.160689
1116.58	0.168323	0.160269
1117.06	0.167789	0.159824
1117.55	0.167232	0.15936
1118.03	0.166655	0.158879
1118.51	0.166066	0.158388
1118.99	0.165472	0.157893
1119.48	0.164875	0.157396
1119.96	0.164266	0.156888
1120.44	0.163628	0.156357
1120.92	0.162943	0.155786
1121.4	0.162217	0.155181
1121.89	0.161475	0.154562
1122.37	0.160761	0.153967
1122.85	0.160112	0.153427
1123.33	0.159537	0.152948
1123.81	0.159012	0.15251
1124.3	0.158491	0.152076
1124.78	0.157936	0.151613
1125.26	0.157336	0.151113
1125.74	0.15671	0.150592
1126.22	0.156094	0.150078
1126.71	0.155519	0.149599
1127.19	0.154995	0.149163
1127.67	0.15451	0.148758
1128.15	0.154042	0.148368
1128.64	0.153569	0.147974
1129.12	0.15309	0.147575
1129.6	0.152628	0.14719
1130.08	0.152227	0.146856
1130.56	0.151941	0.146617
1131.05	0.15181	0.146508
1131.53	0.151845	0.146538
1132.01	0.152027	0.146689
1132.49	0.152314	0.146928
1132.97	0.152667	0.147223
1133.46	0.153063	0.147553
1133.94	0.153505	0.147921
1134.42	0.154009	0.148341
1134.9	0.154588	0.148823
1135.38	0.155236	0.149363
1135.87	0.155917	0.149931
1136.35	0.15656	0.150467
1136.83	0.157056	0.15088
1137.31	0.157262	0.151052
1137.8	0.157025	0.150854
1138.28	0.156228	0.15019
1138.76	0.154832	0.149027
1139.24	0.152909	0.147424
1139.72	0.15063	0.145525
1140.21	0.148223	0.143519
1140.69	0.145903	0.141586
1141.17	0.143827	0.139856
1141.65	0.142065	0.138387
1142.13	0.140624	0.137187
1142.62	0.139471	0.136226
1143.1	0.138566	0.135472
1143.58	0.13788	0.1349
1144.06	0.137397	0.134497
1144.55	0.137106	0.134255
1145.03	0.136996	0.134163
1145.51	0.137053	0.134211
1145.99	0.13725	0.134375
1146.47	0.13756	0.134633
1146.96	0.13795	0.134958
1147.44	0.138393	0.135327
1147.92	0.138872	0.135727
1148.4	0.139384	0.136153
1148.88	0.139935	0.136612
1149.37	0.140527	0.137106
1149.85	0.141147	0.137623
1150.33	0.141766	0.138138
1150.81	0.142349	0.138624
1151.29	0.142869	0.139058
1151.78	0.143325	0.139438
1152.26	0.143748	0.13979
1152.74	0.144176	0.140147
1153.22	0.144636	0.14053
1153.71	0.145123	0.140936
1154.19	0.145603	0.141336
1154.67	0.146036	0.141697
1155.15	0.14641	0.142008
1155.63	0.146748	0.14229
1156.12	0.147099	0.142583
1156.6	0.147506	0.142922
1157.08	0.147972	0.14331
1157.56	0.148459	0.143716
1158.04	0.148902	0.144085
1158.53	0.149249	0.144374
1159.01	0.149485	0.144571
1159.49	0.149634	0.144695
1159.97	0.149738	0.144782
1160.45	0.149835	0.144863
1160.94	0.149945	0.144954
1161.42	0.150066	0.145055
1161.9	0.150187	0.145156
1162.38	0.150295	0.145246
1162.87	0.150379	0.145316
1163.35	0.150436	0.145363
1163.83	0.150466	0.145388
1164.31	0.150479	0.145399
1164.79	0.150492	0.14541
1165.28	0.150526	0.145438
1165.76	0.150595	0.145496
1166.24	0.150705	0.145588
1166.72	0.150849	0.145708
1167.2	0.151018	0.145848
1167.69	0.151201	0.146001
1168.17	0.151388	0.146157
1168.65	0.151579	0.146316
1169.13	0.151773	0.146477
1169.62	0.151979	0.146649
1170.1	0.152202	0.146835
1170.58	0.152443	0.147036
1171.06	0.152689	0.147241
1171.54	0.152915	0.147429
1172.03	0.153093	0.147578
1172.51	0.153206	0.147672
1172.99	0.153257	0.147714
1173.47	0.153266	0.147722
1173.95	0.153259	0.147716
1174.44	0.153252	0.14771
1174.92	0.153248	0.147707
1175.4	0.153239	0.147699
1175.88	0.153219	0.147682
1176.36	0.153196	0.147663
1176.85	0.153189	0.147657
1177.33	0.153224	0.147687
1177.81	0.153328	0.147773
1178.29	0.153512	0.147927
1178.78	0.153775	0.148146
1179.26	0.154098	0.148415
1179.74	0.154462	0.148718
1180.22	0.154854	0.149045
1180.7	0.155277	0.149397
1181.19	0.155749	0.149791
1181.67	0.156292	0.150243
1182.15	0.156911	0.150759
1182.63	0.157596	0.15133
1183.11	0.158324	0.151937
1183.6	0.15908	0.152567
1184.08	0.159865	0.153221
1184.56	0.160697	0.153914
1185.04	0.161593	0.154661
1185.53	0.16255	0.155458
1186.01	0.16355	0.156292
1186.49	0.164566	0.157138
1186.97	0.165591	0.157992
1187.45	0.16664	0.158867
1187.94	0.167749	0.159791
1188.42	0.168948	0.16079
1188.9	0.170244	0.16187
1189.38	0.171616	0.163013
1189.86	0.173035	0.164196
1190.35	0.174481	0.165401
1190.83	0.175956	0.16663
1191.31	0.177476	0.167897
1191.79	0.17906	0.169217
1192.27	0.18071	0.170592
1192.76	0.182411	0.172009
1193.24	0.184144	0.173453
1193.72	0.185902	0.174918
1194.2	0.187697	0.176414
1194.69	0.189555	0.177962
1195.17	0.191507	0.179589
1195.65	0.193568	0.181307
1196.13	0.195737	0.183114
1196.61	0.197996	0.184997
1197.1	0.200317	0.186931
1197.58	0.202664	0.188887
1198.06	0.204993	0.190828
1198.54	0.207248	0.192707
1199.02	0.209364	0.19447
1199.51	0.21127	0.196058
1199.99	0.212902	0.197418
1200.47	0.214207	0.198506
1200.95	0.215156	0.199297
1201.43	0.215744	0.199787
1201.92	0.215999	0.199999
1202.4	0.215985	0.199988
1202.88	0.215796	0.19983
1203.36	0.215551	0.199626
1203.85	0.215359	0.199466
1204.33	0.215303	0.199419
1204.81	0.215417	0.199514
1205.29	0.215685	0.199737
1205.77	0.216068	0.200057
1206.26	0.216523	0.200436
1206.74	0.217032	0.20086
1207.22	0.217601	0.201334
1207.7	0.218249	0.201874
1208.18	0.21899	0.202492
1208.67	0.219815	0.203179
1209.15	0.220695	0.203912
1209.63	0.221595	0.204662
1210.11	0.222493	0.205411
1210.6	0.22338	0.20615
1211.08	0.224267	0.206889
1211.56	0.225166	0.207638
1212.04	0.226085	0.208404
1212.52	0.227028	0.20919
1213.01	0.227995	0.209996
1213.49	0.228995	0.210829
1213.97	0.230039	0.211699
1214.45	0.231139	0.212616
1214.93	0.232298	0.213582
1215.42	0.233505	0.214587
1215.9	0.234747	0.215622
1216.38	0.236012	0.216677
1216.86	0.237297	0.217748
1217.34	0.238604	0.218837
1217.83	0.239932	0.219943
1218.31	0.241274	0.221062
1218.79	0.242621	0.222184
1219.27	0.243967	0.223306
1219.76	0.245317	0.224431
1220.24	0.246683	0.225569
1220.72	0.248073	0.226727
1221.2	0.249486	0.227905
1221.68	0.250909	0.229091
1222.17	0.252325	0.230271
1222.65	0.253728	0.23144
1223.13	0.255126	0.232605
1223.61	0.256532	0.233777
1224.09	0.25795	0.234958
1224.58	0.259365	0.236138
1225.06	0.260742	0.237285
1225.54	0.262049	0.238374
1226.02	0.263263	0.239386
1226.51	0.264389	0.240324
1226.99	0.265452	0.24121
1227.47	0.266483	0.242069
1227.95	0.267506	0.242922
1228.43	0.268525	0.243771
1228.92	0.269532	0.24461
1229.4	0.270502	0.245418
1229.88	0.271415	0.246179
1230.36	0.272254	0.246878
1230.84	0.273011	0.247509
1231.33	0.273683	0.248069
1231.81	0.274267	0.248556
1232.29	0.274759	0.248966
1232.77	0.27516	0.2493
1233.25	0.27548	0.249567
1233.74	0.275739	0.249783
1234.22	0.275963	0.249969
1234.7	0.276169	0.250141
1235.18	0.276359	0.250299
1235.67	0.276519	0.250433
1236.15	0.276627	0.250523
1236.63	0.276665	0.250554
1237.11	0.276623	0.250519
1237.59	0.2765	0.250417
1238.08	0.276294	0.250245
1238.56	0.276009	0.250007
1239.04	0.275655	0.249712
1239.52	0.275259	0.249382
1240	0.274853	0.249044
1240.49	0.27447	0.248725
1240.97	0.274121	0.248434
1241.45	0.273792	0.24816
1241.93	0.273456	0.24788
1242.41	0.273091	0.247576
1242.9	0.272698	0.247248
1243.38	0.272299	0.246916
1243.86	0.271923	0.246603
1244.34	0.27159	0.246325
1244.83	0.271303	0.246086
1245.31	0.271054	0.245878
1245.79	0.270833	0.245694
1246.27	0.270636	0.24553
1246.75	0.270472	0.245393
1247.24	0.270352	0.245293
1247.72	0.270299	0.245249
1248.2	0.270343	0.245286
1248.68	0.270516	0.24543
1249.16	0.270846	0.245705
1249.65	0.271342	0.246118
1250.13	0.27199	0.246658
1250.61	0.272758	0.247298
1251.09	0.273615	0.248012
1251.58	0.274542	0.248785
1252.06	0.275541	0.249617
1252.54	0.276629	0.250524
1253.02	0.277824	0.25152
1253.5	0.279134	0.252612
1253.99	0.280552	0.253793
1254.47	0.282056	0.255047
1254.95	0.283612	0.256343
1255.43	0.285183	0.257653
1255.91	0.286728	0.25894
1256.4	0.2882	0.260167
1256.88	0.289548	0.26129
1257.36	0.290712	0.26226
1257.84	0.291625	0.263021
1258.32	0.292207	0.263506
1258.81	0.292356	0.26363
1259.29	0.291943	0.263286
1259.77	0.290823	0.262352
1260.25	0.288861	0.260717
1260.74	0.285985	0.258321
1261.22	0.282218	0.255182
1261.7	0.277686	0.251405
1262.18	0.272593	0.247161
1262.66	0.267174	0.242645
1263.15	0.261647	0.238039
1263.63	0.256181	0.233484
1264.11	0.25088	0.229067
1264.59	0.245805	0.224837
1265.07	0.24101	0.220842
1265.56	0.236579	0.217149
1266.04	0.232616	0.213847
1266.52	0.229213	0.211011
1267	0.22641	0.208675
1267.48	0.22418	0.206817
1267.97	0.222444	0.20537
1268.45	0.221109	0.204258
1268.93	0.220094	0.203412
1269.41	0.219336	0.20278
1269.9	0.218794	0.202328
1270.38	0.21843	0.202025
1270.86	0.218215	0.201846
1271.34	0.218122	0.201768
1271.82	0.218123	0.201769
1272.31	0.218189	0.201824
1272.79	0.21829	0.201908
1273.27	0.218399	0.201999
1273.75	0.2185	0.202083
1274.23	0.21859	0.202158
1274.72	0.218672	0.202227
1275.2	0.218746	0.202288
1275.68	0.218807	0.202339
1276.16	0.218844	0.20237
1276.65	0.218844	0.20237
1277.13	0.2188	0.202333
1277.61	0.218712	0.20226
1278.09	0.218581	0.202151
1278.57	0.218409	0.202007
1279.06	0.218197	0.201831
1279.54	0.217944	0.20162
1280.02	0.217655	0.201379
1280.5	0.21734	0.201117
1280.98	0.217018	0.200848
1281.47	0.216712	0.200593
1281.95	0.216442	0.200368
1282.43	0.216213	0.200177
1282.91	0.21601	0.200008
1283.39	0.215806	0.199838
1283.88	0.215574	0.199645
1284.36	0.215303	0.199419
1284.84	0.21501	0.199175
1285.32	0.21473	0.198942
1285.81	0.214504	0.198753
1286.29	0.214351	0.198626
1286.77	0.214268	0.198557
1287.25	0.214227	0.198522
1287.73	0.214196	0.198497
1288.22	0.214161	0.198467
1288.7	0.214133	0.198444
1289.18	0.214142	0.198452
1289.66	0.21422	0.198517
1290.14	0.21438	0.19865
1290.63	0.214607	0.198839
1291.11	0.214865	0.199054
1291.59	0.215108	0.199257
1292.07	0.215305	0.199421
1292.55	0.215448	0.19954
1293.04	0.215556	0.19963
1293.52	0.215666	0.199722
1294	0.215812	0.199843
1294.48	0.216017	0.200014
1294.97	0.216284	0.200237
1295.45	0.216601	0.200501
1295.93	0.216945	0.200788
1296.41	0.217297	0.201081
1296.89	0.217645	0.201371
1297.38	0.217998	0.201665
1297.86	0.218378	0.201982
1298.34	0.218814	0.202345
1298.82	0.219325	0.202771
1299.3	0.219916	0.203263
1299.79	0.220569	0.203807
1300.27	0.221254	0.204378
1300.75	0.221947	0.204956
1301.23	0.222634	0.205528
1301.72	0.223319	0.206099
1302.2	0.224008	0.206673
1302.68	0.224704	0.207253
1303.16	0.225402	0.207835
1303.64	0.226097	0.208414
1304.13	0.226787	0.208989
1304.61	0.227472	0.20956
1305.09	0.228158	0.210132
1305.57	0.228838	0.210698
1306.05	0.229503	0.211253
1306.54	0.230141	0.211784
1307.02	0.230754	0.212295
1307.5	0.231359	0.212799
1307.98	0.231982	0.213318
1308.46	0.23264	0.213867
1308.95	0.233334	0.214445
1309.43	0.234043	0.215036
1309.91	0.234741	0.215617
1310.39	0.235413	0.216177
1310.88	0.236061	0.216717
1311.36	0.2367	0.21725
1311.84	0.23735	0.217792
1312.32	0.238014	0.218345
1312.8	0.238678	0.218898
1313.29	0.239309	0.219424
1313.77	0.239876	0.219897
1314.25	0.240363	0.220302
1314.73	0.240774	0.220645
1315.21	0.241128	0.22094
1315.7	0.241447	0.221206
1316.18	0.241749	0.221458
1316.66	0.242041	0.221701
1317.14	0.242322	0.221935
1317.62	0.242587	0.222156
1318.11	0.242834	0.222362
1318.59	0.24307	0.222558
1319.07	0.243302	0.222752
1319.55	0.243539	0.222949
1320.04	0.243784	0.223153
1320.52	0.244039	0.223366
1321	0.244305	0.223587
1321.48	0.244593	0.223828
1321.96	0.244916	0.224097
1322.45	0.245285	0.224404
1322.93	0.245699	0.224749
1323.41	0.246149	0.225124
1323.89	0.24662	0.225517
1324.37	0.247109	0.225924
1324.86	0.247621	0.226351
1325.34	0.248169	0.226807
1325.82	0.248765	0.227304
1326.3	0.249403	0.227836
1326.79	0.250073	0.228394
1327.27	0.25076	0.228967
1327.75	0.251461	0.229551
1328.23	0.252185	0.230154
1328.71	0.25295	0.230792
1329.2	0.253762	0.231468
1329.68	0.254614	0.232178
1330.16	0.255481	0.232901
1330.64	0.256333	0.233611
1331.12	0.257153	0.234294
1331.61	0.257941	0.234951
1332.09	0.258718	0.235598
1332.57	0.259511	0.236259
1333.05	0.260339	0.236949
1333.53	0.261202	0.237668
1334.02	0.262085	0.238404
1334.5	0.262967	0.239139
1334.98	0.263841	0.239867
1335.46	0.264713	0.240594
1335.95	0.265598	0.241332
1336.43	0.266507	0.242089
1336.91	0.267438	0.242865
1337.39	0.268376	0.243647
1337.87	0.269301	0.244418
1338.36	0.270207	0.245172
1338.84	0.271095	0.245912
1339.32	0.271975	0.246646
1339.8	0.272843	0.247369
1340.28	0.273689	0.248074
1340.77	0.274503	0.248752
1341.25	0.275291	0.249409
1341.73	0.27608	0.250067
1342.21	0.276902	0.250752
1342.7	0.277786	0.251488
1343.18	0.278752	0.252293
1343.66	0.279802	0.253168
1344.14	0.280925	0.254104
1344.62	0.282103	0.255086
1345.11	0.283317	0.256097
1345.59	0.284545	0.257121
1346.07	0.285756	0.25813
1346.55	0.286919	0.259099
1347.03	0.287997	0.259997
1347.52	0.28896	0.2608
1348	0.289776	0.26148
1348.48	0.290413	0.262011
1348.96	0.290839	0.262366
1349.44	0.291032	0.262527
1349.93	0.290993	0.262494
1350.41	0.290752	0.262293
1350.89	0.290357	0.261964
1351.37	0.289869	0.261557
1351.86	0.289343	0.261119
1352.34	0.288822	0.260685
1352.82	0.288325	0.260271
1353.3	0.287847	0.259873
1353.78	0.287371	0.259476
[truncated: 5,509 more rows]

## Sheet: FTIR MSU human unclean
TITLE
DATA TYPE	INFRARED SPECTRUM
ORIGIN	JASCO
OWNER
DATE	2011-10-19
TIME	16:18:50
SPECTROMETER/DATA SYSTEM
LOCALE	3082
RESOLUTION
DELTAX	0.482117
XUNITS	1/CM
YUNITS	ABSORBANCE
FIRSTX	399.675
LASTX	4000.12
NPOINTS	7469
FIRSTY	0.59231
MAXY	0.61174
MINY	-0.00575
XYDATA
Wavenumber	Absorbance
399.675	0.592312
400.157	0.602582
400.639	0.609897
401.121	0.611745
401.603	0.607802
402.085	0.598705
402.567	0.585716
403.05	0.571162
403.532	0.558657
404.014	0.552222
404.496	0.554381
404.978	0.564257
405.46	0.576911
405.942	0.584915
406.424	0.582438
406.906	0.56956
407.389	0.552614
407.871	0.540092
408.353	0.53807
408.835	0.547938
409.317	0.566321
409.799	0.586655
410.281	0.602323
410.764	0.610173
411.246	0.61173
411.728	0.61085
412.21	0.610192
412.692	0.609552
413.174	0.606719
413.656	0.599713
414.138	0.588799
414.62	0.576824
415.103	0.567572
415.585	0.563552
416.067	0.564957
416.549	0.570052
417.031	0.575994
417.513	0.579233
417.995	0.575737
418.477	0.56313
418.959	0.546451
419.442	0.537105
419.924	0.538553
420.406	0.544937
420.888	0.550729
421.37	0.553542
421.852	0.553112
422.334	0.550593
422.816	0.54818
423.298	0.548191
423.781	0.551751
424.263	0.558257
424.745	0.566056
425.227	0.57343
425.709	0.579123
426.191	0.582411
426.673	0.582988
427.155	0.58086
427.637	0.576349
428.12	0.570187
428.602	0.563475
429.084	0.557365
429.566	0.55254
430.048	0.548847
430.53	0.545449
431.012	0.541524
431.495	0.537056
431.977	0.533018
432.459	0.530737
432.941	0.531006
433.423	0.533594
433.905	0.537381
434.387	0.540908
434.869	0.543057
435.351	0.543394
435.834	0.541883
436.316	0.538268
436.798	0.531917
437.28	0.522559
437.762	0.511264
438.244	0.500578
438.726	0.493575
439.208	0.492587
439.69	0.498345
440.173	0.509724
440.655	0.523941
441.137	0.537172
441.619	0.545695
442.101	0.547474
442.583	0.543328
443.065	0.536458
443.547	0.530437
444.029	0.527367
444.512	0.527369
444.994	0.529038
445.476	0.530178
445.958	0.528705
446.44	0.523765
446.922	0.516499
447.404	0.509472
447.886	0.504956
448.369	0.503634
448.851	0.504727
449.333	0.507023
449.815	0.509826
450.297	0.513195
450.779	0.517429
451.261	0.522212
451.743	0.526089
452.226	0.526866
452.708	0.522988
453.19	0.514979
453.672	0.505471
454.154	0.497623
454.636	0.493471
455.118	0.493484
455.6	0.497087
456.082	0.503315
456.565	0.511071
457.047	0.519004
457.529	0.525539
458.011	0.529743
458.493	0.532167
458.975	0.533943
459.457	0.535401
459.939	0.535873
460.421	0.534273
460.904	0.529872
461.386	0.523045
461.868	0.515392
462.35	0.508841
462.832	0.504506
463.314	0.50237
463.796	0.501749
464.278	0.501843
464.76	0.502032
465.243	0.501935
465.725	0.501395
466.207	0.500534
466.689	0.499842
467.171	0.500166
467.653	0.502409
468.135	0.506906
468.618	0.512854
469.1	0.518485
469.582	0.522033
470.064	0.522578
470.546	0.520114
471.028	0.515205
471.51	0.508851
471.992	0.502676
472.474	0.49878
472.957	0.498625
473.439	0.501977
473.921	0.507447
474.403	0.513742
474.885	0.520095
475.367	0.525966
475.849	0.530636
476.331	0.533091
476.813	0.532391
477.296	0.528273
477.778	0.5215
478.26	0.513659
478.742	0.5066
479.224	0.501808
479.706	0.499891
480.188	0.500377
480.67	0.501976
481.152	0.503246
481.635	0.503238
482.117	0.50173
482.599	0.499055
483.081	0.495843
483.563	0.492854
484.045	0.49084
484.527	0.490331
485.009	0.491388
485.491	0.49351
485.974	0.495799
486.456	0.4973
486.938	0.497386
487.42	0.496014
487.902	0.493699
488.384	0.491225
488.866	0.489299
489.349	0.48831
489.831	0.488252
490.313	0.488754
490.795	0.489198
491.277	0.488995
491.759	0.487994
492.241	0.486796
492.723	0.486571
493.205	0.488359
493.688	0.492281
494.17	0.497207
494.652	0.501089
495.134	0.501974
495.616	0.499269
496.098	0.49429
496.58	0.489433
497.062	0.486584
497.545	0.485994
498.027	0.486338
498.509	0.485855
498.991	0.483825
499.473	0.481179
499.955	0.479769
500.437	0.481076
500.919	0.485378
501.401	0.491786
501.884	0.499069
502.366	0.506717
502.848	0.515005
503.33	0.523616
503.812	0.530297
504.294	0.531341
504.776	0.523945
505.258	0.50868
505.74	0.489843
506.223	0.473315
506.705	0.463654
507.187	0.462149
507.669	0.466593
508.151	0.472861
508.633	0.477453
509.115	0.479191
509.597	0.479025
510.079	0.478602
510.562	0.478914
511.044	0.479831
511.526	0.480549
512.008	0.480399
512.49	0.479279
512.972	0.477522
513.454	0.475563
513.937	0.473749
514.419	0.472349
514.901	0.471606
515.383	0.471682
515.865	0.472518
516.347	0.473721
516.829	0.474659
517.311	0.474811
517.793	0.47412
518.275	0.473031
518.758	0.472198
519.24	0.472139
519.722	0.473016
520.204	0.474564
520.686	0.476238
521.168	0.477492
521.65	0.478074
522.132	0.478167
522.615	0.478293
523.097	0.47898
523.579	0.480332
524.061	0.481808
524.543	0.482351
525.025	0.480905
525.507	0.477176
525.989	0.4722
526.471	0.467912
526.954	0.465749
527.436	0.465697
527.918	0.466624
528.4	0.467288
528.882	0.467142
529.364	0.466597
529.846	0.466642
530.328	0.468021
530.811	0.470585
531.293	0.47331
531.775	0.47496
532.257	0.474846
532.739	0.473151
533.221	0.470633
533.703	0.468009
534.185	0.465569
534.668	0.463271
535.15	0.461149
535.632	0.459581
536.114	0.459138
536.596	0.460128
537.078	0.462235
537.56	0.464611
538.042	0.466368
538.524	0.467093
539.006	0.466984
539.489	0.466553
539.971	0.466168
540.453	0.465822
540.935	0.465288
541.417	0.464485
541.899	0.463702
542.381	0.463448
542.864	0.46408
543.346	0.46551
543.828	0.467227
544.31	0.468608
544.792	0.469275
545.274	0.469277
545.756	0.468996
546.238	0.468849
546.72	0.469023
547.202	0.46941
547.685	0.46975
548.167	0.469818
548.649	0.46953
549.131	0.468923
549.613	0.468079
550.095	0.467066
550.577	0.465943
551.059	0.464809
551.542	0.463842
552.024	0.463291
552.506	0.463391
552.988	0.464257
553.47	0.465798
553.952	0.467717
554.434	0.46961
554.916	0.471128
555.399	0.472089
555.881	0.472499
556.363	0.47248
556.845	0.472201
557.327	0.47184
557.809	0.471568
558.291	0.471505
558.773	0.471646
559.255	0.471809
559.737	0.47169
560.22	0.471023
560.702	0.469766
561.184	0.468161
561.666	0.466617
562.148	0.465479
562.63	0.464838
563.112	0.464503
563.595	0.464149
564.077	0.463532
564.559	0.462641
565.041	0.46168
565.523	0.460943
566.005	0.460658
566.487	0.460887
566.969	0.461503
567.451	0.462245
567.933	0.462838
568.416	0.463121
568.898	0.463122
569.38	0.463026
569.862	0.463058
570.344	0.463334
570.826	0.463776
571.308	0.464145
571.79	0.464166
572.273	0.463672
572.755	0.462703
573.237	0.461493
573.719	0.460383
574.201	0.459707
574.683	0.459704
575.165	0.46046
575.647	0.461833
576.13	0.46343
576.612	0.464705
577.094	0.465208
577.576	0.464778
578.058	0.46357
578.54	0.461914
579.022	0.46018
579.504	0.458696
579.986	0.457738
580.469	0.45752
580.951	0.458146
581.433	0.459525
581.915	0.461299
582.397	0.462884
582.879	0.463629
583.361	0.46307
583.843	0.461179
584.326	0.458445
584.808	0.455701
585.29	0.453728
585.772	0.452893
586.254	0.453066
586.736	0.453826
587.218	0.454771
587.7	0.455712
588.182	0.456656
588.665	0.457622
589.147	0.458451
589.629	0.458797
590.111	0.458292
590.593	0.456824
591.075	0.454741
591.557	0.45283
592.039	0.451946
592.521	0.452506
593.004	0.454246
593.486	0.456427
593.968	0.458274
594.45	0.459327
594.932	0.459543
595.414	0.459154
595.896	0.458405
596.378	0.457363
596.861	0.45595
597.343	0.454148
597.825	0.452173
598.307	0.450446
598.789	0.449395
599.271	0.44921
599.753	0.449719
600.235	0.45048
600.717	0.451006
601.2	0.450996
601.682	0.450402
602.164	0.44936
602.646	0.448086
603.128	0.446828
603.61	0.445842
604.092	0.445332
604.574	0.445363
605.057	0.445807
605.539	0.446385
606.021	0.446801
606.503	0.446866
606.985	0.446546
607.467	0.445922
607.949	0.445099
608.431	0.444174
608.913	0.443245
609.396	0.442437
609.878	0.441886
610.36	0.441665
610.842	0.441738
611.324	0.441975
611.806	0.442243
612.288	0.442492
612.77	0.442748
613.253	0.443014
613.735	0.443176
614.217	0.443011
614.699	0.442324
615.181	0.441105
615.663	0.43959
616.145	0.438188
616.627	0.437308
617.109	0.437149
617.592	0.437557
618.074	0.438121
618.556	0.438474
619.038	0.4385
619.52	0.43827
620.002	0.437879
620.484	0.437344
620.966	0.436642
621.448	0.435809
621.931	0.435017
622.413	0.434514
622.895	0.434478
623.377	0.434875
623.859	0.435429
624.341	0.435744
624.823	0.435511
625.305	0.434695
625.788	0.433549
626.27	0.432436
626.752	0.431584
627.234	0.430953
627.716	0.430302
628.198	0.429379
628.68	0.428138
629.162	0.426809
629.644	0.425786
630.127	0.425369
630.609	0.425566
631.091	0.426068
631.573	0.426439
632.055	0.426401
632.537	0.426009
633.019	0.425603
633.501	0.425548
633.984	0.425981
634.466	0.426709
634.948	0.427334
635.43	0.427498
635.912	0.427066
636.394	0.426134
636.876	0.424891
637.358	0.423482
637.841	0.421984
638.323	0.42048
638.805	0.419124
639.287	0.418114
639.769	0.417598
640.251	0.417588
640.733	0.417965
641.215	0.418543
641.697	0.419146
642.179	0.419632
642.662	0.419891
643.144	0.419855
643.626	0.419525
644.108	0.418981
644.59	0.418349
645.072	0.417723
645.554	0.417117
646.036	0.41649
646.519	0.415824
647.001	0.415186
647.483	0.414714
647.965	0.414528
648.447	0.414633
648.929	0.414873
649.411	0.414993
649.893	0.414762
650.375	0.414077
650.858	0.412985
651.34	0.411675
651.822	0.410421
652.304	0.409475
652.786	0.40891
653.268	0.408506
653.75	0.40781
654.232	0.406397
654.715	0.40419
655.197	0.401616
655.679	0.399451
656.161	0.398441
656.643	0.398926
657.125	0.400713
657.607	0.403217
658.089	0.405725
658.572	0.407604
659.054	0.40842
659.536	0.407994
660.018	0.406436
660.5	0.404148
660.982	0.40173
661.464	0.399775
661.946	0.398623
662.428	0.398206
662.91	0.398095
663.393	0.397754
663.875	0.396877
664.357	0.395534
664.839	0.394023
665.321	0.39259
665.803	0.39127
666.285	0.389882
666.768	0.388066
667.25	0.38532
667.732	0.38138
668.214	0.37868
668.696	0.382718
669.178	0.388846
669.66	0.391823
670.142	0.392543
670.624	0.392204
671.106	0.39143
671.589	0.390587
672.071	0.389905
672.553	0.389437
673.035	0.388997
673.517	0.388229
673.999	0.386862
674.481	0.385003
674.963	0.383236
675.446	0.38238
675.928	0.382987
676.41	0.384899
676.892	0.387179
677.374	0.388566
677.856	0.388207
678.338	0.386193
678.82	0.38348
679.303	0.381255
679.785	0.380203
680.267	0.380149
680.749	0.380277
681.231	0.379736
681.713	0.378194
682.195	0.375991
682.677	0.373833
683.159	0.372318
683.641	0.371625
684.124	0.371522
684.606	0.371607
685.088	0.371575
685.57	0.371348
686.052	0.371021
686.534	0.370719
687.016	0.37049
687.499	0.370294
687.981	0.370072
688.463	0.369815
688.945	0.369587
689.427	0.369465
689.909	0.369446
690.391	0.369403
690.873	0.369124
691.355	0.368428
691.837	0.367274
692.32	0.365799
692.802	0.364258
693.284	0.3629
693.766	0.361862
694.248	0.361147
694.73	0.360689
695.212	0.360439
695.694	0.360406
696.177	0.360606
696.659	0.360979
697.141	0.361337
697.623	0.361407
698.105	0.360955
698.587	0.359922
699.069	0.358466
699.551	0.356885
700.034	0.355475
700.516	0.354401
700.998	0.353674
701.48	0.353192
701.962	0.352814
702.444	0.352412
702.926	0.351861
703.408	0.351046
703.89	0.349895
704.373	0.34846
704.855	0.346971
705.337	0.345792
705.819	0.345256
706.301	0.345474
706.783	0.346233
707.265	0.347048
707.747	0.347382
708.23	0.346884
708.712	0.345546
709.194	0.343683
709.676	0.341763
710.158	0.340196
710.64	0.339181
711.122	0.338669
711.604	0.33843
712.086	0.338188
712.568	0.337739
713.051	0.337025
713.533	0.336123
714.015	0.335185
714.497	0.334354
714.979	0.333712
715.461	0.333281
715.943	0.333035
716.426	0.332921
716.908	0.332855
717.39	0.332731
717.872	0.332444
718.354	0.331938
718.836	0.331254
719.318	0.330538
719.8	0.329989
720.282	0.329727
720.764	0.329665
721.247	0.329549
721.729	0.329152
722.211	0.32841
722.693	0.327417
723.175	0.326337
723.657	0.325305
724.139	0.324362
724.621	0.323445
725.104	0.32246
725.586	0.321366
726.068	0.320213
726.55	0.319105
727.032	0.318121
727.514	0.317261
727.996	0.316452
728.478	0.315616
728.961	0.314731
729.443	0.313848
729.925	0.313054
730.407	0.312411
730.889	0.311922
731.371	0.311543
731.853	0.311225
732.335	0.310945
732.817	0.310709
733.3	0.310516
733.782	0.310328
734.264	0.310065
734.746	0.30965
735.228	0.309059
735.71	0.308358
736.192	0.307676
736.674	0.307143
737.157	0.306812
737.639	0.306627
738.121	0.306452
738.603	0.306147
739.085	0.305636
739.567	0.304929
740.049	0.304099
740.531	0.303228
741.013	0.302371
741.495	0.301555
741.978	0.300785
742.46	0.300048
742.942	0.299303
743.424	0.298465
743.906	0.297433
744.388	0.296135
744.87	0.294589
745.352	0.292927
745.835	0.291353
746.317	0.29006
746.799	0.289152
747.281	0.2886
747.763	0.288268
748.245	0.28797
748.727	0.28755
749.209	0.286929
749.692	0.286119
750.174	0.285191
750.656	0.284229
751.138	0.283298
751.62	0.28244
752.102	0.281692
752.584	0.281108
753.066	0.280739
753.548	0.280587
754.031	0.280562
754.513	0.280501
754.995	0.280255
755.477	0.279806
755.959	0.279317
756.441	0.279054
756.923	0.279219
757.405	0.279785
757.888	0.280472
758.37	0.280883
758.852	0.280743
759.334	0.280071
759.816	0.279158
760.298	0.278381
760.78	0.277971
761.262	0.277912
761.744	0.277994
762.227	0.277963
762.709	0.277674
763.191	0.277137
763.673	0.276465
764.155	0.275782
764.637	0.275151
765.119	0.274561
765.601	0.27395
766.083	0.273242
766.566	0.272379
767.048	0.271355
767.53	0.270229
768.012	0.269113
768.494	0.268129
768.976	0.267349
769.458	0.266761
769.94	0.266273
770.423	0.265779
770.905	0.265221
771.387	0.264609
771.869	0.263998
772.351	0.263421
772.833	0.262853
773.315	0.262216
773.797	0.261426
774.279	0.26045
774.762	0.25933
775.244	0.258166
775.726	0.257077
776.208	0.25617
776.69	0.25551
777.172	0.255109
777.654	0.254927
778.136	0.254877
778.619	0.254854
779.101	0.254762
779.583	0.25455
780.065	0.254214
780.547	0.253783
781.029	0.253285
781.511	0.252741
781.993	0.252177
782.476	0.251641
782.958	0.251205
783.44	0.250929
783.922	0.250809
784.404	0.250754
784.886	0.250608
785.368	0.250223
785.85	0.249538
786.332	0.248611
786.814	0.247583
787.297	0.24661
787.779	0.245795
788.261	0.245159
788.743	0.244659
789.225	0.24422
789.707	0.243773
790.189	0.243271
790.671	0.242698
791.154	0.242076
791.636	0.241464
792.118	0.240942
792.6	0.240579
793.082	0.240398
793.564	0.240359
794.046	0.240376
794.528	0.240353
795.01	0.24022
795.493	0.239943
795.975	0.239521
796.457	0.238965
796.939	0.238299
797.421	0.237573
797.903	0.236861
798.385	0.236244
798.867	0.235763
799.35	0.235392
799.832	0.235034
800.314	0.234578
800.796	0.233953
801.278	0.233157
801.76	0.232236
802.242	0.23123
802.724	0.230127
803.207	0.228879
803.689	0.227458
804.171	0.225913
804.653	0.224388
805.135	0.22306
805.617	0.222058
806.099	0.221396
806.581	0.220974
807.063	0.220639
807.545	0.220265
808.028	0.219805
808.51	0.219292
808.992	0.218795
809.474	0.218358
809.956	0.217972
810.438	0.217569
810.92	0.217062
811.403	0.216392
811.885	0.215568
812.367	0.214673
812.849	0.213831
813.331	0.21315
813.813	0.212667
814.295	0.212331
814.777	0.212039
815.259	0.211693
815.741	0.211249
816.224	0.210724
816.706	0.210171
817.188	0.209635
817.67	0.209138
818.152	0.208675
818.634	0.208229
819.116	0.207776
819.598	0.20728
820.081	0.206702
820.563	0.206027
821.045	0.205293
821.527	0.204604
822.009	0.204082
822.491	0.203802
822.973	0.203731
823.455	0.203732
823.938	0.203629
824.42	0.203305
824.902	0.202759
825.384	0.202092
825.866	0.201437
826.348	0.200885
826.83	0.200454
827.312	0.200117
827.794	0.199842
828.277	0.199625
828.759	0.199472
829.241	0.199366
829.723	0.199249
830.205	0.199029
830.687	0.198629
831.169	0.198022
831.651	0.197255
832.134	0.196424
832.616	0.195643
833.098	0.195013
833.58	0.194596
834.062	0.194415
834.544	0.194444
835.026	0.194611
835.508	0.194804
835.99	0.194888
836.472	0.194752
836.955	0.194343
837.437	0.193691
837.919	0.192902
838.401	0.192122
838.883	0.191491
839.365	0.191098
839.847	0.190961
840.33	0.191033
840.812	0.191226
841.294	0.191449
841.776	0.191633
842.258	0.191747
842.74	0.191793
843.222	0.191789
843.704	0.19176
844.186	0.191732
844.668	0.191739
845.151	0.19182
845.633	0.192011
846.115	0.192311
846.597	0.192669
847.079	0.192988
847.561	0.19317
848.043	0.193176
848.525	0.193052
849.008	0.192912
849.49	0.192876
849.972	0.193004
850.454	0.193263
850.936	0.193554
851.418	0.19377
851.9	0.193845
852.382	0.193767
852.865	0.193558
853.347	0.193239
853.829	0.192824
854.311	0.192322
854.793	0.19176
855.275	0.191189
855.757	0.190663
856.239	0.190221
856.721	0.189868
857.204	0.189577
857.686	0.189305
858.168	0.189004
858.65	0.188624
859.132	0.188122
859.614	0.187464
860.096	0.186642
860.578	0.185691
861.061	0.184681
861.543	0.183687
862.025	0.182751
862.507	0.181847
862.989	0.18089
863.471	0.179782
863.953	0.178469
864.435	0.176975
864.917	0.175393
865.399	0.173828
865.882	0.172341
866.364	0.170936
866.846	0.169588
867.328	0.168294
867.81	0.167101
868.292	0.166076
868.774	0.165241
869.256	0.164528
869.739	0.163788
870.221	0.162863
870.703	0.161683
871.185	0.160309
871.667	0.158898
872.149	0.157622
872.631	0.156571
873.113	0.155722
873.596	0.154962
874.078	0.154155
874.56	0.153206
875.042	0.152089
875.524	0.150838
876.006	0.149517
876.488	0.148192
876.97	0.146909
877.452	0.145694
877.935	0.144554
878.417	0.14349
878.899	0.14249
879.381	0.141542
879.863	0.140625
880.345	0.139719
880.827	0.138809
881.309	0.137898
881.792	0.137002
882.274	0.136152
882.756	0.135373
883.238	0.134678
883.72	0.134057
884.202	0.13349
884.684	0.132946
885.166	0.132386
885.648	0.131766
886.131	0.131042
886.613	0.130188
887.095	0.129219
887.577	0.1282
888.059	0.127228
888.541	0.126385
889.023	0.125697
889.505	0.125109
889.987	0.124516
890.47	0.123818
890.952	0.122979
891.434	0.122049
891.916	0.121134
892.398	0.120336
892.88	0.119701
893.362	0.119205
893.844	0.118779
894.327	0.118361
894.809	0.117929
895.291	0.117502
895.773	0.117108
896.255	0.116747
896.737	0.116379
897.219	0.115952
897.701	0.115442
898.183	0.114881
898.666	0.114345
899.148	0.113911
899.63	0.113607
900.112	0.11339
900.594	0.113172
901.076	0.112876
901.558	0.112482
902.04	0.112033
902.523	0.111604
903.005	0.111251
903.487	0.110975
903.969	0.110721
904.451	0.110418
904.933	0.110017
905.415	0.10952
905.897	0.108972
906.38	0.108432
906.862	0.107953
907.344	0.107555
907.826	0.107237
908.308	0.106982
908.79	0.106769
909.272	0.106571
909.754	0.106363
910.236	0.106115
910.718	0.105805
911.201	0.105423
911.683	0.104981
912.165	0.104505
912.647	0.104036
913.129	0.10361
913.611	0.103257
914.093	0.102986
914.575	0.102781
915.058	0.102603
915.54	0.102403
916.022	0.102145
916.504	0.101832
916.986	0.101512
917.468	0.101257
917.95	0.101114
918.432	0.10107
918.914	0.101042
919.397	0.100916
919.879	0.100611
920.361	0.100136
920.843	0.0995872
921.325	0.0990972
921.807	0.0987612
922.289	0.0985864
922.771	0.0984974
923.254	0.0983909
923.736	0.0982019
924.218	0.0979388
924.7	0.0976673
925.182	0.0974591
925.664	0.0973404
926.146	0.0972738
926.628	0.0971818
927.111	0.096995
927.593	0.0966941
928.075	0.096319
928.557	0.0959429
929.039	0.0956272
929.521	0.0953883
930.003	0.0951944
930.485	0.0949915
930.967	0.0947385
931.449	0.0944274
931.932	0.0940779
932.414	0.0937169
932.896	0.0933621
933.378	0.0930215
933.86	0.0927048
934.342	0.0924299
934.824	0.092214
935.307	0.0920577
935.789	0.0919377
936.271	0.0918199
936.753	0.0916837
937.235	0.0915367
937.717	0.0914042
938.199	0.0912987
938.681	0.0911973
939.163	0.0910478
939.645	0.090803
940.128	0.0904589
940.61	0.0900664
941.092	0.0897055
941.574	0.0894406
942.056	0.0892861
942.538	0.0892046
943.02	0.0891349
943.502	0.0890268
943.985	0.088863
944.467	0.0886582
944.949	0.0884422
945.431	0.0882395
945.913	0.0880565
946.395	0.0878804
946.877	0.0876889
947.359	0.0874655
947.841	0.0872101
948.324	0.0869403
948.806	0.0866791
949.288	0.0864387
949.77	0.0862122
950.252	0.0859816
950.734	0.0857382
951.216	0.0854979
951.698	0.0852979
952.181	0.0851738
952.663	0.0851335
953.145	0.0851463
953.627	0.0851556
954.109	0.0851052
954.591	0.0849623
955.073	0.0847229
955.555	0.0844055
956.038	0.0840406
956.52	0.0836651
957.002	0.0833197
957.484	0.0830419
957.966	0.0828532
958.448	0.0827492
958.93	0.0826997
959.412	0.0826643
959.894	0.08261
960.376	0.0825213
960.859	0.0823952
961.341	0.0822317
961.823	0.0820295
962.305	0.081795
962.787	0.0815542
963.269	0.0813539
963.751	0.0812455
964.234	0.0812579
964.716	0.081377
965.198	0.0815459
965.68	0.0816859
966.162	0.0817276
966.644	0.0816367
967.126	0.0814243
967.608	0.0811393
968.09	0.0808468
968.572	0.0806018
969.055	0.0804273
969.537	0.0803086
970.019	0.080206
970.501	0.080083
970.983	0.0799319
971.465	0.0797809
971.947	0.0796741
972.429	0.0796377
972.912	0.0796547
973.394	0.0796669
973.876	0.0796045
974.358	0.079425
974.84	0.0791364
975.322	0.0787919
975.804	0.078462
976.286	0.0782015
976.769	0.0780307
977.251	0.0779368
977.733	0.0778888
978.215	0.0778562
978.697	0.0778208
979.179	0.0777793
979.661	0.0777378
980.143	0.0777024
980.625	0.0776715
981.107	0.0776327
981.59	0.0775674
982.072	0.0774601
982.554	0.0773091
983.036	0.0771303
983.518	0.0769552
984	0.076821
984.482	0.0767598
984.965	0.0767906
985.447	0.0769143
985.929	0.0771115
986.411	0.077344
986.893	0.0775602
987.375	0.0777059
987.857	0.0777406
988.339	0.0776528
988.821	0.077467
989.303	0.0772374
989.786	0.0770283
990.268	0.0768896
990.75	0.0768383
991.232	0.0768561
991.714	0.0769022
992.196	0.0769354
992.678	0.0769331
993.16	0.0768975
993.643	0.0768484
994.125	0.0768077
994.607	0.0767878
995.089	0.076788
995.571	0.0768005
996.053	0.0768193
996.535	0.0768465
997.017	0.0768937
997.5	0.076979
997.982	0.0771211
998.464	0.0773339
998.946	0.0776209
999.428	0.0779735
999.91	0.0783733
1000.39	0.0787987
1000.87	0.079231
1001.36	0.0796553
1001.84	0.0800535
1002.32	0.0803971
1002.8	0.0806448
1003.28	0.0807516
1003.77	0.0806839
1004.25	0.080433
1004.73	0.080017
1005.21	0.0794738
1005.7	0.0788511
1006.18	0.0781997
1006.66	0.0775689
1007.14	0.0769986
1007.62	0.0765067
1008.11	0.0760785
1008.59	0.0756717
1009.07	0.0752416
1009.55	0.0747749
1010.03	0.0743107
1010.52	0.0739286
1011	0.0737075
1011.48	0.0736784
1011.96	0.0738006
1012.45	0.073978
1012.93	0.0741083
1013.41	0.0741319
1013.89	0.0740527
1014.37	0.0739219
1014.86	0.0738009
1015.34	0.0737305
1015.82	0.0737213
1016.3	0.0737638
1016.78	0.073845
1017.27	0.0739568
1017.75	0.0740925
1018.23	0.074238
1018.71	0.0743671
1019.19	0.0744459
1019.68	0.0744449
1020.16	0.0743526
1020.64	0.0741841
1021.12	0.0739826
1021.61	0.0738113
1022.09	0.073736
1022.57	0.0738029
1023.05	0.0740173
1023.53	0.0743333
1024.02	0.0746636
1024.5	0.0749087
1024.98	0.0749957
1025.46	0.0749084
1025.94	0.0746931
1026.43	0.0744372
1026.91	0.0742301
1027.39	0.0741267
1027.87	0.074131
1028.36	0.0742061
1028.84	0.0743015
1029.32	0.0743811
1029.8	0.0744351
1030.28	0.0744722
1030.77	0.0745009
1031.25	0.0745163
1031.73	0.0745015
1032.21	0.0744438
1032.69	0.0743515
1033.18	0.0742579
1033.66	0.0742047
1034.14	0.0742157
1034.62	0.074278
1035.1	0.0743438
1035.59	0.0743572
1036.07	0.0742868
1036.55	0.0741479
1037.03	0.0739964
1037.52	0.0738997
1038	0.0739017
1038.48	0.0740014
1038.96	0.0741579
1039.44	0.0743176
1039.93	0.0744458
1040.41	0.074544
1040.89	0.074645
1041.37	0.0747886
1041.85	0.0749963
1042.34	0.0752584
1042.82	0.0755394
1043.3	0.0757971
1043.78	0.0760006
1044.26	0.0761382
1044.75	0.0762135
1045.23	0.0762359
1045.71	0.0762139
1046.19	0.0761557
1046.68	0.0760737
1047.16	0.0759871
1047.64	0.0759207
1048.12	0.0758984
1048.6	0.0759368
1049.09	0.0760397
1049.57	0.0761975
1050.05	0.0763899
1050.53	0.0765926
1051.01	0.0767853
1051.5	0.0769565
1051.98	0.0771037
1052.46	0.077227
1052.94	0.077323
1053.42	0.0773861
1053.91	0.0774169
1054.39	0.0774344
1054.87	0.0774775
1055.35	0.077591
1055.84	0.0777998
1056.32	0.0780884
1056.8	0.0784011
1057.28	0.0786656
1057.76	0.0788282
1058.25	0.0788785
1058.73	0.0788501
1059.21	0.0787979
1059.69	0.0787673
1060.17	0.0787747
1060.66	0.078807
1061.14	0.0788377
1061.62	0.0788453
1062.1	0.0788229
1062.59	0.0787757
1063.07	0.0787103
1063.55	0.0786282
1064.03	0.0785268
1064.51	0.0784091
1065	0.0782925
1065.48	0.07821
1065.96	0.0781984
1066.44	0.0782808
1066.92	0.078453
1067.41	0.0786848
1067.89	0.0789333
1068.37	0.079161
1068.85	0.0793466
1069.34	0.0794826
1069.82	0.0795668
1070.3	0.0795958
1070.78	0.0795685
1071.26	0.0794962
1071.75	0.079409
1072.23	0.0793489
1072.71	0.0793528
1073.19	0.0794323
1073.67	0.0795678
1074.16	0.0797195
1074.64	0.0798501
1075.12	0.0799444
1075.6	0.0800134
1076.08	0.0800819
1076.57	0.0801707
1077.05	0.0802855
1077.53	0.0804193
1078.01	0.0805627
1078.5	0.0807113
1078.98	0.0808626
1079.46	0.0810064
1079.94	0.0811192
1080.42	0.0811704
1080.91	0.0811405
1081.39	0.0810373
1081.87	0.0808977
1082.35	0.080772
1082.83	0.0806992
1083.32	0.0806904
1083.8	0.0807285
1084.28	0.0807829
1084.76	0.0808257
1085.24	0.0808401
1085.73	0.0808187
1086.21	0.08076
1086.69	0.0806699
1087.17	0.0805663
1087.66	0.0804798
1088.14	0.0804414
1088.62	0.0804612
1089.1	0.0805126
1089.58	0.0805347
1090.07	0.0804598
1090.55	0.0802497
1091.03	0.0799203
1091.51	0.0795379
1091.99	0.0791881
1092.48	0.0789346
1092.96	0.0787914
1093.44	0.078722
1093.92	0.0786653
1094.4	0.07857
1094.89	0.078421
1095.37	0.0782411
1095.85	0.0780713
1096.33	0.0779398
1096.82	0.0778407
1097.3	0.0777343
1097.78	0.077571
1098.26	0.0773232
1098.74	0.0770056
1099.23	0.0766704
1099.71	0.0763799
1100.19	0.0761755
1100.67	0.0760622
1101.15	0.076017
1101.64	0.0760115
1102.12	0.0760289
1102.6	0.0760631
1103.08	0.0761044
1103.57	0.0761293
1104.05	0.0761058
1104.53	0.0760144
1105.01	0.0758667
1105.49	0.0757042
1105.98	0.0755762
1106.46	0.075509
1106.94	0.0754911
1107.42	0.0754822
1107.9	0.0754412
1108.39	0.0753528
1108.87	0.0752362
1109.35	0.0751342
1109.83	0.0750899
1110.31	0.0751277
1110.8	0.0752433
1111.28	0.0754053
1111.76	0.0755644
1112.24	0.0756665
1112.73	0.0756691
1113.21	0.0755572
1113.69	0.0753521
1114.17	0.0751062
1114.65	0.0748839
1115.14	0.0747351
1115.62	0.0746734
1116.1	0.0746707
1116.58	0.0746719
1117.06	0.074621
1117.55	0.0744874
1118.03	0.0742776
1118.51	0.0740279
1118.99	0.0737819
1119.48	0.0735663
1119.96	0.0733784
1120.44	0.073191
1120.92	0.0729727
1121.4	0.072709
1121.89	0.0724123
1122.37	0.0721139
1122.85	0.0718433
1123.33	0.0716096
1123.81	0.0713965
1124.3	0.071174
1124.78	0.0709181
1125.26	0.070627
1125.74	0.0703223
1126.22	0.0700377
1126.71	0.0697998
1127.19	0.0696158
1127.67	0.0694721
1128.15	0.0693433
1128.64	0.0692056
1129.12	0.0690471
1129.6	0.06887
1130.08	0.0686863
1130.56	0.0685113
1131.05	0.0683579
1131.53	0.0682345
1132.01	0.068144
1132.49	0.0680835
1132.97	0.0680435
1133.46	0.0680089
1133.94	0.067963
1134.42	0.0678946
1134.9	0.0678043
1135.38	0.0677064
1135.87	0.0676229
1136.35	0.0675732
1136.83	0.0675632
1137.31	0.0675823
1137.8	0.067607
1138.28	0.0676114
1138.76	0.0675767
1139.24	0.0674974
1139.72	0.0673819
1140.21	0.0672497
1140.69	0.0671255
1141.17	0.0670318
1141.65	0.06698
1142.13	0.0669645
1142.62	0.0669622
1143.1	0.0669423
1143.58	0.0668815
1144.06	0.0667781
1144.55	0.0666547
1145.03	0.0665461
1145.51	0.0664791
1145.99	0.0664579
1146.47	0.066463
1146.96	0.0664669
1147.44	0.0664545
1147.92	0.0664339
1148.4	0.0664311
1148.88	0.0664715
1149.37	0.0665612
1149.85	0.0666818
1150.33	0.0667993
1150.81	0.0668839
1151.29	0.0669252
1151.78	0.0669359
1152.26	0.0669435
1152.74	0.0669741
1153.22	0.0670396
1153.71	0.0671327
1154.19	0.0672322
1154.67	0.0673137
1155.15	0.0673601
1155.63	0.0673686
1156.12	0.0673501
1156.6	0.0673234
1157.08	0.0673066
1157.56	0.0673104
1158.04	0.0673351
1158.53	0.0673733
1159.01	0.0674164
1159.49	0.067461
1159.97	0.0675123
1160.45	0.0675815
1160.94	0.0676777
1161.42	0.0677998
1161.9	0.0679324
1162.38	0.0680515
1162.87	0.0681358
1163.35	0.0681786
1163.83	0.0681917
1164.31	0.068198
1164.79	0.068218
1165.28	0.0682582
1165.76	0.0683106
1166.24	0.0683605
1166.72	0.0683978
1167.2	0.0684224
1167.69	0.0684409
1168.17	0.0684595
1168.65	0.0684803
1169.13	0.0685019
1169.62	0.0685244
1170.1	0.0685517
1170.58	0.0685895
1171.06	0.0686408
1171.54	0.0687038
1172.03	0.0687734
1172.51	0.068845
1172.99	0.068915
1173.47	0.0689787
1173.95	0.0690287
1174.44	0.0690586
1174.92	0.0690696
1175.4	0.0690755
1175.88	0.0690974
1176.36	0.0691499
1176.85	0.0692278
1177.33	0.0693036
1177.81	0.0693407
1178.29	0.0693156
1178.78	0.0692344
1179.26	0.0691313
1179.74	0.0690512
1180.22	0.0690266
1180.7	0.0690634
1181.19	0.0691452
1181.67	0.0692475
1182.15	0.0693527
1182.63	0.0694556
1183.11	0.0695574
1183.6	0.0696582
1184.08	0.0697531
1184.56	0.0698364
1185.04	0.0699077
1185.53	0.0699759
1186.01	0.0700552
1186.49	0.0701575
1186.97	0.0702861
1187.45	0.0704341
1187.94	0.0705899
1188.42	0.0707428
1188.9	0.070886
1189.38	0.0710166
1189.86	0.0711339
1190.35	0.0712393
1190.83	0.0713382
1191.31	0.0714409
1191.79	0.0715597
1192.27	0.0717032
1192.76	0.0718706
1193.24	0.0720509
1193.72	0.0722283
1194.2	0.0723899
1194.69	0.0725332
1195.17	0.0726678
1195.65	0.0728111
1196.13	0.072981
1196.61	0.0731883
1197.1	0.073431
1197.58	0.0736934
1198.06	0.0739505
1198.54	0.0741771
1199.02	0.0743568
1199.51	0.0744891
1199.99	0.0745874
1200.47	0.0746723
1200.95	0.0747629
1201.43	0.0748709
1201.92	0.0750009
1202.4	0.0751537
1202.88	0.0753288
1203.36	0.0755231
1203.85	0.0757278
1204.33	0.0759263
1204.81	0.0760974
1205.29	0.0762225
1205.77	0.0762939
1206.26	0.0763196
1206.74	0.0763215
1207.22	0.0763281
1207.7	0.076365
1208.18	0.0764473
1208.67	0.0765776
1209.15	0.0767482
1209.63	0.0769471
1210.11	0.077162
1210.6	0.077381
1211.08	0.0775903
1211.56	0.0777739
1212.04	0.0779168
1212.52	0.078013
1213.01	0.0780714
1213.49	0.0781157
1213.97	0.0781751
1214.45	0.0782725
1214.93	0.0784173
1215.42	0.0786051
1215.9	0.0788235
1216.38	0.0790594
1216.86	0.0793016
1217.34	0.0795404
1217.83	0.0797672
1218.31	0.0799758
1218.79	0.0801656
1219.27	0.0803411
1219.76	0.080508
1220.24	0.0806688
1220.72	0.0808216
1221.2	0.0809654
1221.68	0.081106
1222.17	0.0812565
1222.65	0.0814297
1223.13	0.0816278
1223.61	0.0818376
1224.09	0.082038
1224.58	0.0822143
1225.06	0.0823698
1225.54	0.0825245
1226.02	0.0827018
1226.51	0.0829136
1226.99	0.0831547
1227.47	0.0834095
1227.95	0.0836655
1228.43	0.0839202
1228.92	0.0841777
1229.4	0.0844386
1229.88	0.0846931
1230.36	0.0849234
1230.84	0.0851151
1231.33	0.0852675
1231.81	0.0853947
1232.29	0.0855181
1232.77	0.085655
1233.25	0.0858136
1233.74	0.0859942
1234.22	0.0861954
1234.7	0.086416
1235.18	0.0866526
1235.67	0.086896
1236.15	0.0871321
1236.63	0.087348
1237.11	0.08754
1237.59	0.0877148
1238.08	0.0878838
1238.56	0.0880537
1239.04	0.088223
1239.52	0.0883863
1240	0.0885432
1240.49	0.0887023
1240.97	0.088877
1241.45	0.089075
1241.93	0.089291
1242.41	0.0895089
1242.9	0.0897125
1243.38	0.0898958
1243.86	0.0900663
1244.34	0.0902387
1244.83	0.0904257
1245.31	0.0906316
1245.79	0.0908539
1246.27	0.0910873
1246.75	0.0913269
1247.24	0.0915688
1247.72	0.0918101
1248.2	0.0920499
1248.68	0.0922908
1249.16	0.0925376
1249.65	0.0927929
1250.13	0.0930531
1250.61	0.0933096
1251.09	0.0935572
1251.58	0.0938019
1252.06	0.0940617
1252.54	0.0943565
1253.02	0.0946934
1253.5	0.095059
1253.99	0.0954265
1254.47	0.0957742
1254.95	0.0961
1255.43	0.0964235
1255.91	0.0967712
1256.4	0.0971585
1256.88	0.0975794
1257.36	0.0980124
1257.84	0.0984341
1258.32	0.0988312
1258.81	0.0992026
1259.29	0.0995529
1259.77	0.099884
1260.25	0.100192
1260.74	0.100466
1261.22	0.100695
1261.7	0.100868
1262.18	0.100976
1262.66	0.101017
1263.15	0.100998
1263.63	0.100937
1264.11	0.10086
1264.59	0.100788
1265.07	0.100731
1265.56	0.10069
1266.04	0.100662
1266.52	0.100648
1267	0.100658
1267.48	0.100705
1267.97	0.100797
1268.45	0.10093
1268.93	0.101094
1269.41	0.101274
1269.9	0.101456
1270.38	0.101634
1270.86	0.101809
1271.34	0.101993
1271.82	0.102202
1272.31	0.102451
1272.79	0.10275
1273.27	0.103091
1273.75	0.103453
1274.23	0.103808
1274.72	0.104132
1275.2	0.104413
1275.68	0.104655
1276.16	0.104872
1276.65	0.105081
1277.13	0.105298
1277.61	0.105536
1278.09	0.105804
1278.57	0.106104
1279.06	0.106435
1279.54	0.106786
1280.02	0.107144
1280.5	0.107497
1280.98	0.107838
1281.47	0.108169
1281.95	0.108495
1282.43	0.108823
1282.91	0.109158
1283.39	0.109507
1283.88	0.109876
1284.36	0.110261
1284.84	0.11065
1285.32	0.11102
1285.81	0.111353
1286.29	0.111639
1286.77	0.111892
1287.25	0.112141
1287.73	0.112417
1288.22	0.112743
1288.7	0.113121
1289.18	0.113541
1289.66	0.113988
1290.14	0.114448
1290.63	0.11491
1291.11	0.115366
1291.59	0.115812
1292.07	0.116246
1292.55	0.116675
1293.04	0.117106
1293.52	0.117548
1294	0.118001
1294.48	0.118464
1294.97	0.118935
1295.45	0.119412
1295.93	0.119896
1296.41	0.120384
1296.89	0.120866
1297.38	0.121331
1297.86	0.121777
1298.34	0.122216
1298.82	0.122672
1299.3	0.123163
1299.79	0.123692
1300.27	0.124241
1300.75	0.12478
1301.23	0.125286
1301.72	0.125754
1302.2	0.126203
1302.68	0.126659
1303.16	0.127141
1303.64	0.127654
1304.13	0.128188
1304.61	0.128731
1305.09	0.129271
1305.57	0.129802
1306.05	0.130324
1306.54	0.130836
1307.02	0.131345
1307.5	0.131862
1307.98	0.132404
1308.46	0.132978
1308.95	0.13358
1309.43	0.134192
1309.91	0.13479
1310.39	0.13536
1310.88	0.135904
1311.36	0.136441
1311.84	0.136994
1312.32	0.13758
1312.8	0.138199
1313.29	0.138839
1313.77	0.139485
1314.25	0.14013
1314.73	0.140776
1315.21	0.141426
1315.7	0.142077
1316.18	0.142724
1316.66	0.143364
1317.14	0.144001
1317.62	0.144646
1318.11	0.145306
1318.59	0.145985
1319.07	0.146676
1319.55	0.147371
1320.04	0.148073
1320.52	0.14879
1321	0.149531
1321.48	0.150297
1321.96	0.151081
1322.45	0.151869
1322.93	0.152652
1323.41	0.153428
1323.89	0.154199
1324.37	0.154968
1324.86	0.15573
1325.34	0.156479
1325.82	0.157216
1326.3	0.15795
1326.79	0.158699
1327.27	0.159481
1327.75	0.160304
1328.23	0.161165
1328.71	0.162054
1329.2	0.16296
1329.68	0.163875
1330.16	0.164794
1330.64	0.165714
1331.12	0.166638
1331.61	0.167572
1332.09	0.168521
1332.57	0.169484
1333.05	0.17045
1333.53	0.171406
1334.02	0.172348
1334.5	0.173294
1334.98	0.174272
1335.46	0.17531
1335.95	0.176409
1336.43	0.177536
1336.91	0.178642
1337.39	0.179691
1337.87	0.180687
1338.36	0.181671
1338.84	0.182694
1339.32	0.183781
1339.8	0.184907
1340.28	0.186012
1340.77	0.187047
1341.25	0.188012
1341.73	0.188947
1342.21	0.189901
1342.7	0.190917
1343.18	0.192015
1343.66	0.193191
1344.14	0.194415
1344.62	0.195644
1345.11	0.196841
1345.59	0.197984
1346.07	0.199077
1346.55	0.200138
1347.03	0.201194
1347.52	0.202272
1348	0.203384
1348.48	0.204524
1348.96	0.205669
1349.44	0.206784
1349.93	0.207844
1350.41	0.208845
1350.89	0.209798
1351.37	0.210717
1351.86	0.211613
1352.34	0.212493
1352.82	0.213366
1353.3	0.214252
1353.78	0.215171
[truncated: 5,509 more rows]

## Sheet: FTIR MSU Human oct 2023 (2)
Wavenumber	Absorbance	Absorbance shifted
449.815	0.345277	0.265598
450.297	0.35007	0.269285
450.779	0.35395	0.272269
451.261	0.356349	0.274115
451.743	0.356809	0.274468
452.226	0.354996	0.273074
452.708	0.351147	0.270113
453.19	0.346576	0.266597
453.672	0.343514	0.264242
454.154	0.344057	0.264659
454.636	0.349038	0.268491
455.118	0.357691	0.275147
455.6	0.368053	0.283118
456.082	0.377554	0.290426
456.565	0.38349	0.294992
457.047	0.383722	0.295171
457.529	0.378021	0.290785
458.011	0.368937	0.283798
458.493	0.359937	0.276875
458.975	0.352367	0.271052
459.457	0.34519	0.265531
459.939	0.336888	0.259145
460.421	0.327011	0.251547
460.904	0.316852	0.243732
461.386	0.309337	0.237952
461.868	0.307905	0.23685
462.35	0.31475	0.242115
462.832	0.329716	0.253628
463.314	0.350582	0.269678
463.796	0.373905	0.287619
464.278	0.395545	0.304265
464.76	0.411183	0.316295
465.243	0.417502	0.321155
465.725	0.413725	0.31825
466.207	0.402226	0.309405
466.689	0.387511	0.298085
467.171	0.374359	0.287968
467.653	0.366197	0.28169
468.135	0.364213	0.280164
468.618	0.367329	0.282561
469.1	0.373094	0.286995
469.582	0.379111	0.291624
470.064	0.384069	0.295438
470.546	0.387826	0.298328
471.028	0.390836	0.300643
471.51	0.393564	0.302742
471.992	0.396125	0.304712
472.474	0.398207	0.306313
472.957	0.399379	0.307215
473.439	0.399601	0.307385
473.921	0.399475	0.307288
474.403	0.39998	0.307677
474.885	0.401979	0.309215
475.367	0.405834	0.31218
475.849	0.411322	0.316402
476.331	0.418035	0.321565
476.813	0.426062	0.32774
477.296	0.43625	0.335577
477.778	0.449556	0.345812
478.26	0.465824	0.358326
478.742	0.482846	0.37142
479.224	0.496624	0.382018
479.706	0.503303	0.387156
480.188	0.501823	0.386018
480.67	0.494876	0.380674
481.152	0.486912	0.374548
481.635	0.481124	0.370095
482.117	0.478066	0.367743
482.599	0.476556	0.366582
483.081	0.475882	0.366063
483.563	0.477673	0.367441
484.045	0.485916	0.373782
484.527	0.50468	0.388215
485.009	0.534959	0.411507
485.491	0.57268	0.440523
485.974	0.609007	0.468467
486.456	0.633561	0.487355
486.938	0.640242	0.492494
487.42	0.631706	0.485928
487.902	0.617493	0.474995
488.384	0.607645	0.467419
488.866	0.607794	0.467534
489.349	0.618046	0.47542
489.831	0.634946	0.48842
490.313	0.655494	0.504226
490.795	0.680994	0.523842
491.277	0.717517	0.551936
491.759	0.771937	0.593798
492.241	0.843961	0.649201
492.723	0.913097	0.702382
493.205	0.931896	0.716843
493.688	0.867135	0.667027
494.17	0.749632	0.57664
494.652	0.630185	0.484758
495.134	0.533923	0.41071
495.616	0.464864	0.357588
496.098	0.418337	0.321798
496.58	0.387262	0.297894
497.062	0.365175	0.280904
497.545	0.34823	0.267869
498.027	0.335923	0.258402
498.509	0.329694	0.253611
498.991	0.330274	0.254057
499.473	0.335948	0.258422
499.955	0.342921	0.263785
500.437	0.347362	0.267202
500.919	0.347675	0.267442
501.401	0.345118	0.265475
501.884	0.341598	0.262768
502.366	0.336018	0.258475
502.848	0.323307	0.248698
503.33	0.299019	0.230015
503.812	0.265339	0.204107
504.294	0.231236	0.177874
504.776	0.207449	0.159576
505.258	0.202245	0.155573
505.74	0.219726	0.16902
506.223	0.258762	0.199048
506.705	0.311292	0.239455
507.187	0.362152	0.278578
507.669	0.395611	0.304316
508.151	0.406904	0.313003
508.633	0.404426	0.311097
509.115	0.3994	0.307231
509.597	0.397305	0.305619
510.079	0.397206	0.305543
510.562	0.395342	0.304109
511.044	0.389222	0.299402
511.526	0.379595	0.291996
512.008	0.369461	0.284201
512.49	0.361816	0.27832
512.972	0.358243	0.275572
513.454	0.3588	0.276
513.937	0.362633	0.278948
514.419	0.368681	0.283601
514.901	0.376107	0.289313
515.383	0.384434	0.295718
515.865	0.393507	0.302698
516.347	0.403336	0.310258
516.829	0.413816	0.31832
517.311	0.42442	0.326477
517.793	0.434134	0.333949
518.275	0.441759	0.339815
518.758	0.446426	0.343405
519.24	0.448041	0.344647
519.722	0.447492	0.344225
520.204	0.446438	0.343414
520.686	0.446706	0.34362
521.168	0.449586	0.345835
521.65	0.455432	0.350332
522.132	0.463678	0.356675
522.615	0.473168	0.363975
523.097	0.482652	0.371271
523.579	0.491245	0.377881
524.061	0.498617	0.383552
524.543	0.504824	0.388326
525.025	0.509957	0.392275
525.507	0.513957	0.395352
525.989	0.516735	0.397488
526.471	0.518463	0.398818
526.954	0.519614	0.399703
527.436	0.520634	0.400488
527.918	0.521567	0.401205
528.4	0.521999	0.401538
528.882	0.521306	0.401005
529.364	0.518984	0.399218
529.846	0.51483	0.396023
530.328	0.508922	0.391478
530.811	0.501528	0.385791
531.293	0.493096	0.379305
531.775	0.484292	0.372532
532.257	0.47589	0.366069
532.739	0.468441	0.360339
533.221	0.461973	0.355364
533.703	0.456045	0.350804
534.185	0.45023	0.346331
534.668	0.444694	0.342072
535.15	0.440357	0.338736
535.632	0.438384	0.337218
536.114	0.439248	0.337883
536.596	0.442033	0.340025
537.078	0.444585	0.341988
537.56	0.44462	0.342015
538.042	0.441081	0.339293
538.524	0.43474	0.334415
539.006	0.427623	0.328941
539.489	0.421821	0.324478
539.971	0.418537	0.321952
540.453	0.417859	0.32143
540.935	0.419198	0.32246
541.417	0.42197	0.324592
541.899	0.426028	0.327714
542.381	0.431577	0.331982
542.864	0.438711	0.33747
543.346	0.446997	0.343844
543.828	0.455416	0.35032
544.31	0.462686	0.355912
544.792	0.467773	0.359825
545.274	0.470299	0.361768
545.756	0.470609	0.362007
546.238	0.469505	0.361158
546.72	0.467831	0.35987
547.202	0.466195	0.358612
547.685	0.464887	0.357605
548.167	0.463948	0.356883
548.649	0.463265	0.356358
549.131	0.462633	0.355872
549.613	0.461797	0.355228
550.095	0.460512	0.35424
550.577	0.458614	0.35278
551.059	0.456071	0.350824
551.542	0.452965	0.348435
552.024	0.449445	0.345727
552.506	0.445716	0.342858
552.988	0.442101	0.340078
553.47	0.439111	0.337778
553.952	0.437439	0.336492
554.434	0.437747	0.336728
554.916	0.440324	0.338711
555.399	0.444751	0.342116
555.881	0.449844	0.346034
556.363	0.453967	0.349205
556.845	0.455666	0.350512
557.327	0.454284	0.349449
557.809	0.450225	0.346327
558.291	0.444689	0.342068
558.773	0.439096	0.337766
559.255	0.434567	0.334282
559.737	0.431717	0.33209
560.22	0.430722	0.331325
560.702	0.431458	0.331891
561.184	0.433512	0.333471
561.666	0.436072	0.33544
562.148	0.437909	0.336853
562.63	0.437688	0.336683
563.112	0.43457	0.334285
563.595	0.428732	0.329794
564.077	0.421332	0.324102
564.559	0.413914	0.318395
565.041	0.407695	0.313612
565.523	0.403165	0.310127
566.005	0.400172	0.307825
566.487	0.398281	0.30637
566.969	0.397114	0.305472
567.451	0.396402	0.304925
567.933	0.395768	0.304437
568.416	0.394511	0.30347
568.898	0.391713	0.301318
569.38	0.386734	0.297488
569.862	0.37974	0.292108
570.344	0.371805	0.286004
570.826	0.364445	0.280342
571.308	0.358878	0.27606
571.79	0.355482	0.273448
572.273	0.353723	0.272095
572.755	0.352577	0.271213
573.237	0.351215	0.270165
573.719	0.349512	0.268855
574.201	0.348062	0.26774
574.683	0.3477	0.267462
575.165	0.348873	0.268364
575.647	0.351203	0.270156
576.13	0.353556	0.271966
576.612	0.354648	0.272806
577.094	0.353806	0.272158
577.576	0.351311	0.270239
578.058	0.348114	0.26778
578.54	0.345232	0.265563
579.022	0.343247	0.264036
579.504	0.342094	0.263149
579.986	0.34118	0.262446
580.469	0.339753	0.261348
580.951	0.337369	0.259515
581.433	0.334206	0.257082
581.915	0.331066	0.254666
582.397	0.329086	0.253143
582.879	0.32932	0.253323
583.361	0.332352	0.255655
583.843	0.338038	0.260029
584.326	0.345445	0.265727
584.808	0.353063	0.271587
585.29	0.359307	0.27639
585.772	0.363137	0.279336
586.254	0.364479	0.280368
586.736	0.364196	0.280151
587.218	0.363638	0.279722
587.7	0.364028	0.280022
588.182	0.366003	0.281541
588.665	0.369514	0.284242
589.147	0.374174	0.287826
589.629	0.379806	0.292158
590.111	0.386778	0.297522
590.593	0.395805	0.304465
591.075	0.407279	0.313292
591.557	0.420592	0.323532
592.039	0.434069	0.333899
592.521	0.445844	0.342957
593.004	0.455156	0.35012
593.486	0.462876	0.356058
593.968	0.470809	0.362161
594.45	0.480416	0.369551
594.932	0.491941	0.378416
595.414	0.504365	0.387973
595.896	0.516049	0.396961
596.378	0.525454	0.404195
596.861	0.531312	0.408702
597.343	0.532166	0.409358
597.825	0.526077	0.404675
598.307	0.511243	0.393264
598.789	0.487333	0.374872
599.271	0.456329	0.351022
599.753	0.421934	0.324565
600.235	0.388016	0.298474
600.717	0.357299	0.274845
601.2	0.331015	0.254627
601.682	0.309291	0.237916
602.164	0.291732	0.224409
602.646	0.277775	0.213673
603.128	0.266798	0.205229
603.61	0.25817	0.198592
604.092	0.251395	0.193381
604.574	0.246273	0.189441
605.057	0.24287	0.186823
605.539	0.241246	0.185574
606.021	0.241104	0.185465
606.503	0.241695	0.185919
606.985	0.242119	0.186245
607.467	0.241832	0.186025
607.949	0.240955	0.18535
608.431	0.240136	0.18472
608.913	0.240061	0.184662
609.396	0.241008	0.185391
609.878	0.242744	0.186726
610.36	0.244773	0.188287
610.842	0.246689	0.189761
611.324	0.248347	0.191036
611.806	0.249786	0.192143
612.288	0.251041	0.193108
612.77	0.252054	0.193888
613.253	0.25272	0.1944
613.735	0.253008	0.194622
614.217	0.253024	0.194634
614.699	0.252992	0.194609
615.181	0.253205	0.194773
615.663	0.253964	0.195357
616.145	0.255511	0.196547
616.627	0.257917	0.198398
617.109	0.260991	0.200762
617.592	0.264337	0.203336
618.074	0.267614	0.205857
618.556	0.270819	0.208322
619.038	0.274326	0.21102
619.52	0.278594	0.214303
620.002	0.283781	0.218293
620.484	0.289528	0.222714
620.966	0.295082	0.226986
621.448	0.299698	0.230537
621.931	0.303066	0.233128
622.413	0.3054	0.234923
622.895	0.307134	0.236257
623.377	0.308526	0.237328
623.859	0.309526	0.238097
624.341	0.309988	0.238452
624.823	0.309806	0.238312
625.305	0.309813	0.238318
625.788	0.310437	0.238798
626.27	0.311877	0.239905
626.752	0.313707	0.241313
627.234	0.314973	0.242287
627.716	0.314613	0.24201
628.198	0.311959	0.239968
628.68	0.307034	0.23618
629.162	0.300521	0.23117
629.644	0.293457	0.225736
630.127	0.286843	0.220648
630.609	0.281337	0.216413
631.091	0.277097	0.213152
631.573	0.273762	0.210586
632.055	0.270587	0.208144
632.537	0.266732	0.205178
633.019	0.261653	0.201272
633.501	0.255413	0.196472
633.984	0.248727	0.191328
634.466	0.242671	0.18667
634.948	0.238194	0.183226
635.43	0.235647	0.181267
635.912	0.234603	0.180464
636.394	0.234108	0.180083
636.876	0.233268	0.179437
637.358	0.231839	0.178338
637.841	0.230407	0.177236
638.323	0.230035	0.17695
638.805	0.231605	0.178158
639.287	0.235256	0.180966
639.769	0.240283	0.184833
640.251	0.245577	0.188905
640.733	0.250359	0.192584
641.215	0.254618	0.19586
641.697	0.258905	0.199158
642.179	0.263606	0.202774
642.662	0.268318	0.206398
643.144	0.271851	0.209116
643.626	0.272983	0.209987
644.108	0.27144	0.2088
644.59	0.26828	0.206369
645.072	0.265306	0.204082
645.554	0.263988	0.203068
646.036	0.264715	0.203627
646.519	0.266871	0.205285
647.001	0.269577	0.207367
647.483	0.27254	0.209646
647.965	0.276381	0.212601
648.447	0.282205	0.217081
648.929	0.290728	0.223637
649.411	0.301603	0.232002
649.893	0.313448	0.241114
650.375	0.324462	0.249586
650.858	0.333147	0.256267
651.34	0.3387	0.260538
651.822	0.341065	0.262358
652.304	0.340877	0.262213
652.786	0.339385	0.261065
653.268	0.33827	0.260208
653.75	0.339281	0.260985
654.232	0.343776	0.264443
654.715	0.35231	0.271008
655.197	0.364328	0.280252
655.679	0.377978	0.290752
656.161	0.390207	0.300159
656.643	0.397367	0.305667
657.125	0.396379	0.304907
657.607	0.386051	0.296962
658.089	0.367872	0.282978
658.572	0.345709	0.26593
659.054	0.324406	0.249543
659.536	0.30795	0.236885
660.018	0.29818	0.229369
660.5	0.294614	0.226626
660.982	0.295365	0.227204
661.464	0.29848	0.2296
661.946	0.302839	0.232953
662.428	0.307992	0.236917
662.91	0.313185	0.240912
663.393	0.316625	0.243558
663.875	0.316001	0.243078
664.357	0.310151	0.238578
664.839	0.300146	0.230882
665.321	0.28848	0.221908
665.803	0.27742	0.2134
666.285	0.268237	0.206336
666.768	0.261647	0.201267
667.25	0.258709	0.199007
667.732	0.260573	0.200441
668.214	0.264398	0.203383
668.696	0.265115	0.203935
669.178	0.264949	0.203807
669.66	0.264949	0.203807
670.142	0.262967	0.202282
670.624	0.257565	0.198127
671.106	0.249015	0.19155
671.589	0.239122	0.18394
672.071	0.230491	0.177301
672.553	0.225282	0.173294
673.035	0.224131	0.172408
673.517	0.226013	0.173856
673.999	0.22901	0.176162
674.481	0.231263	0.177895
674.963	0.231499	0.178076
675.446	0.229092	0.176225
675.928	0.224008	0.172314
676.41	0.21696	0.166892
676.892	0.20962	0.161246
677.374	0.204499	0.157307
677.856	0.204273	0.157133
678.338	0.210758	0.162122
678.82	0.223987	0.172298
679.303	0.24179	0.185992
679.785	0.260206	0.200158
680.267	0.274876	0.211443
680.749	0.28294	0.217646
681.231	0.284222	0.218632
681.713	0.280757	0.215967
682.195	0.275171	0.21167
682.677	0.269271	0.207132
683.159	0.263753	0.202887
683.641	0.258876	0.199135
684.124	0.255343	0.196418
684.606	0.254554	0.195811
685.088	0.257967	0.198436
685.57	0.265939	0.204568
686.052	0.276809	0.21293
686.534	0.286957	0.220736
687.016	0.292283	0.224833
687.499	0.290641	0.22357
687.981	0.28349	0.218069
688.463	0.275153	0.211656
688.945	0.270166	0.20782
689.427	0.270652	0.208194
689.909	0.275218	0.211706
690.391	0.279842	0.215263
690.873	0.280438	0.215722
691.355	0.275721	0.212093
691.837	0.268211	0.206316
692.32	0.262576	0.201982
692.802	0.262715	0.202088
693.284	0.269572	0.207363
693.766	0.280719	0.215938
694.248	0.291912	0.224548
694.73	0.299863	0.230664
695.212	0.304247	0.234036
695.694	0.307306	0.236389
696.177	0.311579	0.239676
696.659	0.317867	0.244513
697.141	0.32486	0.249892
697.623	0.330492	0.254225
698.105	0.333789	0.256761
698.587	0.335519	0.258092
699.069	0.336986	0.25922
699.551	0.338292	0.260225
700.034	0.337904	0.259926
700.516	0.334104	0.257003
700.998	0.327071	0.251593
701.48	0.319528	0.245791
701.962	0.315141	0.242416
702.444	0.316028	0.243098
702.926	0.321243	0.24711
703.408	0.327289	0.251761
703.89	0.330506	0.254235
704.373	0.329858	0.253737
704.855	0.327783	0.252141
705.337	0.328299	0.252538
705.819	0.334101	0.257001
706.301	0.344861	0.265278
706.783	0.357599	0.275076
707.265	0.368737	0.283644
707.747	0.376458	0.289583
708.23	0.381576	0.29352
708.712	0.386293	0.297148
709.194	0.392162	0.301663
709.676	0.398979	0.306907
710.158	0.405305	0.311773
710.64	0.40996	0.315354
711.122	0.413181	0.317832
711.604	0.416461	0.320355
712.086	0.421355	0.324119
712.568	0.428379	0.329522
713.051	0.436812	0.336009
713.533	0.44539	0.342608
714.015	0.453273	0.348672
714.497	0.460581	0.354293
714.979	0.468178	0.360137
715.461	0.475917	0.36609
715.943	0.486786	0.374451
716.426	0.499788	0.384452
716.908	0.514698	0.395922
717.39	0.530973	0.408441
717.872	0.547823	0.421402
718.354	0.564363	0.434125
718.836	0.579928	0.446098
719.318	0.594316	0.457166
719.8	0.607674	0.467442
720.282	0.619884	0.476834
720.764	0.62987	0.484515
721.247	0.635614	0.488934
721.729	0.635049	0.488499
722.211	0.62705	0.482346
722.693	0.611633	0.470487
723.175	0.58939	0.453377
723.657	0.560948	0.431498
724.139	0.527046	0.40542
724.621	0.489141	0.376262
725.104	0.449821	0.346016
725.586	0.412501	0.317308
726.068	0.380553	0.292733
726.55	0.356434	0.27418
727.032	0.341213	0.262472
727.514	0.334567	0.257359
727.996	0.335113	0.257779
728.478	0.340907	0.262236
728.961	0.349917	0.269167
729.443	0.360368	0.277206
729.925	0.370969	0.285361
730.407	0.381037	0.293105
730.889	0.390509	0.300392
731.371	0.399793	0.307533
731.853	0.409461	0.31497
732.335	0.419902	0.323002
732.817	0.431125	0.331635
733.3	0.442801	0.340616
733.782	0.454497	0.349613
734.264	0.465925	0.358404
734.746	0.477028	0.366945
735.228	0.487882	0.375294
735.71	0.498482	0.383448
736.192	0.508583	0.391218
736.674	0.517694	0.398226
737.157	0.525218	0.404014
737.639	0.530648	0.408191
738.121	0.533708	0.410545
738.603	0.534347	0.411036
739.085	0.532597	0.40969
739.567	0.528408	0.406468
740.049	0.521588	0.401222
740.531	0.511922	0.393786
741.013	0.499387	0.384144
741.495	0.48425	0.3725
741.978	0.466959	0.359199
742.46	0.447911	0.344547
742.942	0.427313	0.328702
743.424	0.405279	0.311753
743.906	0.382095	0.293919
744.388	0.35842	0.275708
744.87	0.335249	0.257884
745.352	0.313662	0.241278
745.835	0.294556	0.226582
746.317	0.278527	0.214252
746.799	0.265926	0.204558
747.281	0.256969	0.197668
747.763	0.251741	0.193647
748.245	0.250035	0.192335
748.727	0.251141	0.193185
749.209	0.253767	0.195205
749.692	0.256247	0.197113
750.174	0.257082	0.197755
750.656	0.255562	0.196586
751.138	0.252132	0.193948
751.62	0.248226	0.190943
752.102	0.245651	0.188962
752.584	0.245884	0.189142
753.066	0.249632	0.192025
753.548	0.256845	0.197573
754.031	0.267096	0.205458
754.513	0.280054	0.215426
754.995	0.295722	0.227478
755.477	0.314214	0.241703
755.959	0.335166	0.25782
756.441	0.357216	0.274782
756.923	0.378092	0.29084
757.405	0.395578	0.304291
757.888	0.408975	0.314596
758.37	0.419903	0.323002
758.852	0.431588	0.331991
759.334	0.447049	0.343884
759.816	0.467422	0.359555
760.298	0.491292	0.377917
760.78	0.515274	0.396365
761.262	0.535595	0.411996
761.744	0.549886	0.422989
762.227	0.557985	0.429219
762.709	0.561206	0.431697
763.191	0.560879	0.431445
763.673	0.557449	0.428807
764.155	0.550636	0.423566
764.637	0.540206	0.415543
765.119	0.526564	0.405049
765.601	0.510758	0.392891
766.083	0.494046	0.380035
766.566	0.477451	0.36727
767.048	0.46157	0.355054
767.53	0.446626	0.343558
768.012	0.432617	0.332782
768.494	0.41945	0.322654
768.976	0.407033	0.313102
769.458	0.395319	0.304092
769.94	0.38432	0.295631
770.423	0.374084	0.287757
770.905	0.364657	0.280505
771.387	0.356066	0.273897
771.869	0.348316	0.267935
772.351	0.341413	0.262625
772.833	0.335362	0.257971
773.315	0.330148	0.25396
773.797	0.325727	0.250559
774.279	0.322057	0.247736
774.762	0.319161	0.245508
775.244	0.317186	0.243989
775.726	0.316378	0.243368
776.208	0.316993	0.243841
776.69	0.319168	0.245514
777.172	0.322834	0.248334
777.654	0.327712	0.252086
778.136	0.333391	0.256455
778.619	0.339437	0.261105
779.101	0.345495	0.265765
779.583	0.351343	0.270264
780.065	0.356912	0.274548
780.547	0.362253	0.278656
781.029	0.367463	0.282664
781.511	0.372578	0.286598
781.993	0.377498	0.290383
782.476	0.381982	0.293832
782.958	0.38577	0.296746
783.44	0.388758	0.299045
783.922	0.391114	0.300857
784.404	0.393225	0.302481
784.886	0.39549	0.304223
785.368	0.398091	0.306224
785.85	0.400915	0.308396
786.332	0.403668	0.310514
786.814	0.406126	0.312405
787.297	0.408322	0.314094
787.779	0.410545	0.315804
788.261	0.413166	0.31782
788.743	0.416431	0.320332
789.225	0.420385	0.323373
789.707	0.424941	0.326878
790.189	0.430013	0.330779
790.671	0.435579	0.335061
791.154	0.441637	0.339721
791.636	0.44815	0.344731
792.118	0.45505	0.350038
792.6	0.462345	0.35565
793.082	0.470192	0.361686
793.564	0.478815	0.368319
794.046	0.48825	0.375577
794.528	0.498074	0.383134
795.01	0.507348	0.390268
795.493	0.514903	0.396079
795.975	0.519838	0.399875
796.457	0.521923	0.401479
796.939	0.521583	0.401218
797.421	0.519489	0.399607
797.903	0.516062	0.396971
798.385	0.511234	0.393257
798.867	0.504586	0.388143
799.35	0.495711	0.381316
799.832	0.48452	0.372708
800.314	0.471295	0.362535
800.796	0.456521	0.35117
801.278	0.44069	0.338992
801.76	0.42422	0.326323
802.242	0.407489	0.313453
802.724	0.39086	0.300662
803.207	0.374623	0.288172
803.689	0.358884	0.276065
804.171	0.343517	0.264244
804.653	0.328269	0.252515
805.135	0.312997	0.240767
805.617	0.297847	0.229113
806.099	0.283247	0.217882
806.581	0.269699	0.207461
807.063	0.257508	0.198083
807.545	0.246644	0.189726
808.028	0.236838	0.182183
808.51	0.227822	0.175248
808.992	0.219544	0.16888
809.474	0.212198	0.163229
809.956	0.206058	0.158506
810.438	0.201236	0.154797
810.92	0.197553	0.151964
811.403	0.194583	0.149679
811.885	0.191847	0.147575
812.367	0.189037	0.145413
812.849	0.186142	0.143186
813.331	0.183432	0.141102
813.813	0.181314	0.139472
814.295	0.18014	0.138569
814.777	0.180041	0.138493
815.259	0.180864	0.139126
815.741	0.182222	0.140171
816.224	0.183659	0.141276
816.706	0.184842	0.142186
817.188	0.185679	0.14283
817.67	0.186309	0.143315
818.152	0.18697	0.143823
818.634	0.187847	0.144498
819.116	0.188993	0.145379
819.598	0.190364	0.146434
820.081	0.191904	0.147618
820.563	0.193624	0.148942
821.045	0.195593	0.150456
821.527	0.197864	0.152203
822.009	0.200412	0.154163
822.491	0.203114	0.156242
822.973	0.205803	0.15831
823.455	0.208361	0.160278
823.938	0.210792	0.162148
824.42	0.21324	0.164031
824.902	0.215923	0.166095
825.384	0.219035	0.168488
825.866	0.222639	0.171261
826.348	0.226614	0.174318
826.83	0.230681	0.177447
827.312	0.234485	0.180373
827.794	0.2377	0.182846
828.277	0.240106	0.184697
828.759	0.241611	0.185855
829.241	0.242252	0.186348
829.723	0.242191	0.186301
830.205	0.241708	0.185929
830.687	0.241159	0.185507
831.169	0.240883	0.185295
831.651	0.241069	0.185438
832.134	0.241648	0.185883
832.616	0.242288	0.186375
833.098	0.242502	0.18654
833.58	0.241851	0.186039
834.062	0.240126	0.184712
834.544	0.237434	0.182642
835.026	0.234128	0.180098
835.508	0.230636	0.177412
835.99	0.227277	0.174828
836.472	0.224149	0.172422
836.955	0.22113	0.1701
837.437	0.217995	0.167688
837.919	0.214572	0.165055
838.401	0.210862	0.162202
838.883	0.207052	0.159271
839.365	0.203411	0.15647
839.847	0.200126	0.153943
840.33	0.197178	0.151675
840.812	0.194319	0.149476
841.294	0.191184	0.147065
841.776	0.187486	0.14422
842.258	0.183175	0.140904
842.74	0.178499	0.137307
843.222	0.173906	0.133774
843.704	0.169844	0.130649
844.186	0.166559	0.128122
844.668	0.163974	0.126134
845.151	0.161732	0.124409
845.633	0.159378	0.122598
846.115	0.156594	0.120457
846.597	0.153338	0.117952
847.079	0.14982	0.115246
847.561	0.146336	0.112566
848.043	0.143085	0.110065
848.525	0.140091	0.107762
849.008	0.137281	0.105601
849.49	0.134634	0.103565
849.972	0.132271	0.101747
850.454	0.130416	0.10032
850.936	0.129225	0.0994038
851.418	0.128629	0.0989454
851.9	0.128292	0.0986862
852.382	0.127741	0.0982623
852.865	0.126608	0.0973908
853.347	0.124837	0.0960285
853.829	0.122721	0.0944008
854.311	0.120743	0.0928792
854.793	0.1193	0.0917692
855.275	0.118497	0.0911515
855.757	0.118103	0.0908485
856.239	0.117698	0.0905369
856.721	0.116915	0.0899346
857.204	0.115654	0.0889646
857.686	0.114135	0.0877962
858.168	0.112762	0.08674
858.65	0.1119	0.0860769
859.132	0.111672	0.0859015
859.614	0.111909	0.0860838
860.096	0.112262	0.0863554
860.578	0.11241	0.0864692
861.061	0.112235	0.0863346
861.543	0.111858	0.0860446
862.025	0.111542	0.0858015
862.507	0.111517	0.0857823
862.989	0.111861	0.0860469
863.471	0.11248	0.0865231
863.953	0.113192	0.0870708
864.435	0.113842	0.0875708
864.917	0.114373	0.0879792
865.399	0.114822	0.0883246
865.882	0.115251	0.0886546
866.364	0.11569	0.0889923
866.846	0.116112	0.0893169
867.328	0.116464	0.0895877
867.81	0.116728	0.0897908
868.292	0.116958	0.0899677
868.774	0.117283	0.0902177
869.256	0.117862	0.0906631
869.739	0.118819	0.0913992
870.221	0.120181	0.0924469
870.703	0.121865	0.0937423
871.185	0.123714	0.0951646
871.667	0.125579	0.0965992
872.149	0.127405	0.0980038
872.631	0.129265	0.0994346
873.113	0.131319	0.101015
873.596	0.133723	0.102864
874.078	0.136531	0.105024
874.56	0.13966	0.107431
875.042	0.142942	0.109955
875.524	0.146222	0.112478
876.006	0.149451	0.114962
876.488	0.152713	0.117472
876.97	0.156185	0.120142
877.452	0.16006	0.123123
877.935	0.164502	0.12654
878.417	0.169626	0.130482
878.899	0.17551	0.135008
879.381	0.182197	0.140152
879.863	0.189676	0.145905
880.345	0.197875	0.152212
880.827	0.206687	0.15899
881.309	0.216025	0.166173
881.792	0.225867	0.173744
882.274	0.236236	0.18172
882.756	0.24708	0.190062
883.238	0.25808	0.198523
883.72	0.268524	0.206557
884.202	0.277319	0.213322
884.684	0.283224	0.217865
885.166	0.285226	0.219405
885.648	0.282873	0.217595
886.131	0.276393	0.21261
886.613	0.266541	0.205032
887.095	0.254293	0.19561
887.577	0.24057	0.185054
888.059	0.226113	0.173933
888.541	0.211503	0.162695
889.023	0.197244	0.151726
889.505	0.183802	0.141386
889.987	0.171571	0.131978
890.47	0.1608	0.123692
890.952	0.151547	0.116575
891.434	0.143701	0.110539
891.916	0.137059	0.10543
892.398	0.131414	0.101088
892.88	0.126593	0.0973792
893.362	0.122447	0.09419
893.844	0.118817	0.0913977
894.327	0.11554	0.0888769
894.809	0.112485	0.0865269
895.291	0.109602	0.0843092
895.773	0.106937	0.0822592
896.255	0.104582	0.0804477
896.737	0.102612	0.0789323
897.219	0.101037	0.0777208
897.701	0.0998074	0.0767749
898.183	0.0988553	0.0760425
898.666	0.0981307	0.0754852
899.148	0.0976057	0.0750813
899.63	0.0972516	0.0748089
900.112	0.0970174	0.0746288
900.594	0.0968346	0.0744882
901.076	0.096646	0.0743431
901.558	0.0964345	0.0741804
902.04	0.096232	0.0740246
902.523	0.0961021	0.0739247
903.005	0.0961087	0.0739298
903.487	0.0962843	0.0740648
903.969	0.0966081	0.0743139
904.451	0.0970001	0.0746155
904.933	0.0973404	0.0748772
905.415	0.0975161	0.0750124
905.897	0.0974844	0.074988
906.38	0.0973136	0.0748566
906.862	0.0971695	0.0747458
907.344	0.0972363	0.0747972
907.826	0.0976113	0.0750856
908.308	0.0982335	0.0755642
908.79	0.0988994	0.0760765
909.272	0.0993684	0.0764372
909.754	0.0995028	0.0765406
910.236	0.0993567	0.0764282
910.718	0.0991547	0.0762728
911.201	0.0991683	0.0762833
911.683	0.0995641	0.0765878
912.165	0.100316	0.0771662
912.647	0.101232	0.0778708
913.129	0.102085	0.0785269
913.611	0.102738	0.0790292
914.093	0.103209	0.0793915
914.575	0.103609	0.0796992
915.058	0.104028	0.0800215
915.54	0.104453	0.0803485
916.022	0.104779	0.0805992
916.504	0.104916	0.0807046
916.986	0.104883	0.0806792
917.468	0.104823	0.0806331
917.95	0.104909	0.0806992
918.432	0.105233	0.0809485
918.914	0.105742	0.08134
919.397	0.106302	0.0817708
919.879	0.106814	0.0821646
920.361	0.107294	0.0825338
920.843	0.107854	0.0829646
921.325	0.108593	0.0835331
921.807	0.109488	0.0842215
922.289	0.110378	0.0849062
922.771	0.111062	0.0854323
923.254	0.111427	0.0857131
923.736	0.111527	0.08579
924.218	0.111547	0.0858054
924.7	0.11168	0.0859077
925.182	0.112018	0.0861677
925.664	0.112509	0.0865454
926.146	0.113009	0.08693
926.628	0.113379	0.0872146
927.111	0.113554	0.0873492
927.593	0.113546	0.0873431
928.075	0.113398	0.0872292
928.557	0.113135	0.0870269
929.039	0.112771	0.0867469
929.521	0.112342	0.0864169
930.003	0.11195	0.0861154
930.485	0.111747	0.0859592
930.967	0.111868	0.0860523
931.449	0.112337	0.0864131
931.932	0.113026	0.0869431
932.414	0.113696	0.0874585
932.896	0.114116	0.0877815
933.378	0.114179	0.08783
933.86	0.113942	0.0876477
934.342	0.113566	0.0873585
934.824	0.113202	0.0870785
935.307	0.1129	0.0868462
935.789	0.112609	0.0866223
936.271	0.112256	0.0863508
936.753	0.111845	0.0860346
937.235	0.111487	0.0857592
937.717	0.111349	0.0856531
938.199	0.111544	0.0858031
938.681	0.112045	0.0861885
939.163	0.112686	0.0866815
939.645	0.11324	0.0871077
940.128	0.113531	0.0873315
940.61	0.113512	0.0873169
941.092	0.113262	0.0871246
941.574	0.112918	0.08686
942.056	0.112601	0.0866162
942.538	0.112374	0.0864415
943.02	0.112242	0.08634
943.502	0.112189	0.0862992
943.985	0.112197	0.0863054
944.467	0.112253	0.0863485
944.949	0.112334	0.0864108
945.431	0.112407	0.0864669
945.913	0.112433	0.0864869
946.395	0.112393	0.0864562
946.877	0.112317	0.0863977
947.359	0.112281	0.08637
947.841	0.112387	0.0864515
948.324	0.112724	0.0867108
948.806	0.11332	0.0871692
949.288	0.114124	0.0877877
949.77	0.115005	0.0884654
950.252	0.115793	0.0890715
950.734	0.11634	0.0894923
951.216	0.116572	0.0896708
951.698	0.116525	0.0896346
952.181	0.116331	0.0894854
952.663	0.116156	0.0893508
953.145	0.116129	0.08933
953.627	0.11628	0.0894462
954.109	0.116536	0.0896431
954.591	0.116769	0.0898223
955.073	0.116875	0.0899038
955.555	0.116844	0.08988
956.038	0.116783	0.0898331
956.52	0.116868	0.0898985
957.002	0.117266	0.0902046
957.484	0.118045	0.0908038
957.966	0.119134	0.0916415
958.448	0.120345	0.0925731
958.93	0.121437	0.0934131
959.412	0.122207	0.0940054
959.894	0.122551	0.09427
960.376	0.122489	0.0942223
960.859	0.122144	0.0939569
961.341	0.121697	0.0936131
961.823	0.121337	0.0933362
962.305	0.121219	0.0932454
962.787	0.121438	0.0934138
963.269	0.122004	0.0938492
963.751	0.122856	0.0945046
964.234	0.123885	0.0952962
964.716	0.124982	0.09614
965.198	0.12608	0.0969846
965.68	0.127164	0.0978185
966.162	0.128252	0.0986554
966.644	0.129344	0.0994954
967.126	0.130405	0.100312
967.608	0.131367	0.101052
968.09	0.132171	0.10167
968.572	0.1328	0.102154
969.055	0.133285	0.102527
969.537	0.133686	0.102835
970.019	0.134064	0.103126
970.501	0.134473	0.103441
970.983	0.134954	0.103811
971.465	0.135527	0.104252
971.947	0.136168	0.104745
972.429	0.136791	0.105224
972.912	0.137272	0.105594
973.394	0.137532	0.105794
973.876	0.137612	0.105855
974.358	0.137696	0.10592
974.84	0.138026	0.106174
975.322	0.138771	0.106747
975.804	0.139912	0.107625
976.286	0.141245	0.10865
976.769	0.142502	0.109617
977.251	0.143507	0.11039
977.733	0.144274	0.11098
978.215	0.14499	0.111531
978.697	0.145882	0.112217
979.179	0.14708	0.113138
979.661	0.148542	0.114263
980.143	0.150085	0.11545
980.625	0.151484	0.116526
981.107	0.152607	0.11739
981.59	0.153481	0.118062
982.072	0.154287	0.118682
982.554	0.155274	0.119442
983.036	0.156651	0.120501
983.518	0.158493	0.121918
984	0.160721	0.123632
984.482	0.163148	0.125498
984.965	0.165554	0.127349
985.447	0.167762	0.129048
985.929	0.169682	0.130525
986.411	0.171345	0.131804
986.893	0.172915	0.133012
987.375	0.174676	0.134366
987.857	0.176967	0.136128
988.339	0.18007	0.138515
988.821	0.184092	0.141609
989.303	0.18893	0.145331
989.786	0.194332	0.149486
990.268	0.200039	0.153876
990.75	0.20591	0.158392
991.232	0.211946	0.163035
991.714	0.218209	0.167853
992.196	0.224705	0.17285
992.678	0.23134	0.177954
993.16	0.237981	0.183062
993.643	0.24458	0.188138
994.125	0.25126	0.193277
994.607	0.258297	0.19869
995.089	0.266025	0.204635
995.571	0.274723	0.211325
996.053	0.284567	0.218898
996.535	0.295642	0.227417
997.017	0.308011	0.236932
997.5	0.321756	0.247505
997.982	0.336981	0.259216
998.464	0.353756	0.27212
998.946	0.372004	0.286157
999.428	0.391361	0.301047
999.91	0.411055	0.316196
1000.39	0.429869	0.330668
1000.87	0.446262	0.343278
1001.36	0.45865	0.352808
1001.84	0.465738	0.35826
1002.32	0.466718	0.359014
1002.8	0.461233	0.354795
1003.28	0.449208	0.345545
1003.77	0.430789	0.331376
1004.25	0.406512	0.312702
1004.73	0.377551	0.290424
1005.21	0.345764	0.265972
1005.7	0.313395	0.241073
1006.18	0.282545	0.217342
1006.66	0.254714	0.195934
1007.14	0.230604	0.177388
1007.62	0.210217	0.161705
1008.11	0.193156	0.148582
1008.59	0.178953	0.137656
1009.07	0.167288	0.128683
1009.55	0.158004	0.121542
1010.03	0.150959	0.116122
1010.52	0.145844	0.112188
1011	0.142107	0.109313
1011.48	0.13905	0.106962
1011.96	0.136057	0.104659
1012.45	0.132817	0.102167
1012.93	0.12939	0.0995308
1013.41	0.126089	0.0969915
1013.89	0.123269	0.0948223
1014.37	0.121153	0.0931946
1014.86	0.119773	0.0921331
1015.34	0.119006	0.0915431
1015.82	0.11865	0.0912692
1016.3	0.118489	0.0911454
1016.78	0.118352	0.09104
1017.27	0.118161	0.0908931
1017.75	0.117956	0.0907354
1018.23	0.117873	0.0906715
1018.71	0.118053	0.09081
1019.19	0.118536	0.0911815
1019.68	0.119211	0.0917008
1020.16	0.119866	0.0922046
1020.64	0.120325	0.0925577
1021.12	0.120573	0.0927485
1021.61	0.120776	0.0929046
1022.09	0.121165	0.0932038
1022.57	0.121875	0.09375
1023.05	0.122829	0.0944838
1023.53	0.123776	0.0952123
1024.02	0.124446	0.0957277
1024.5	0.124742	0.0959554
1024.98	0.124833	0.0960254
1025.46	0.125083	0.0962177
1025.94	0.125853	0.09681
1026.43	0.127293	0.0979177
1026.91	0.129242	0.0994169
1027.39	0.131302	0.101002
1027.87	0.133055	0.10235
1028.36	0.134287	0.103298
1028.84	0.135084	0.103911
1029.32	0.135736	0.104412
1029.8	0.136529	0.105022
1030.28	0.137558	0.105814
1030.77	0.138692	0.106686
1031.25	0.139709	0.107468
1031.73	0.140477	0.108059
1032.21	0.14107	0.108515
1032.69	0.141711	0.109008
1033.18	0.142622	0.109709
1033.66	0.143859	0.110661
1034.14	0.145272	0.111748
1034.62	0.146586	0.112758
1035.1	0.147556	0.113505
1035.59	0.148088	0.113914
1036.07	0.148261	0.114047
1036.55	0.148259	0.114045
1037.03	0.148272	0.114055
1037.52	0.148419	0.114168
1038	0.148743	0.114418
1038.48	0.149238	0.114798
1038.96	0.149879	0.115292
1039.44	0.150619	0.115861
1039.93	0.151366	0.116435
1040.41	0.151975	0.116904
1040.89	0.152298	0.117152
1041.37	0.152267	0.117128
1041.85	0.151973	0.116902
1042.34	0.151645	0.11665
1042.82	0.151538	0.116568
1043.3	0.151783	0.116756
1043.78	0.152317	0.117167
1044.26	0.152928	0.117637
1044.75	0.153394	0.117995
1045.23	0.153611	0.118162
1045.71	0.153615	0.118165
1046.19	0.153511	0.118085
1046.68	0.153377	0.117982
1047.16	0.153232	0.117871
1047.64	0.153079	0.117753
1048.12	0.152954	0.117657
1048.6	0.152911	0.117624
1049.09	0.152948	0.117652
1049.57	0.152946	0.117651
1050.05	0.152701	0.117462
1050.53	0.152048	0.11696
1051.01	0.150995	0.11615
1051.5	0.149761	0.115201
1051.98	0.148679	0.114368
1052.46	0.148017	0.113859
1052.94	0.147844	0.113726
1053.42	0.148013	0.113856
1053.91	0.148266	0.114051
1054.39	0.148386	0.114143
1054.87	0.148314	0.114088
1055.35	0.14816	0.113969
1055.84	0.148134	0.113949
1056.32	0.14841	0.114162
1056.8	0.149033	0.114641
1057.28	0.149896	0.115305
1057.76	0.150813	0.11601
1058.25	0.151622	0.116632
1058.73	0.152258	0.117122
1059.21	0.152747	0.117498
1059.69	0.153133	0.117795
1060.17	0.15342	0.118015
1060.66	0.153575	0.118135
1061.14	0.153603	0.118156
1061.62	0.153604	0.118157
1062.1	0.153746	0.118266
1062.59	0.154152	0.118578
1063.07	0.154789	0.119068
1063.55	0.155444	0.119572
1064.03	0.15585	0.119885
1064.51	0.15586	0.119892
1065	0.155558	0.11966
1065.48	0.15522	0.1194
1065.96	0.155147	0.119344
1066.44	0.155505	0.119619
1066.92	0.156263	0.120202
1067.41	0.157261	0.12097
1067.89	0.158327	0.12179
1068.37	0.159362	0.122586
1068.85	0.160336	0.123335
1069.34	0.161245	0.124035
1069.82	0.16207	0.124669
1070.3	0.16278	0.125215
1070.78	0.163362	0.125663
1071.26	0.16384	0.126031
1071.75	0.164257	0.126352
1072.23	0.164643	0.126648
1072.71	0.164995	0.126919
1073.19	0.165305	0.127158
1073.67	0.165601	0.127385
1074.16	0.165966	0.127666
1074.64	0.166522	0.128094
1075.12	0.16735	0.128731
1075.6	0.168435	0.129565
1076.08	0.169642	0.130494
1076.57	0.170755	0.13135
1077.05	0.171559	0.131968
1077.53	0.171915	0.132242
1078.01	0.171806	0.132158
1078.5	0.171333	0.131795
1078.98	0.170688	0.131298
1079.46	0.1701	0.130846
1079.94	0.169773	0.130595
1080.42	0.169827	0.130636
1080.91	0.17025	0.130962
1081.39	0.170902	0.131463
1081.87	0.171563	0.131972
1082.35	0.172024	0.132326
1082.83	0.172179	0.132445
1083.32	0.172068	0.13236
1083.8	0.171854	0.132195
1084.28	0.171734	0.132103
1084.76	0.171837	0.132182
1085.24	0.172161	0.132432
1085.73	0.172571	0.132747
1086.21	0.172866	0.132974
1086.69	0.17289	0.132992
1087.17	0.172621	0.132785
1087.66	0.172192	0.132455
1088.14	0.171822	0.132171
1088.62	0.171683	0.132064
1089.1	0.171783	0.132141
1089.58	0.171942	0.132263
1090.07	0.17189	0.132223
1090.55	0.171433	0.131872
1091.03	0.170576	0.131212
1091.51	0.169526	0.130405
1091.99	0.168555	0.129658
1092.48	0.167835	0.129104
1092.96	0.167336	0.12872
1093.44	0.166879	0.128368
1093.92	0.166273	0.127902
1094.4	0.165455	0.127273
1094.89	0.164527	0.126559
1095.37	0.163683	0.12591
1095.85	0.163088	0.125452
1096.33	0.162796	0.125228
1096.82	0.162753	0.125195
1097.3	0.162858	0.125275
1097.78	0.163029	0.125407
1098.26	0.163216	0.125551
1098.74	0.163389	0.125684
1099.23	0.163517	0.125782
1099.71	0.163565	0.125819
1100.19	0.163523	0.125787
1100.67	0.163416	0.125705
1101.15	0.163291	0.125608
1101.64	0.163184	0.125526
1102.12	0.163101	0.125462
1102.6	0.163038	0.125414
1103.08	0.163021	0.125401
1103.57	0.163126	0.125482
1104.05	0.163453	0.125733
1104.53	0.164052	0.126194
1105.01	0.16487	0.126823
1105.49	0.165739	0.127492
1105.98	0.166463	0.128048
1106.46	0.166915	0.128396
1106.94	0.167114	0.128549
1107.42	0.167203	0.128618
1107.9	0.167366	0.128743
1108.39	0.167732	0.129025
1108.87	0.168329	0.129484
1109.35	0.169107	0.130082
1109.83	0.169979	0.130753
1110.31	0.170861	0.131432
1110.8	0.171677	0.132059
1111.28	0.172363	0.132587
1111.76	0.17289	0.132992
1112.24	0.173292	0.133302
1112.73	0.173684	0.133603
1113.21	0.174218	0.134014
1113.69	0.175001	0.134616
1114.17	0.176033	0.13541
1114.65	0.177202	0.136309
1115.14	0.17835	0.137192
1115.62	0.179361	0.13797
1116.1	0.180211	0.138624
1116.58	0.180949	0.139192
1117.06	0.181638	0.139722
1117.55	0.182292	0.140225
1118.03	0.182873	0.140672
1118.51	0.183322	0.141017
1118.99	0.183601	0.141232
1119.48	0.183723	0.141325
1119.96	0.183742	0.14134
1120.44	0.183733	0.141333
1120.92	0.183767	0.141359
1121.4	0.183884	0.141449
1121.89	0.184092	0.141609
1122.37	0.184378	0.141829
1122.85	0.184724	0.142095
1123.33	0.185136	0.142412
1123.81	0.185645	0.142804
1124.3	0.186279	0.143292
1124.78	0.187027	0.143867
1125.26	0.187819	0.144476
1125.74	0.188551	0.145039
1126.22	0.189155	0.145504
1126.71	0.189654	0.145888
1127.19	0.190165	0.146281
1127.67	0.190845	0.146804
1128.15	0.191802	0.14754
1128.64	0.193041	0.148493
1129.12	0.19448	0.1496
1129.6	0.196009	0.150776
1130.08	0.197565	0.151973
1130.56	0.199167	0.153205
1131.05	0.200899	0.154538
1131.53	0.202855	0.156042
1132.01	0.205095	0.157765
1132.49	0.207622	0.159709
1132.97	0.210388	0.161837
1133.46	0.213326	0.164097
1133.94	0.216376	0.166443
1134.42	0.219487	0.168836
1134.9	0.222604	0.171234
1135.38	0.225619	0.173553
1135.87	0.228322	0.175632
1136.35	0.230385	0.177219
1136.83	0.231403	0.178002
1137.31	0.230993	0.177687
1137.8	0.228924	0.176095
1138.28	0.2252	0.173231
1138.76	0.220062	0.169278
1139.24	0.213913	0.164548
1139.72	0.2072	0.159385
1140.21	0.200319	0.154092
1140.69	0.19358	0.148908
1141.17	0.187207	0.144005
1141.65	0.181369	0.139515
1142.13	0.176198	0.135537
1142.62	0.17179	0.132146
1143.1	0.168188	0.129375
1143.58	0.165375	0.127212
1144.06	0.163279	0.125599
1144.55	0.161791	0.124455
1145.03	0.160788	0.123683
1145.51	0.16015	0.123192
1145.99	0.159766	0.122897
1146.47	0.159547	0.122728
1146.96	0.159422	0.122632
1147.44	0.159351	0.122578
1147.92	0.15932	0.122554
1148.4	0.159341	0.12257
1148.88	0.159438	0.122645
1149.37	0.159636	0.122797
1149.85	0.159949	0.123038
1150.33	0.160382	0.123371
1150.81	0.160928	0.123791
1151.29	0.161554	0.124272
1151.78	0.162209	0.124776
1152.26	0.162818	0.125245
1152.74	0.163318	0.125629
1153.22	0.163684	0.125911
1153.71	0.163964	0.126126
1154.19	0.164262	0.126355
1154.67	0.1647	0.126692
1155.15	0.165345	0.127188
1155.63	0.16617	0.127823
1156.12	0.167052	0.128502
1156.6	0.167832	0.129102
1157.08	0.168398	0.129537
1157.56	0.168742	0.129802
1158.04	0.168959	0.129968
1158.53	0.169185	0.130142
1159.01	0.169516	0.130397
1159.49	0.169962	0.13074
1159.97	0.170451	0.131116
1160.45	0.17089	0.131454
1160.94	0.171241	0.131724
1161.42	0.171548	0.13196
1161.9	0.17192	0.132246
1162.38	0.172457	0.132659
1162.87	0.173187	0.133221
1163.35	0.174041	0.133878
1163.83	0.174884	0.134526
1164.31	0.175584	0.135065
1164.79	0.176075	0.135442
1165.28	0.176383	0.135679
1165.76	0.176593	0.135841
1166.24	0.176802	0.136002
1166.72	0.177068	0.136206
1167.2	0.177399	0.136461
1167.69	0.177759	0.136738
1168.17	0.178095	0.136996
1168.65	0.178364	0.137203
1169.13	0.178544	0.137342
1169.62	0.17864	0.137415
1170.1	0.178682	0.137448
1170.58	0.17872	0.137477
1171.06	0.178811	0.137547
1171.54	0.179	0.137692
1172.03	0.179299	0.137922
1172.51	0.179682	0.138217
1172.99	0.180092	0.138532
1173.47	0.180473	0.138825
1173.95	0.180791	0.13907
1174.44	0.181053	0.139272
1174.92	0.1813	0.139462
1175.4	0.181585	0.139681
1175.88	0.181934	0.139949
1176.36	0.182334	0.140257
1176.85	0.182728	0.14056
1177.33	0.183048	0.140806
1177.81	0.183257	0.140967
1178.29	0.183372	0.141055
1178.78	0.183471	0.141132
1179.26	0.183648	0.141268
1179.74	0.183964	0.141511
1180.22	0.184421	0.141862
1180.7	0.184963	0.142279
1181.19	0.185524	0.142711
1181.67	0.186071	0.143132
1182.15	0.186613	0.143548
1182.63	0.187181	0.143985
1183.11	0.187786	0.144451
1183.6	0.188397	0.144921
1184.08	0.188969	0.145361
1184.56	0.18948	0.145754
1185.04	0.189965	0.146127
1185.53	0.190517	0.146552
1186.01	0.191242	0.147109
1186.49	0.192208	0.147852
1186.97	0.193417	0.148782
1187.45	0.194798	0.149845
1187.94	0.196236	0.150951
1188.42	0.197612	0.152009
1188.9	0.19884	0.152954
1189.38	0.199901	0.15377
1189.86	0.200848	0.154498
1190.35	0.201796	0.155228
1190.83	0.202881	0.156062
1191.31	0.2042	0.157077
1191.79	0.205779	0.158292
1192.27	0.207561	0.159662
1192.76	0.209449	0.161115
1193.24	0.211348	0.162575
1193.72	0.213202	0.164002
1194.2	0.215004	0.165388
1194.69	0.216776	0.166751
1195.17	0.218558	0.168122
1195.65	0.220408	0.169545
1196.13	0.222404	0.17108
1196.61	0.224634	0.172795
1197.1	0.227165	0.174742
1197.58	0.229988	0.176914
1198.06	0.232987	0.179221
1198.54	0.235926	0.181482
1199.02	0.238497	0.183459
1199.51	0.240384	0.184911
1199.99	0.241334	0.185642
1200.47	0.241212	0.185548
1200.95	0.240015	0.184627
1201.43	0.237858	0.182968
1201.92	0.234942	0.180725
1202.4	0.231507	0.178082
1202.88	0.227799	0.17523
1203.36	0.224045	0.172342
1203.85	0.220436	0.169566
1204.33	0.217124	0.167018
1204.81	0.214214	0.16478
1205.29	0.211765	0.162896
1205.77	0.209787	0.161375
1206.26	0.208259	0.160199
1206.74	0.207142	0.15934
1207.22	0.206394	0.158765
1207.7	0.205969	0.158438
1208.18	0.205812	0.158317
1208.67	0.205856	0.158351
1209.15	0.20603	0.158485
1209.63	0.206281	0.158678
1210.11	0.20659	0.158915
1210.6	0.206975	0.159212
1211.08	0.207468	0.159591
1211.56	0.20809	0.160069
1212.04	0.208829	0.160638
1212.52	0.209648	0.161268
1213.01	0.210499	0.161922
1213.49	0.211349	0.162576
1213.97	0.212177	0.163213
1214.45	0.212981	0.163832
1214.93	0.213768	0.164437
1215.42	0.214562	0.165048
1215.9	0.215411	0.165701
1216.38	0.216375	0.166442
1216.86	0.217501	0.167308
1217.34	0.218778	0.168291
1217.83	0.220124	0.169326
1218.31	0.221409	0.170315
1218.79	0.222514	0.171165
1219.27	0.223395	0.171842
1219.76	0.224106	0.172389
1220.24	0.224773	0.172902
1220.72	0.225524	0.17348
1221.2	0.226427	0.174175
1221.68	0.227462	0.174971
1222.17	0.22855	0.175808
1222.65	0.229608	0.176622
1223.13	0.230604	0.177388
1223.61	0.231584	0.178142
1224.09	0.232637	0.178952
1224.58	0.233843	0.179879
1225.06	0.235212	0.180932
1225.54	0.236658	0.182045
1226.02	0.238032	0.183102
1226.51	0.239186	0.183989
1226.99	0.240058	0.18466
1227.47	0.240702	0.185155
1227.95	0.241272	0.185594
1228.43	0.241949	0.186115
1228.92	0.242866	0.18682
1229.4	0.24406	0.187738
1229.88	0.245478	0.188829
1230.36	0.247019	0.190015
1230.84	0.248583	0.191218
1231.33	0.250103	0.192387
1231.81	0.251548	0.193498
1232.29	0.252909	0.194545
1232.77	0.254197	0.195536
1233.25	0.255437	0.19649
1233.74	0.256662	0.197432
1234.22	0.257904	0.198388
1234.7	0.259173	0.199364
1235.18	0.260455	0.20035
1235.67	0.261724	0.201326
1236.15	0.262973	0.202287
1236.63	0.264235	0.203258
1237.11	0.265586	0.204297
1237.59	0.26711	0.205469
1238.08	0.268854	0.206811
1238.56	0.270804	0.208311
1239.04	0.272883	0.20991
1239.52	0.274994	0.211534
1240	0.277061	0.213124
1240.49	0.279063	0.214664
1240.97	0.28103	0.216177
1241.45	0.283019	0.217707
1241.93	0.285085	0.219296
1242.41	0.287254	0.220965
1242.9	0.289531	0.222716
1243.38	0.291914	0.224549
1243.86	0.294408	0.226468
1244.34	0.297024	0.22848
1244.83	0.299768	0.230591
1245.31	0.302624	0.232788
1245.79	0.305552	0.23504
1246.27	0.30851	0.237315
1246.75	0.31149	0.239608
1247.24	0.314536	0.241951
1247.72	0.317734	0.244411
1248.2	0.321166	0.247051
1248.68	0.324862	0.249894
1249.16	0.328783	0.25291
1249.65	0.332851	0.256039
1250.13	0.337004	0.259234
1250.61	0.341239	0.262492
1251.09	0.345605	0.26585
1251.58	0.350153	0.269348
1252.06	0.354878	0.272983
1252.54	0.359699	0.276692
1253.02	0.364482	0.280371
1253.5	0.369097	0.283921
1253.99	0.373461	0.287278
1254.47	0.377542	0.290417
1254.95	0.381335	0.293335
1255.43	0.384821	0.296016
1255.91	0.387946	0.29842
1256.4	0.39061	0.300469
1256.88	0.392685	0.302065
1257.36	0.394029	0.303099
1257.84	0.394503	0.303464
1258.32	0.393982	0.303063
1258.81	0.392345	0.301804
1259.29	0.389462	0.299586
1259.77	0.385173	0.296287
1260.25	0.379294	0.291765
1260.74	0.371663	0.285895
1261.22	0.362218	0.278629
1261.7	0.351077	0.270059
1262.18	0.338573	0.260441
1262.66	0.325211	0.250162
1263.15	0.311568	0.239668
1263.63	0.298164	0.229357
1264.11	0.28536	0.219508
1264.59	0.273341	0.210262
1265.07	0.262163	0.201664
1265.56	0.251839	0.193722
1266.04	0.242406	0.186466
1266.52	0.233943	0.179956
1267	0.226544	0.174265
1267.48	0.220272	0.16944
1267.97	0.215123	0.165479
1268.45	0.211011	0.162316
1268.93	0.20778	0.159831
1269.41	0.205244	0.15788
1269.9	0.203243	0.156341
1270.38	0.201688	0.155145
1270.86	0.200565	0.154281
1271.34	0.1999	0.153769
1271.82	0.199695	0.153612
1272.31	0.199896	0.153766
1272.79	0.200403	0.154156
1273.27	0.201119	0.154707
1273.75	0.201992	0.155378
1274.23	0.203013	0.156164
1274.72	0.204177	0.157059
1275.2	0.205437	0.158028
1275.68	0.206707	0.159005
1276.16	0.2079	0.159923
1276.65	0.208982	0.160755
1277.13	0.209992	0.161532
1277.61	0.211009	0.162315
1278.09	0.2121	0.163154
1278.57	0.213283	0.164064
1279.06	0.214535	0.165027
1279.54	0.215823	0.166018
1280.02	0.217135	0.167027
1280.5	0.218467	0.168052
1280.98	0.219804	0.16908
1281.47	0.22109	0.170069
1281.95	0.222251	0.170962
1282.43	0.223229	0.171715
1282.91	0.224017	0.172321
1283.39	0.224668	0.172822
1283.88	0.225266	0.173282
1284.36	0.225891	0.173762
1284.84	0.226593	0.174302
1285.32	0.227392	0.174917
1285.81	0.228297	0.175613
1286.29	0.22931	0.176392
1286.77	0.230428	0.177252
1287.25	0.231637	0.178182
1287.73	0.232911	0.179162
1288.22	0.234228	0.180175
1288.7	0.235583	0.181218
1289.18	0.236985	0.182296
1289.66	0.238439	0.183415
1290.14	0.239926	0.184558
1290.63	0.241392	0.185686
1291.11	0.24276	0.186738
1291.59	0.243957	0.187659
1292.07	0.244942	0.188417
1292.55	0.245719	0.189015
1293.04	0.246338	0.189491
1293.52	0.246886	0.189912
1294	0.247471	0.190362
1294.48	0.248201	0.190924
1294.97	0.249159	0.191661
1295.45	0.250374	0.192595
1295.93	0.251808	0.193698
1296.41	0.253366	0.194897
1296.89	0.254926	0.196097
1297.38	0.256387	0.197221
1297.86	0.257702	0.198232
1298.34	0.258884	0.199142
1298.82	0.259995	0.199996
1299.3	0.261107	0.200852
1299.79	0.262273	0.201748
1300.27	0.263503	0.202695
1300.75	0.264763	0.203664
1301.23	0.265992	0.204609
1301.72	0.267144	0.205495
1302.2	0.268218	0.206322
1302.68	0.269271	0.207132
1303.16	0.270399	0.207999
1303.64	0.271681	0.208985
1304.13	0.273135	0.210104
1304.61	0.274695	0.211304
1305.09	0.276248	0.212498
1305.57	0.277687	0.213605
1306.05	0.278968	0.214591
1306.54	0.280119	0.215476
1307.02	0.281208	0.216314
1307.5	0.282303	0.217156
1307.98	0.283438	0.218029
1308.46	0.284618	0.218937
1308.95	0.28583	0.219869
1309.43	0.287066	0.22082
1309.91	0.288326	0.221789
1310.39	0.289616	0.222782
1310.88	0.290938	0.223798
1311.36	0.292299	0.224845
1311.84	0.293708	0.225929
1312.32	0.295172	0.227055
1312.8	0.29668	0.228215
1313.29	0.298195	0.229381
1313.77	0.29966	0.230508
1314.25	0.301023	0.231556
1314.73	0.302261	0.232508
1315.21	0.303384	0.233372
1315.7	0.304432	0.234178
1316.18	0.305451	0.234962
1316.66	0.30649	0.235762
1317.14	0.30759	0.236608
1317.62	0.308781	0.237524
1318.11	0.310075	0.238519
1318.59	0.311453	0.239579
1319.07	0.312861	0.240662
1319.55	0.314228	0.241714
1320.04	0.315508	0.242698
1320.52	0.316708	0.243622
1321	0.317894	0.244534
1321.48	0.319154	0.245503
1321.96	0.320561	0.246585
1322.45	0.322135	0.247796
1322.93	0.323851	0.249116
1323.41	0.325658	0.250506
1323.89	0.32751	0.251931
1324.37	0.329377	0.253367
1324.86	0.331236	0.254797
1325.34	0.333049	0.256192
1325.82	0.334769	0.257515
1326.3	0.336356	0.258735
1326.79	0.337804	0.259849
1327.27	0.339159	0.260892
1327.75	0.3405	0.261923
1328.23	0.34191	0.263008
1328.71	0.343441	0.264185
1329.2	0.345097	0.265459
1329.68	0.346845	0.266804
1330.16	0.348629	0.268176
1330.64	0.350398	0.269537
1331.12	0.352128	0.270868
1331.61	0.35383	0.272177
1332.09	0.355542	0.273494
1332.57	0.357312	0.274855
1333.05	0.359171	0.276285
1333.53	0.361129	0.277792
1334.02	0.363186	0.279374
1334.5	0.365358	0.281045
1334.98	0.367689	0.282838
1335.46	0.370231	0.284793
1335.95	0.372994	0.286918
1336.43	0.375916	0.289166
1336.91	0.378866	0.291435
1337.39	0.381712	0.293625
1337.87	0.384397	0.29569
1338.36	0.38697	0.297669
1338.84	0.389554	0.299657
1339.32	0.392258	0.301737
1339.8	0.39511	0.303931
1340.28	0.398038	0.306183
1340.77	0.400936	0.308412
1341.25	0.403747	0.310575
1341.73	0.406478	0.312675
1342.21	0.409166	0.314743
1342.7	0.41184	0.3168
1343.18	0.414501	0.318847
1343.66	0.417134	0.320872
1344.14	0.419715	0.322858
1344.62	0.422206	0.324774
1345.11	0.424539	0.326568
1345.59	0.426606	0.328158
1346.07	0.4283	0.329462
1346.55	0.429565	0.330435
1347.03	0.430423	0.331095
1347.52	0.430946	0.331497
1348	0.431181	0.331678
1348.48	0.431094	0.331611
1348.96	0.430574	0.331211
1349.44	0.429507	0.33039
1349.93	0.427855	0.329119
1350.41	0.425703	0.327464
1350.89	0.423232	0.325563
1351.37	0.420659	0.323584
1351.86	0.418168	0.321668
1352.34	0.415866	0.319897
1352.82	0.413765	0.318281
1353.3	0.4118	0.316769
1353.78	0.409875	0.315288
1354.27	0.407925	0.313788
1354.75	0.405953	0.312272
1355.23	0.404018	0.310783
1355.71	0.402168	0.30936
1356.19	0.400392	0.307994
1356.68	0.398611	0.306624
1357.16	0.396733	0.305179
1357.64	0.394712	0.303625
1358.12	0.392566	0.301974
1358.61	0.390356	0.300274
1359.09	0.388137	0.298567
1359.57	0.385933	0.296872
1360.05	0.383756	0.295197
1360.53	0.381621	0.293555
1361.02	0.379545	0.291958
1361.5	0.377515	0.290396
1361.98	0.375456	0.288812
1362.46	0.373267	0.287128
1362.94	0.370908	0.285314
1363.43	0.368488	0.283452
1363.91	0.366228	0.281714
1364.39	0.364339	0.280261
1364.87	0.36293	0.279177
1365.35	0.361996	0.278458
1365.84	0.361463	0.278048
1366.32	0.361252	0.277886
1366.8	0.361329	0.277945
1367.28	0.361747	0.278267
1367.77	0.362645	0.278958
1368.25	0.364194	0.280149
1368.73	0.36651	0.281931
1369.21	0.369587	0.284298
1369.69	0.373298	0.287152
1370.18	0.377461	0.290355
1370.66	0.381916	0.293782
1371.14	0.386574	0.297365
1371.62	0.39142	0.301092
1372.1	0.396508	0.305006
1372.59	0.401941	0.309185
1373.07	0.407829	0.313715
1373.55	0.414206	0.31862
1374.03	0.420941	0.323801
1374.51	0.427739	0.32903
1375	0.434313	0.334087
1375.48	0.440563	0.338895
1375.96	0.446602	0.34354
1376.44	0.452636	0.348182
1376.93	0.458837	0.352952
1377.41	0.465271	0.357901
1377.89	0.471864	0.362972
1378.37	0.478419	0.368015
1378.85	0.484658	0.372814
1379.34	0.4903	0.377154
1379.82	0.495128	0.380868
1380.3	0.499035	0.383873
1380.78	0.502047	0.38619
1381.26	0.504286	0.387912
1381.75	0.505874	0.389134
1382.23	0.506818	0.38986
1382.71	0.506948	0.38996
1383.19	0.50598	0.389215
1383.67	0.503698	0.38746
1384.16	0.500116	0.384705
1384.64	0.495469	0.38113
1385.12	0.49001	0.376931
1385.6	0.483745	0.372112
1386.09	0.476305	0.366388
1386.57	0.467111	0.359316
1387.05	0.455905	0.350696
1387.53	0.443315	0.341012
1388.01	0.430633	0.331256
1388.5	0.41882	0.322169
1388.98	0.407894	0.313765
1389.46	0.397177	0.305521
1389.94	0.385887	0.296836
1390.42	0.373646	0.28742
1390.91	0.360745	0.277496
1391.39	0.34798	0.267677
1391.87	0.336123	0.258556
1392.35	0.325451	0.250347
1392.84	0.315697	0.242844
1393.32	0.306292	0.235609
1393.8	0.296737	0.228259
1394.28	0.287005	0.220773
1394.76	0.277741	0.213647
1395.25	0.269892	0.207609
1395.73	0.263953	0.203041
1396.21	0.259706	0.199774
1396.69	0.256588	0.197375
1397.17	0.254073	0.195441
1397.66	0.251832	0.193717
1398.14	0.249766	0.192128
1398.62	0.247995	0.190765
1399.1	0.24675	0.189808
1399.58	0.246151	0.189347
1400.07	0.246084	0.189295
1400.55	0.246295	0.189458
1401.03	0.24654	0.189646
1401.51	0.246659	0.189738
1402	0.246558	0.18966
1402.48	0.246171	0.189362
1402.96	0.245422	0.188786
1403.44	0.244208	0.187852
1403.92	0.24244	0.186492
1404.41	0.24014	0.184723
1404.89	0.237534	0.182718
1405.37	0.235004	0.180772
1405.85	0.23287	0.179131
1406.33	0.231228	0.177868
1406.82	0.229992	0.176917
1407.3	0.229043	0.176187
1407.78	0.228341	0.175647
1408.26	0.227946	0.175343
1408.75	0.227976	0.175366
1409.23	0.228533	0.175795
1409.71	0.229654	0.176657
1410.19	0.231303	0.177925
1410.67	0.233402	0.17954
1411.16	0.23587	0.181438
1411.64	0.238663	0.183587
1412.12	0.241782	0.185986
1412.6	0.245243	0.188648
1413.08	0.249034	0.191565
[truncated: 5,366 more rows]

## Sheet: Raman MSU
TITLE			TITLE
DATA TYPE	RAMAN SPECTRUM		DATA TYPE	RAMAN SPECTRUM
ORIGIN	JASCO		ORIGIN	JASCO
OWNER			OWNER
DATE	2021-11-18		DATE	2021-11-18
TIME	09:46:25		TIME	10:11:47
SPECTROMETER/DATA SYSTEM			SPECTROMETER/DATA SYSTEM
LOCALE	3082		LOCALE	3082
RESOLUTION			RESOLUTION
DELTAX	1		DELTAX	1
XUNITS	1/CM		XUNITS	1/CM
YUNITS	INTENSITY		YUNITS	INTENSITY
FIRSTX	200		FIRSTX	200
LASTX	1600		LASTX	1600
NPOINTS	1401		NPOINTS	1401
FIRSTY	27.3655		FIRSTY	23.4502
MAXY	290.367		MAXY	103.507
MINY	5.59607		MINY	15.7647
XYDATA	5		XYDATA
Human MSU			Synthetic MSU
Raman Shift	Absorbance	Absorbance shifted	Raman shift	Absorbance
200	27.3655	137.365	200	23.4502
201	27.5935	137.594	201	25.9102
202	25.3576	135.358	202	30.8658
203	22.8355	132.835	203	39.213
204	22.1484	132.148	204	42.8132
205	21.1578	131.158	205	46.9269
206	18.4432	128.443	206	47.8481
207	16.1486	126.149	207	46.7534
208	16.0091	126.009	208	48.4116
209	17.6856	127.686	209	44.7799
210	18.022	128.022	210	41.5638
211	17.4315	127.431	211	39.4994
212	16.2622	126.262	212	33.6344
213	15.2815	125.281	213	30.2161
214	16.7708	126.771	214	30.7635
215	15.2511	125.251	215	30.275
216	18.6902	128.69	216	31.9664
217	19.7981	129.798	217	33.8478
218	17.4784	127.478	218	34.7913
219	19.3719	129.372	219	33.965
220	20.9889	130.989	220	31.0421
221	16.9343	126.934	221	27.9089
222	21.0712	131.071	222	26.1864
223	19.1469	129.147	223	26.5115
224	15.1349	125.135	224	24.319
225	16.8748	126.875	225	23.6952
226	16.6866	126.687	226	24.1651
227	13.6801	123.68	227	24.0046
228	14.9723	124.972	228	27.1173
229	15.4798	125.48	229	30.0884
230	16.0901	126.09	230	29.8368
231	15.3064	125.306	231	31.1911
232	13.7641	123.764	232	27.915
233	15.1601	125.16	233	24.7429
234	14.5684	124.568	234	24.1133
235	14.0424	124.042	235	25.293
236	15.5792	125.579	236	25.6243
237	16.3952	126.395	237	28.291
238	15.5033	125.503	238	30.4111
239	14.5008	124.501	239	32.2585
240	14.0751	124.075	240	33.2838
241	14.7093	124.709	241	33.9753
242	13.6733	123.673	242	34.0729
243	16.2597	126.26	243	37.0433
244	16.4606	126.461	244	33.6906
245	14.4494	124.449	245	32.4153
246	15.8641	125.864	246	34.6314
247	14.6332	124.633	247	38.3612
248	14.481	124.481	248	41.7829
249	15.389	125.389	249	47.1653
250	15.0548	125.055	250	48.9262
251	14.1428	124.143	251	51.5734
252	13.7348	123.735	252	50.8701
253	14.1172	124.117	253	49.3327
254	16.0669	126.067	254	47.8
255	16.3325	126.332	255	45.7757
256	16.5177	126.518	256	37.9948
257	16.1274	126.127	257	34.0993
258	15.8329	125.833	258	31.0589
259	16.4106	126.411	259	29.915
260	15.6651	125.665	260	32.19
261	14.8073	124.807	261	37.0029
262	18.9212	128.921	262	39.857
263	15.46	125.46	263	41.4507
264	13.3015	123.302	264	41.7082
265	16.0476	126.048	265	41.4274
266	16.6188	126.619	266	41.9993
267	15.8659	125.866	267	44.2427
268	15.5541	125.554	268	41.8169
269	16.6007	126.601	269	42.7856
270	15.1948	125.195	270	43.5112
271	13.818	123.818	271	44.3208
272	15.4379	125.438	272	49.5992
273	15.6929	125.693	273	50.8671
274	13.7683	123.768	274	51.9074
275	17.144	127.144	275	55.0523
276	15.1004	125.1	276	52.556
277	17.3903	127.39	277	50.4786
278	18.184	128.184	278	47.9515
279	17.7644	127.764	279	42.9205
280	20.5567	130.557	280	41.0937
281	20.6194	130.619	281	41.1518
282	22.7693	132.769	282	40.7936
283	23.5331	133.533	283	42.7726
284	25.0938	135.094	284	47.3282
285	29.5048	139.505	285	48.9005
286	33.921	143.921	286	52.9216
287	35.6672	145.667	287	55.0862
288	36.5586	146.559	288	54.2516
289	37.4173	147.417	289	51.5232
290	37.5657	147.566	290	47.3874
291	42.535	152.535	291	41.1927
292	42.6001	152.6	292	39.2191
293	40.1118	150.112	293	35.7607
294	43.1247	153.125	294	34.9113
295	44.4106	154.411	295	37.3842
296	41.8538	151.854	296	41.4644
297	41.2976	151.298	297	42.5129
298	41.8514	151.851	298	46.4936
299	40.5259	150.526	299	50.0958
300	39.352	149.352	300	51.096
301	37.5594	147.559	301	49.357
302	33.9934	143.993	302	46.1308
303	34.3536	144.354	303	41.9301
304	29.9883	139.988	304	39.6353
305	23.9029	133.903	305	33.7782
306	24.4939	134.494	306	32.1352
307	21.9029	131.903	307	34.0528
308	17.5333	127.533	308	34.2219
309	21.1006	131.101	309	36.3371
310	18.7775	128.778	310	40.3721
311	17.0633	127.063	311	43.6793
312	16.9607	126.961	312	44.2991
313	16.1731	126.173	313	44.4183
314	16.8314	126.831	314	41.8943
315	17.0308	127.031	315	41.6699
316	14.1183	124.118	316	40.6114
317	13.9838	123.984	317	37.2502
318	16.579	126.579	318	38.5311
319	16.1249	126.125	319	43.1413
320	15.6024	125.602	320	42.1108
321	16.3834	126.383	321	44.7939
322	15.6231	125.623	322	46.7358
323	14.9247	124.925	323	48.6075
324	16.3069	126.307	324	47.9576
325	13.9194	123.919	325	45.982
326	14.115	124.115	326	43.3156
327	17.49	127.49	327	40.4787
328	16.9106	126.911	328	35.4135
329	16.4104	126.41	329	31.544
330	18.0993	128.099	330	32.3524
331	16.6884	126.688	331	33.8521
332	17.4309	127.431	332	34.4366
333	19.3565	129.357	333	39.3419
334	14.6891	124.689	334	42.141
335	15.404	125.404	335	41.8934
336	16.8192	126.819	336	41.9944
337	14.67	124.67	337	40.7484
338	16.7182	126.718	338	39.6154
339	20.483	130.483	339	35.9131
340	18.7095	128.709	340	31.7239
341	15.1035	125.103	341	28.6314
342	13.5901	123.59	342	28.4852
343	14.3104	124.31	343	26.6745
344	14.683	124.683	344	27.9864
345	15.3018	125.302	345	32.218
346	17.6115	127.612	346	34.0993
347	18.3893	128.389	347	35.2193
348	18.1646	128.165	348	40.0375
349	18.1313	128.131	349	39.763
350	19.011	129.011	350	40.3981
351	15.4765	125.477	351	41.415
352	15.537	125.537	352	39.884
353	19.1773	129.177	353	41.0124
354	14.3075	124.308	354	44.2735
355	16.9895	126.989	355	45.7447
356	17.5357	127.536	356	49.6944
357	16.8548	126.855	357	54.8855
358	18.8934	128.893	358	58.248
359	19.5334	129.533	359	65.8991
360	17.8552	127.855	360	67.9769
361	20.379	130.379	361	69.6836
362	22.1142	132.114	362	72.9267
363	13.8972	123.897	363	70.8062
364	18.5549	128.555	364	65.1307
365	18.3302	128.33	365	64.4849
366	15.3252	125.325	366	60.6301
367	16.6406	126.641	367	60.4815
368	17.0186	127.019	368	59.5225
369	17.3435	127.344	369	56.7979
370	21.4421	131.442	370	55.4359
371	20.023	130.023	371	55.2363
372	17.8329	127.833	372	53.279
373	21.891	131.891	373	52.1982
374	24.924	134.924	374	51.1215
375	25.2966	135.297	375	45.9834
376	28.6124	138.612	376	41.2928
377	34.0376	144.038	377	38.5466
378	40.4793	150.479	378	35.5959
379	47.1518	157.152	379	33.8922
380	55.326	165.326	380	33.7836
381	61.4147	171.415	381	31.5416
382	64.2505	174.25	382	35.4132
383	65.4627	175.463	383	38.3107
384	65.128	175.128	384	38.2869
385	61.5588	171.559	385	38.7307
386	55.2397	165.24	386	40.2583
387	50.6191	160.619	387	38.7791
388	45.273	155.273	388	37.8293
389	35.1339	145.134	389	35.3732
390	29.7105	139.71	390	32.5719
391	30.7797	140.78	391	32.4128
392	29.3589	139.359	392	31.5024
393	26.314	136.314	393	32.4784
394	27.523	137.523	394	35.3528
395	32.2707	142.271	395	35.4977
396	33.0943	143.094	396	37.154
397	35.6652	145.665	397	43.6363
398	40.2129	150.213	398	45.9004
399	43.115	153.115	399	47.2339
400	43.5392	153.539	400	48.2289
401	41.9317	151.932	401	47.527
402	40.4629	150.463	402	46.3001
403	36.1294	146.129	403	45.6345
404	31.7965	141.797	404	41.762
405	29.2689	139.269	405	41.2226
406	24.9374	134.937	406	43.6615
407	20.1689	130.169	407	44.244
408	20.6696	130.67	408	47.0266
409	21.5493	131.549	409	50.646
410	17.0842	127.084	410	50.5943
411	20.5628	130.563	411	49.7735
412	18.087	128.087	412	52.6355
413	16.9237	126.924	413	51.7165
414	16.2254	126.225	414	49.7612
415	14.2386	124.239	415	45.315
416	15.0066	125.007	416	40.6995
417	15.7632	125.763	417	39.7517
418	13.7613	123.761	418	39.1718
419	15.4064	125.406	419	37.0893
420	16.3866	126.387	420	39.0973
421	16.6877	126.688	421	39.3934
422	17.7999	127.8	422	39.1644
423	18.8729	128.873	423	42.7361
424	17.8027	127.803	424	44.3852
425	16.9942	126.994	425	43.5401
426	18.6927	128.693	426	41.1997
427	16.2835	126.284	427	37.7738
428	14.7729	124.773	428	35.7909
429	16.9296	126.93	429	37.7735
430	18.4072	128.407	430	35.6258
431	18.7104	128.71	431	35.4267
432	18.3085	128.309	432	37.3817
433	17.5622	127.562	433	37.1382
434	18.7728	128.773	434	41.0407
435	18.2041	128.204	435	47.9185
436	13.5522	123.552	436	48.8009
437	18.1902	128.19	437	47.7507
438	19.3242	129.324	438	46.9022
439	16.4163	126.416	439	46.236
440	17.0865	127.087	440	45.7098
441	18.1291	128.129	441	45.4006
442	18.0103	128.01	442	45.7664
443	20.0338	130.034	443	46.2133
444	16.6459	126.646	444	48.2537
445	17.466	127.466	445	52.3051
446	17.0386	127.039	446	58.2262
447	13.8722	123.872	447	65.1287
448	16.0451	126.045	448	65.9911
449	20.0065	130.006	449	69.7625
450	18.0702	128.07	450	72.2749
451	16.1445	126.144	451	68.7322
452	18.1623	128.162	452	66.1329
453	18.394	128.394	453	64.2349
454	16.5284	126.528	454	58.6798
455	16.5444	126.544	455	61.4439
456	17.124	127.124	456	59.9274
457	16.7797	126.78	457	59.1682
458	16.2324	126.232	458	62.2597
459	15.2812	125.281	459	61.2777
460	14.3345	124.335	460	60.5123
461	15.5001	125.5	461	62.6881
462	15.9639	125.964	462	61.7253
463	14.5089	124.509	463	58.3226
464	17.9092	127.909	464	52.3605
465	17.5749	127.575	465	46.7888
466	14.9348	124.935	466	45.2189
467	14.1411	124.141	467	43.1387
468	14.1295	124.13	468	40.2283
469	17.1127	127.113	469	40.6215
470	14.9534	124.953	470	42.435
471	14.7638	124.764	471	43.3492
472	17.1653	127.165	472	47.2186
473	14.8164	124.816	473	50.9855
474	17.0042	127.004	474	48.3726
475	19.7888	129.789	475	45.1084
476	20.0844	130.084	476	43.2462
477	23.023	133.023	477	39.861
478	23.9629	133.963	478	39.5105
479	27.5275	137.528	479	39.7224
480	24.7709	134.771	480	33.7587
481	32.0984	142.098	481	30.9427
482	38.0824	148.082	482	34.1735
483	45.0966	155.097	483	38.41
484	51.6078	161.608	484	44.7609
485	56.5694	166.569	485	51.2673
486	69.3426	179.343	486	54.0296
487	82.465	192.465	487	57.2391
488	84.1232	194.123	488	59.39
489	86.8154	196.815	489	58.7128
490	89.1032	199.103	490	60.5433
491	80.4945	190.495	491	57.0038
492	77.0059	187.006	492	54.5572
493	70.6255	180.625	493	55.8818
494	60.545	170.545	494	52.6653
495	57.6936	167.694	495	51.9642
496	50.6132	160.613	496	53.2019
497	45.5346	155.535	497	52.1803
498	42.2434	152.243	498	55.0707
499	39.3025	149.303	499	59.8055
500	39.1616	149.162	500	62.2481
501	42.824	152.824	501	59.8147
502	40.2099	150.21	502	57.9729
503	37.4296	147.43	503	53.1373
504	38.7751	148.775	504	49.6066
505	34.572	144.572	505	48.6601
506	33.2263	143.226	506	44.7482
507	32.1012	142.101	507	41.5702
508	28.2461	138.246	508	41.4255
509	26.0743	136.074	509	38.6592
510	23.8971	133.897	510	39.7622
511	23.9641	133.964	511	44.3397
512	21.9054	131.905	512	47.4861
513	20.1424	130.142	513	50.1407
514	22.6301	132.63	514	49.2483
515	19.1827	129.183	515	46.6943
516	15.8401	125.84	516	47.7985
517	17.5789	127.579	517	47.0267
518	16.9073	126.907	518	44.0907
519	14.9343	124.934	519	46.202
520	15.9213	125.921	520	44.3269
521	19.5247	129.525	521	41.6119
522	19.1903	129.19	522	43.5161
523	16.0646	126.065	523	44.1496
524	17.0485	127.049	524	46.4379
525	18.8735	128.874	525	49.5523
526	19.5368	129.537	526	46.7498
527	17.324	127.324	527	43.8943
528	18.007	128.007	528	44.2931
529	14.9124	124.912	529	43.7386
530	13.0452	123.045	530	41.8216
531	16.0638	126.064	531	44.4767
532	16.8369	126.837	532	45.5473
533	14.4362	124.436	533	43.7631
534	14.2633	124.263	534	44.6206
535	14.4098	124.41	535	46.8817
536	15.8795	125.88	536	50.2036
537	17.5469	127.547	537	53.0404
538	16.0139	126.014	538	51.3308
539	16.3799	126.38	539	51.8687
540	15.7505	125.751	540	49.315
541	14.4814	124.481	541	44.4688
542	15.2913	125.291	542	41.754
543	14.9733	124.973	543	39.3264
544	13.9427	123.943	544	35.6476
545	15.5127	125.513	545	34.4872
546	15.2018	125.202	546	35.9002
547	15.6902	125.69	547	36.9062
548	16.3801	126.38	548	37.0863
549	17.5449	127.545	549	39.9849
550	15.045	125.045	550	39.3215
551	13.956	123.956	551	43.5918
552	16.3741	126.374	552	47.0653
553	16.3505	126.35	553	45.3127
554	15.6064	125.606	554	47.2959
555	16.3586	126.359	555	45.3713
556	15.4811	125.481	556	39.2563
557	16.1218	126.122	557	40.6772
558	15.3362	125.336	558	39.3278
559	16.475	126.475	559	38.6706
560	14.7668	124.767	560	41.8129
561	16.2109	126.211	561	41.7155
562	16.5493	126.549	562	43.887
563	13.9375	123.938	563	46.6798
564	16.1495	126.15	564	44.7388
565	14.9359	124.936	565	44.064
566	17.0163	127.016	566	44.1009
567	17.3677	127.368	567	41.1142
568	17.5835	127.584	568	41.0389
569	14.5645	124.564	569	39.2634
570	13.8941	123.894	570	36.0098
571	18.8269	128.827	571	34.0303
572	17.0437	127.044	572	32.4355
573	14.8566	124.857	573	31.096
574	20.2196	130.22	574	31.1972
575	19.0667	129.067	575	31.2953
576	19.2082	129.208	576	30.3766
577	18.3755	128.375	577	32.193
578	18.9976	128.998	578	33.0912
579	22.7024	132.702	579	30.964
580	25.3689	135.369	580	30.6626
581	27.7738	137.774	581	33.5025
582	35.6829	145.683	582	34.0165
583	44.8219	154.822	583	40.6287
584	53.6837	163.684	584	49.3999
585	69.0455	179.046	585	55.13
586	88.8361	198.836	586	62.9794
587	108.63	218.63	587	69.4246
588	122.688	232.688	588	73.8798
589	132.943	242.943	589	79.0831
590	124.351	234.351	590	79.4562
591	118.611	228.611	591	77.529
592	100.684	210.684	592	73.8927
593	74.0922	184.092	593	70.6978
594	57.6867	167.687	594	63.3256
595	45.1894	155.189	595	57.9936
596	32.8505	142.851	596	52.1907
597	26.975	136.975	597	50.4435
598	23.3597	133.36	598	57.0428
599	19.3954	129.395	599	59.8563
600	18.2996	128.3	600	62.1842
601	15.9665	125.966	601	69.3555
602	14.525	124.525	602	66.6659
603	15.9157	125.916	603	65.7844
604	14.6737	124.674	604	67.7431
605	14.8929	124.893	605	64.0424
606	16.3709	126.371	606	60.7398
607	13.7717	123.772	607	53.5814
608	15.4563	125.456	608	44.4154
609	16.8622	126.862	609	42.0168
610	15.9399	125.94	610	37.8065
611	19.541	129.541	611	35.1445
612	23.8707	133.871	612	37.8056
613	23.5668	133.567	613	38.3939
614	26.0056	136.006	614	37.7158
615	32.9737	142.974	615	38.0128
616	37.9413	147.941	616	39.5693
617	41.0948	151.095	617	40.3816
618	50.2547	160.255	618	43.3764
619	60.8651	170.865	619	45.7039
620	70.213	180.213	620	46.746
621	94.4139	204.414	621	50.9714
622	104.76	214.76	622	57.5494
623	137.841	247.841	623	67.3572
624	161.264	271.264	624	77.4879
625	194.807	304.807	625	87.0643
626	231.52	341.52	626	92.2207
627	258.883	368.883	627	100.406
628	279.266	389.266	628	103.507
629	290.367	400.367	629	101.521
630	289.713	399.713	630	100.092
631	277.709	387.709	631	90.2347
632	260.01	370.01	632	77.6238
633	230.744	340.744	633	70.7204
634	197.232	307.232	634	59.8486
635	166.931	276.931	635	52.4563
636	138.488	248.488	636	45.7615
637	116.289	226.289	637	39.5608
638	99.7494	209.749	638	37.0412
639	83.2295	193.23	639	40.7298
640	71.2016	181.202	640	43.1836
641	59.802	169.802	641	45.1833
642	44.7329	154.733	642	45.8626
643	38.9103	148.91	643	42.0873
644	33.4646	143.465	644	43.9795
645	28.049	138.049	645	43.6443
646	28.0094	138.009	646	40.1179
647	24.458	134.458	647	43.4635
648	18.7412	128.741	648	42.6396
649	22.8696	132.87	649	39.8753
650	19.8009	129.801	650	42.6925
651	13.3934	123.393	651	45.6501
652	15.6545	125.654	652	45.7938
653	16.7685	126.769	653	49.254
654	13.9986	123.999	654	53.2156
655	13.7253	123.725	655	53.0454
656	14.2419	124.242	656	53.4243
657	15.1373	125.137	657	52.6853
658	16.6221	126.622	658	50.0264
659	17.6378	127.638	659	48.3628
660	13.8037	123.804	660	46.4128
661	19.7628	129.763	661	45.9683
662	18.0095	128.01	662	45.7573
663	15.0049	125.005	663	42.3516
664	18.1315	128.131	664	42.0835
665	21.541	131.541	665	45.1551
666	22.6035	132.603	666	42.6
667	21.594	131.594	667	43.6669
668	23.4626	133.463	668	48.9227
669	20.9355	130.935	669	46.0251
670	27.2713	137.271	670	46.1171
671	32.646	142.646	671	48.6211
672	38.1123	148.112	672	47.4002
673	37.7144	147.714	673	46.8753
674	40.1244	150.124	674	47.5638
675	44.8681	154.868	675	49.6247
676	43.562	153.562	676	48.0323
677	40.1169	150.117	677	48.4271
678	40.8237	150.824	678	47.051
679	39.1521	149.152	679	48.0965
680	34.258	144.258	680	48.7847
681	34.0801	144.08	681	46.6615
682	33.7194	143.719	682	47.4965
683	35.7907	145.791	683	45.4615
684	30.484	140.484	684	40.2028
685	26.9152	136.915	685	42.8522
686	27.0915	137.091	686	42.3361
687	29.9995	140	687	40.2801
688	32.9904	142.99	688	39.4495
689	29.8267	139.827	689	39.0272
690	26.7528	136.753	690	36.626
691	25.7267	135.727	691	40.0566
692	20.8278	130.828	692	42.3055
693	19.8802	129.88	693	43.2096
694	20.5832	130.583	694	46.6242
695	13.7914	123.791	695	45.6665
696	19.6581	129.658	696	47.114
697	20.233	130.233	697	52.984
698	20.3059	130.306	698	51.4658
699	20.208	130.208	699	51.7218
700	17.5498	127.55	700	54.7953
701	13.9327	123.933	701	53.9936
702	16.2612	126.261	702	52.7195
703	18.4036	128.404	703	54.3158
704	16.7644	126.764	704	54.9946
705	15.346	125.346	705	56.7932
706	14.7002	124.7	706	57.8767
707	14.2358	124.236	707	53.7661
708	15.1274	125.127	708	52.5823
709	16.9633	126.963	709	51.2926
710	14.7138	124.714	710	48.8412
711	19.6186	129.619	711	50.3273
712	14.0644	124.064	712	50.4841
713	20.2233	130.223	713	47.6238
714	20.1242	130.124	714	45.6607
715	18.6121	128.612	715	44.5348
716	22.7085	132.709	716	45.7337
717	23.1298	133.13	717	50.1215
718	21.8461	131.846	718	52.655
719	20.9805	130.981	719	51.5798
720	19.898	129.898	720	54.289
721	20.894	130.894	721	55.4939
722	18.8027	128.803	722	54.7009
723	18.6847	128.685	723	57.7394
724	22.6847	132.685	724	57.0284
725	22.1686	132.169	725	56.3223
726	20.9355	130.935	726	58.1016
727	19.7234	129.723	727	56.5207
728	18.7394	128.739	728	57.0347
729	14.5178	124.518	729	58.9144
730	15.155	125.155	730	57.1777
731	17.8833	127.883	731	53.837
732	17.0636	127.064	732	55.4652
733	17.4325	127.433	733	55.9574
734	17.7351	127.735	734	55.2436
735	13.9039	123.904	735	55.1284
736	15.2243	125.224	736	51.6826
737	20.1507	130.151	737	47.775
738	15.5228	125.523	738	46.9569
739	15.138	125.138	739	45.868
740	17.0629	127.063	740	49.4966
741	18.6507	128.651	741	51.9658
742	21.7178	131.718	742	51.4061
743	23.9273	133.927	743	55.8773
744	30.7577	140.758	744	63.0772
745	37.0885	147.089	745	65.1923
746	43.7588	153.759	746	70.1905
747	48.74	158.74	747	73.9886
748	49.2185	159.219	748	72.7529
749	49.3873	159.387	749	73.8194
750	42.8008	152.801	750	74.1456
751	34.3009	144.301	751	68.4822
752	30.2371	140.237	752	63.6788
753	18.1968	128.197	753	58.445
754	19.4251	129.425	754	53.3624
755	17.0914	127.091	755	52.4936
756	17.8056	127.806	756	51.0793
757	15.7347	125.735	757	48.2742
758	15.8757	125.876	758	46.7784
759	16.6026	126.603	759	45.093
760	16.9866	126.987	760	45.5438
761	18.4542	128.454	761	46.2
762	18.0835	128.084	762	44.9672
763	17.8495	127.85	763	45.0449
764	18.5495	128.549	764	45.85
765	18.0394	128.039	765	41.5307
766	19.0162	129.016	766	38.6949
767	19.5708	129.571	767	42.6278
768	18.8222	128.822	768	39.5034
769	18.2986	128.299	769	39.9493
770	14.3551	124.355	770	42.0024
771	20.4163	130.416	771	39.9164
772	17.6192	127.619	772	40.3206
773	21.6189	131.619	773	42.0069
774	24.5645	134.565	774	41.8794
775	28.13	138.13	775	42.8217
776	28.8676	138.868	776	41.3086
777	29.1781	139.178	777	40.3536
778	37.0326	147.033	778	40.5197
779	40.3869	150.387	779	46.4433
780	43.1692	153.169	780	47.9473
781	50.4627	160.463	781	50.5275
782	60.0081	170.008	782	55.0003
783	71.4111	181.411	783	56.9227
784	83.9671	193.967	784	61.5144
785	93.1855	203.185	785	65.8151
786	93.5476	203.548	786	64.7794
787	92.63	202.63	787	64.6617
788	86.5568	196.557	788	59.2122
789	85.1548	195.155	789	54.3369
790	65.5748	175.575	790	52.82
791	58.216	168.216	791	48.7869
792	44.8154	154.815	792	44.095
793	36.8567	146.857	793	41.4296
794	31.7934	141.793	794	37.2896
795	28.2445	138.244	795	37.3583
796	22.2611	132.261	796	40.9501
797	19.2977	129.298	797	41.2031
798	17.2183	127.218	798	40.4922
799	19.3841	129.384	799	41.5933
800	17.2838	127.284	800	40.3478
801	16.5006	126.501	801	38.8312
802	22.4824	132.482	802	41.6728
803	19.805	129.805	803	40.8
804	19.4613	129.461	804	37.9382
805	14.4658	124.466	805	40.0684
806	17.4444	127.444	806	40.1644
807	15.3118	125.312	807	42.4765
808	21.1044	131.104	808	45.6769
809	13.8124	123.812	809	43.2836
810	17.9309	127.931	810	45.2858
811	18.7294	128.729	811	46.6902
812	15.5044	125.504	812	45.7421
813	15.4697	125.47	813	50.4719
814	14.2141	124.214	814	49.614
815	14.9379	124.938	815	44.8349
816	15.1872	125.187	816	43.3548
817	16.2456	126.246	817	44.0231
818	15.7347	125.735	818	43.9215
819	13.6424	123.642	819	44.9439
820	15.7759	125.776	820	45.7154
821	16.3162	126.316	821	44.5693
822	15.7401	125.74	822	45.7249
823	16.9843	126.984	823	49.3785
824	13.1421	123.142	824	50.2104
825	14.2522	124.252	825	51.7316
826	15.4775	125.477	826	49.5511
827	14.4568	124.457	827	46.9128
828	17.0306	127.031	828	47.1599
829	16.0079	126.008	829	46.7375
830	14.0835	124.084	830	45.8905
831	17.473	127.473	831	45.3166
832	14.2332	124.233	832	39.7679
833	15.5103	125.51	833	38.8581
834	14.9537	124.954	834	42.0127
835	14.7009	124.701	835	41.6778
836	16.3305	126.331	836	41.7098
837	17.8045	127.805	837	42.6928
838	18.2962	128.296	838	41.3681
839	15.0175	125.017	839	40.2541
840	15.9514	125.951	840	41.2032
841	17.9409	127.941	841	37.9981
842	14.9182	124.918	842	36.6553
843	15.4954	125.495	843	37.0115
844	16.1841	126.184	844	34.6486
845	17.1719	127.172	845	34.7603
846	13.2437	123.244	846	37.9906
847	16.0434	126.043	847	38.9064
848	19.5712	129.571	848	45.1944
849	14.6241	124.624	849	49.6782
850	20.1479	130.148	850	53.5956
851	20.1137	130.114	851	58.5865
852	18.3104	128.31	852	61.9373
853	20.4846	130.485	853	62.0574
854	14.3845	124.385	854	64.5457
855	17.1383	127.138	855	65.8023
856	20.3948	130.395	856	62.2073
857	22.6771	132.677	857	59.9832
858	21.4081	131.408	858	58.8816
859	21.9473	131.947	859	57.0724
860	22.6285	132.629	860	55.7105
861	18.793	128.793	861	53.6853
862	23.7809	133.781	862	52.6876
863	28.1694	138.169	863	52.2474
864	25.9015	135.901	864	50.2265
865	31.5666	141.567	865	48.2623
866	35.1445	145.144	866	48.0462
867	40.7711	150.771	867	44.9292
868	53.8566	163.857	868	43.9922
869	65.4382	175.438	869	46.5516
870	77.5614	187.561	870	46.9279
871	87.6983	197.698	871	47.6496
872	99.5256	209.526	872	48.9571
873	109.242	219.242	873	46.9316
874	109.055	219.055	874	46.7256
875	103.051	213.051	875	46.5758
876	95.5897	205.59	876	44.9472
877	82.4109	192.411	877	41.0341
878	69.8909	179.891	878	39.0191
879	50.6916	160.692	879	34.751
880	45.9439	155.944	880	33.2128
881	40.5506	150.551	881	36.1419
882	35.1183	145.118	882	36.5079
883	33.3454	143.345	883	38.5697
884	27.2758	137.276	884	39.7992
885	23.6929	133.693	885	36.7112
886	26.5459	136.546	886	38.2509
887	26.3364	136.336	887	41.0876
888	23.7784	133.778	888	38.1211
889	22.8157	132.816	889	37.1949
890	17.4567	127.457	890	37.9841
891	16.8338	126.834	891	35.792
892	22.0491	132.049	892	34.1909
893	16.8246	126.825	893	34.1237
894	16.0395	126.04	894	33.919
895	16.3748	126.375	895	35.3243
896	13.4129	123.413	896	34.6042
897	14.8617	124.862	897	34.5506
898	16.8419	126.842	898	38.225
899	14.0378	124.038	899	34.864
900	15.3343	125.334	900	33.6931
901	13.9486	123.949	901	37.5569
902	17.1074	127.107	902	36.2428
903	15.4194	125.419	903	36.1389
904	16.8551	126.855	904	35.2965
905	16.7113	126.711	905	32.7994
906	16.8726	126.873	906	35.0514
907	19.2632	129.263	907	35.398
908	16.4077	126.408	908	34.0285
909	15.5585	125.558	909	32.7701
910	16.0753	126.075	910	34.716
911	16.1799	126.18	911	36.3253
912	14.3466	124.347	912	36.5946
913	15.1835	125.183	913	40.9495
914	18.9053	128.905	914	39.8696
915	18.9693	128.969	915	39.544
916	16.9613	126.961	916	43.3774
917	14.6004	124.6	917	44.5266
918	14.594	124.594	918	44.0919
919	16.7598	126.76	919	45.159
920	15.8779	125.878	920	42.0513
921	17.0273	127.027	921	41.5833
922	17.6399	127.64	922	43.2339
923	15.4077	125.408	923	41.9243
924	17.6269	127.627	924	41.8244
925	15.1796	125.18	925	40.6905
926	17.5696	127.57	926	37.2818
927	19.6733	129.673	927	39.9099
928	14.155	124.155	928	35.9295
929	16.3307	126.331	929	34.6642
930	14.0237	124.024	930	36.6598
931	14.2109	124.211	931	35.9237
932	16.3283	126.328	932	36.3591
933	15.7818	125.782	933	39.3189
934	16.4299	126.43	934	41.4476
935	16.3925	126.392	935	41.9769
936	14.9516	124.952	936	42.5679
937	14.7621	124.762	937	45.708
938	14.6552	124.655	938	47.5567
939	13.7293	123.729	939	51.724
940	17.7497	127.75	940	53.5335
941	21.8472	131.847	941	53.9517
942	14.9177	124.918	942	53.7284
943	18.6018	128.602	943	50.6683
944	21.6357	131.636	944	49.168
945	17.2394	127.239	945	51.3045
946	17.6169	127.617	946	49.6613
947	17.7277	127.728	947	46.6437
948	17.403	127.403	948	45.048
949	19.4606	129.461	949	39.9811
950	16.5698	126.57	950	39.211
951	15.7187	125.719	951	39.2259
952	16.2362	126.236	952	36.7322
953	13.9072	123.907	953	40.6019
954	15.7815	125.781	954	41.9075
955	15.9999	126	955	40.5327
956	16.4956	126.496	956	40.2365
957	16.5986	126.599	957	43.3911
958	15.4558	125.456	958	43.5851
959	16.3961	126.396	959	44.5285
960	15.2004	125.2	960	45.7439
961	15.654	125.654	961	43.0486
962	17.2343	127.234	962	39.1322
963	15.1072	125.107	963	40.2689
964	16.9051	126.905	964	38.6896
965	18.6671	128.667	965	41.8807
966	16.8494	126.849	966	44.0574
967	18.392	128.392	967	42.0575
968	15.9921	125.992	968	44.9073
969	13.7843	123.784	969	47.2504
970	19.1667	129.167	970	46.456
971	22.0077	132.008	971	53.0404
972	16.4319	126.432	972	52.9774
973	15.5567	125.557	973	52.5315
974	14.0658	124.066	974	53.6472
975	15.45	125.45	975	49.0069
976	15.4221	125.422	976	48.2951
977	15.4391	125.439	977	46.2402
978	17.3624	127.362	978	43.7647
979	23.3409	133.341	979	45.7307
980	16.0821	126.082	980	42.7802
981	15.0574	125.057	981	39.3056
982	15.2458	125.246	982	38.304
983	15.1755	125.175	983	38.618
984	16.7993	126.799	984	36.0987
985	16.2023	126.202	985	35.2304
986	13.9785	123.978	986	36.6018
987	13.8182	123.818	987	33.2887
988	17.676	127.676	988	31.9887
989	16.6081	126.608	989	34.6638
990	18.4878	128.488	990	33.8599
991	21.7567	131.757	991	33.7219
992	22.9477	132.948	992	37.3981
993	24.6688	134.669	993	40.2444
994	26.5931	136.593	994	43.7734
995	24.9282	134.928	995	46.9878
996	26.8342	136.834	996	49.8046
997	28.3284	138.328	997	55.6073
998	31.3901	141.39	998	57.4153
999	34.3568	144.357	999	57.6647
1000	37.7008	147.701	1000	61.9076
1001	46.1872	156.187	1001	66.1078
1002	55.5422	165.542	1002	67.7825
1003	63.1896	173.19	1003	74.2369
1004	72.0036	182.004	1004	78.7015
1005	94.4356	204.436	1005	81.9169
1006	115.767	225.767	1006	85.1386
1007	136.378	246.378	1007	91.1716
1008	154.793	264.793	1008	92.3281
1009	160.327	270.327	1009	91.3252
1010	161.648	271.648	1010	84.3847
1011	150.069	260.069	1011	76.8086
1012	127.822	237.822	1012	72.7075
1013	112.003	222.003	1013	67.0722
1014	83.7822	193.782	1014	59.3124
1015	65.4957	175.496	1015	53.0788
1016	52.902	162.902	1016	46.3861
1017	40.4007	150.401	1017	41.5409
1018	33.2213	143.221	1018	42.411
1019	28.0927	138.093	1019	41.8481
1020	30.7413	140.741	1020	43.0756
1021	23.189	133.189	1021	41.9651
1022	18.0593	128.059	1022	41.0383
1023	17.2388	127.239	1023	40.2808
1024	17.363	127.363	1024	39.6813
1025	16.7531	126.753	1025	37.2595
1026	13.7558	123.756	1026	38.2124
1027	14.9181	124.918	1027	35.9047
1028	15.3873	125.387	1028	34.7567
1029	14.7913	124.791	1029	33.507
1030	16.7613	126.761	1030	32.9509
1031	16.4344	126.434	1031	29.587
1032	15.1498	125.15	1032	31.5214
1033	17.4504	127.45	1033	35.8995
1034	13.7952	123.795	1034	36.8134
1035	20.0882	130.088	1035	37.2038
1036	19.7593	129.759	1036	42.1435
1037	17.7055	127.706	1037	39.7177
1038	17.1962	127.196	1038	39.625
1039	19.2708	129.271	1039	40
1040	18.7524	128.752	1040	38.5479
1041	20.4614	130.461	1041	39.9673
1042	23.0827	133.083	1042	40.0738
1043	22.7744	132.774	1043	35.5659
1044	24.6824	134.682	1044	34.4134
1045	24.5603	134.56	1045	29.0638
1046	30.9647	140.965	1046	28.3716
1047	30.0143	140.014	1047	31.2261
1048	27.9986	137.999	1048	28.9268
1049	33.4847	143.485	1049	27.6242
1050	36.4442	146.444	1050	29.1652
1051	44.8148	154.815	1051	29.9639
1052	50.9453	160.945	1052	32.071
1053	53.0144	163.014	1053	38.5306
1054	65.8452	175.845	1054	44.7679
1055	82.5394	192.539	1055	49.5883
1056	98.1544	208.154	1056	58.3912
1057	119.44	229.44	1057	64.6687
1058	138.69	248.69	1058	73.6787
1059	152.856	262.856	1059	75.8579
1060	157.711	267.711	1060	72.8701
1061	159.927	269.927	1061	69.5111
1062	143.895	253.895	1062	68.7763
1063	127.485	237.485	1063	62.2192
1064	101.765	211.765	1064	57.1474
1065	83.6416	193.642	1065	49.177
1066	67.5257	177.526	1066	42.9546
1067	53.0374	163.037	1067	35.9909
1068	42.8837	152.884	1068	33.4926
1069	34.6269	144.627	1069	29.1041
1070	31.8695	141.869	1070	31.9427
1071	24.3207	134.321	1071	30.3068
1072	22.6936	132.694	1072	31.1531
1073	19.1742	129.174	1073	35.0622
1074	20.2735	130.274	1074	32.3682
1075	16.3344	126.334	1075	31.8614
1076	16.1995	126.2	1076	33.9147
1077	15.6707	125.671	1077	29.0822
1078	11.753	121.753	1078	31.0892
1079	12.4558	122.456	1079	32.1355
1080	8.8728	118.873	1080	28.3845
1081	9.29117	119.291	1081	27.1036
1082	11.2761	121.276	1082	25.6791
1083	7.00408	117.004	1083	24.2894
1084	12.2225	122.222	1084	26.5526
1085	6.53107	116.531	1085	26.0217
1086	9.84243	119.842	1086	26.9002
1087	9.90859	119.909	1087	28.3721
1088	7.4435	117.444	1088	27.7336
1089	10.5871	120.587	1089	30.4981
1090	7.25114	117.251	1090	34.5947
1091	9.55157	119.552	1091	32.9794
1092	7.95873	117.959	1092	34.9704
1093	9.10593	119.106	1093	35.611
1094	11.4495	121.45	1094	34.5255
1095	11.33	121.33	1095	32.8667
1096	6.99824	116.998	1096	32.6529
1097	8.40834	118.408	1097	32.444
1098	7.88515	117.885	1098	29.8256
1099	7.44795	117.448	1099	28.5678
1100	11.3716	121.372	1100	29.2463
1101	9.89702	119.897	1101	27.4342
1102	5.59607	115.596	1102	26.3136
1103	8.77419	118.774	1103	27.7047
1104	11.4463	121.446	1104	29.4186
1105	8.50392	118.504	1105	30.7047
1106	8.25622	118.256	1106	28.7001
1107	8.19673	118.197	1107	30.4538
1108	9.42254	119.423	1108	30.4176
1109	7.63434	117.634	1109	27.928
1110	6.97778	116.978	1110	30.5361
1111	9.50987	119.51	1111	30.5944
1112	14.7148	124.715	1112	27.405
1113	11.8466	121.847	1113	29.1777
1114	11.7662	121.766	1114	27.3125
1115	14.5782	124.578	1115	26.8766
1116	18.6336	128.634	1116	27.3118
1117	18.3434	128.343	1117	24.6313
1118	18.2553	128.255	1118	24.3035
1119	18.1576	128.158	1119	25.6771
1120	19.2392	129.239	1120	25.4249
1121	25.4239	135.424	1121	26.6769
1122	27.5646	137.565	1122	29.4438
1123	27.5309	137.531	1123	29.5573
1124	31.2264	141.226	1124	30.398
1125	32.7024	142.702	1125	32.1865
1126	32.2237	142.224	1126	33.5588
1127	37.8262	147.826	1127	35.6542
1128	38.6839	148.684	1128	35.841
1129	38.9953	148.995	1129	34.7016
1130	36.5704	146.57	1130	34.0252
1131	33.6702	143.67	1131	31.133
1132	34.9326	144.933	1132	28.2476
1133	30.9552	140.955	1133	26.8187
1134	26.3358	136.336	1134	23.7212
1135	24.1703	134.17	1135	20.3008
1136	21.2663	131.266	1136	19.5281
1137	18.9149	128.915	1137	18.8198
1138	18.4376	128.438	1138	16.6382
1139	17.685	127.685	1139	17.645
1140	15.626	125.626	1140	16.8736
1141	17.3659	127.366	1141	15.7796
1142	13.3564	123.356	1142	18.5381
1143	10.3216	120.322	1143	20.3717
1144	9.35712	119.357	1144	22.0845
1145	11.0902	121.09	1145	22.5232
1146	12.5884	122.588	1146	22.6617
1147	12.6821	122.682	1147	23.0964
1148	8.35254	118.353	1148	25.6035
1149	7.58413	117.584	1149	27.5333
1150	6.86125	116.861	1150	27.3322
1151	6.22221	116.222	1151	29.0239
1152	9.36898	119.369	1152	30.8118
1153	9.64289	119.643	1153	30.9384
1154	11.8259	121.826	1154	34.8929
1155	10.9557	120.956	1155	33.7798
1156	14.8491	124.849	1156	34.8315
1157	11.0869	121.087	1157	35.7128
1158	9.87708	119.877	1158	34.1818
1159	10.5632	120.563	1159	35.4798
1160	8.59192	118.592	1160	34.5785
1161	6.69568	116.696	1161	30.7499
1162	7.21833	117.218	1162	29.5045
1163	10.0513	120.051	1163	29.2648
1164	11.3492	121.349	1164	29.7814
1165	12.342	122.342	1165	29.705
1166	9.29953	119.3	1166	28.6951
1167	6.68847	116.688	1167	27.9522
1168	8.21518	118.215	1168	29.9929
1169	11.1574	121.157	1169	32.241
1170	9.71585	119.716	1170	31.9382
1171	7.73556	117.736	1171	32.5269
1172	6.68521	116.685	1172	33.9506
1173	8.27466	118.275	1173	33.2904
1174	10.9538	120.954	1174	33.2529
1175	8.23359	118.234	1175	34.6992
1176	8.15636	118.156	1176	34.686
1177	6.32571	116.326	1177	34.1373
1178	7.06671	117.067	1178	32.15
1179	10.1568	120.157	1179	36.5545
1180	11.3443	121.344	1180	38.8525
1181	8.64282	118.643	1181	35.3228
1182	11.5016	121.502	1182	33.7413
1183	12.4784	122.478	1183	34.4161
1184	9.3418	119.342	1184	32.0694
1185	8.38021	118.38	1185	31.5356
1186	10.5601	120.56	1186	33.0703
1187	8.853	118.853	1187	31.6442
1188	13.7486	123.749	1188	25.4733
1189	17.7135	127.713	1189	27.6995
1190	16.2639	126.264	1190	29.0759
1191	19.9226	129.923	1191	29.6508
1192	21.8656	131.866	1192	32.3581
1193	24.7184	134.718	1193	30.5858
1194	30.2211	140.221	1194	30.9619
1195	33.9415	143.941	1195	31.2099
1196	40.1424	150.142	1196	31.8696
1197	46.0148	156.015	1197	32.9839
1198	52.9818	162.982	1198	32.421
1199	56.7489	166.749	1199	31.4127
1200	68.7541	178.754	1200	34.0478
1201	79.4417	189.442	1201	37.704
1202	93.2583	203.258	1202	43.3544
1203	108.516	218.516	1203	49.7131
1204	117.064	227.064	1204	54.9551
1205	132.369	242.369	1205	59.0978
1206	147.463	257.463	1206	64.9785
1207	150.307	260.307	1207	65.2858
1208	156.102	266.102	1208	66.5704
1209	149.625	259.625	1209	66.5402
1210	133.777	243.777	1210	61.5527
1211	120.348	230.348	1211	55.6071
1212	104.435	214.435	1212	50.6734
1213	86.7434	196.743	1213	43.3798
1214	70.4862	180.486	1214	35.9943
1215	58.8784	168.878	1215	31.6102
1216	48.5549	158.555	1216	28.5252
1217	42.8667	152.867	1217	24.5109
1218	33.9754	143.975	1218	24.6321
1219	27.5106	137.511	1219	22.7136
1220	26.2106	136.211	1220	23.5662
1221	22.98	132.98	1221	25.8556
1222	19.6596	129.66	1222	26.2061
1223	14.3697	124.37	1223	27.9185
1224	12.1101	122.11	1224	31.1823
1225	11.5898	121.59	1225	31.4993
1226	9.70922	119.709	1226	30.4689
1227	9.54676	119.547	1227	28.6139
1228	9.76101	119.761	1228	29.7618
1229	9.66551	119.666	1229	29.9755
1230	7.96286	117.963	1230	30.1805
1231	8.954	118.954	1231	33.438
1232	8.0051	118.005	1232	34.2279
1233	9.80662	119.807	1233	32.9948
1234	10.8959	120.896	1234	34.5869
1235	7.63598	117.636	1235	37.0109
1236	7.02895	117.029	1236	37.5412
1237	7.69341	117.693	1237	36.181
1238	8.39475	118.395	1238	35.4387
1239	8.14939	118.149	1239	35.0372
1240	8.39739	118.397	1240	32.3427
1241	7.40265	117.403	1241	34.1245
1242	8.81282	118.813	1242	35.6471
1243	9.35938	119.359	1243	32.3305
1244	12.3106	122.311	1244	31.2171
1245	10.222	120.222	1245	33.0345
1246	7.36665	117.367	1246	34.8826
1247	10.1626	120.163	1247	37.0695
1248	8.44478	118.445	1248	35.6849
1249	7.64997	117.65	1249	33.7314
1250	12.1678	122.168	1250	31.7873
1251	8.89448	118.894	1251	29.8661
1252	6.85786	116.858	1252	28.7873
1253	11.8525	121.852	1253	29.3566
1254	11.8445	121.844	1254	27.0854
1255	7.22332	117.223	1255	24.903
1256	8.56169	118.562	1256	25.3108
1257	8.99305	118.993	1257	25.202
1258	10.2551	120.255	1258	23.8891
1259	7.31538	117.315	1259	24.2291
1260	8.43569	118.436	1260	22.7152
1261	10.2064	120.206	1261	22.9482
1262	8.50739	118.507	1262	24.7185
1263	12.0313	122.031	1263	24.6143
1264	9.53369	119.534	1264	23.9523
1265	12.3469	122.347	1265	20.8717
1266	13.845	123.845	1266	17.0186
1267	11.1192	121.119	1267	18.2805
1268	8.65366	118.654	1268	19.4793
1269	10.1296	120.13	1269	17.9602
1270	14.7333	124.733	1270	18.7523
1271	14.4055	124.406	1271	20.2476
1272	14.0552	124.055	1272	19.5186
1273	12.264	122.264	1273	19.2413
1274	12.9706	122.971	1274	21.1815
1275	18.2127	128.213	1275	22.2646
1276	14.0857	124.086	1276	21.7469
1277	14.5651	124.565	1277	20.0465
1278	12.9664	122.966	1278	18.5914
1279	13.8051	123.805	1279	18.4553
1280	13.8043	123.804	1280	17.353
1281	13.6012	123.601	1281	15.7647
1282	13.9208	123.921	1282	17.0117
1283	15.3689	125.369	1283	18.5793
1284	9.25209	119.252	1284	18.4497
1285	6.65933	116.659	1285	18.4648
1286	9.8814	119.881	1286	19.3459
1287	11.8662	121.866	1287	21.2598
1288	10.452	120.452	1288	21.757
1289	8.91357	118.914	1289	22.589
1290	12.2893	122.289	1290	22.2728
1291	11.946	121.946	1291	23.5476
1292	10.514	120.514	1292	23.0848
1293	8.9058	118.906	1293	23.6319
1294	10.5864	120.586	1294	25.4485
1295	12.797	122.797	1295	25.3874
1296	10.7025	120.703	1296	24.5791
1297	6.05107	116.051	1297	26.2714
1298	7.90498	117.905	1298	25.9554
1299	12.6502	122.65	1299	28.2096
1300	9.16214	119.162	1300	28.7965
1301	9.10367	119.104	1301	27.8872
1302	12.0715	122.072	1302	28.028
1303	8.94655	118.947	1303	27.8518
1304	10.2946	120.295	1304	27.084
1305	11.0078	121.008	1305	27.2222
1306	10.8815	120.882	1306	28.398
1307	11.8104	121.81	1307	27.3652
1308	12.6488	122.649	1308	26.2901
1309	7.70366	117.704	1309	27.3388
1310	9.11197	119.112	1310	25.7307
1311	13.4579	123.458	1311	25.3007
1312	7.63773	117.638	1312	25.6256
1313	9.3552	119.355	1313	24.2631
1314	8.29842	118.298	1314	26.0825
1315	8.5133	118.513	1315	25.06
1316	8.62973	118.63	1316	21.9154
1317	7.52027	117.52	1317	23.6778
1318	7.65938	117.659	1318	23.4545
1319	8.31472	118.315	1319	21.6504
1320	7.92381	117.924	1320	23.6367
1321	10.1365	120.136	1321	23.6727
1322	8.67605	118.676	1322	22.494
1323	6.45838	116.458	1323	22.0379
1324	7.85781	117.858	1324	21.7663
1325	10.7936	120.794	1325	23.3849
1326	11.8712	121.871	1326	23.6888
1327	7.49918	117.499	1327	21.6971
1328	10.1784	120.178	1328	24.0232
1329	13.0579	123.058	1329	24.6497
1330	12.1252	122.125	1330	23.6768
1331	10.3819	120.382	1331	23.2553
1332	7.97805	117.978	1332	23.7189
1333	8.79634	118.796	1333	23.4728
1334	10.7699	120.77	1334	21.919
1335	11.2997	121.3	1335	23.5434
1336	7.91002	117.91	1336	23.867
1337	11.8867	121.887	1337	23.862
1338	8.88746	118.887	1338	26.0992
1339	7.15909	117.159	1339	27.6173
1340	10.1906	120.191	1340	30.212
1341	10.2973	120.297	1341	32.1734
1342	6.92946	116.929	1342	30.4274
1343	8.77758	118.778	1343	31.4695
1344	8.78846	118.788	1344	31.0435
1345	9.51666	119.517	1345	28.8657
1346	9.4777	119.478	1346	29.5207
1347	6.6557	116.656	1347	27.7002
1348	8.53533	118.535	1348	24.816
1349	9.15726	119.157	1349	24.5892
1350	12.3529	122.353	1350	22.4573
1351	8.98757	118.988	1351	23.3807
1352	7.79445	117.794	1352	23.8202
1353	14.932	124.932	1353	23.1327
1354	18.0348	128.035	1354	23.1232
1355	17.4924	127.492	1355	20.6002
1356	20.4206	130.421	1356	20.8927
1357	20.9326	130.933	1357	22.0783
1358	22.6449	132.645	1358	23.133
1359	22.5073	132.507	1359	23.7225
1360	26.2246	136.225	1360	23.8028
1361	22.8055	132.805	1361	26.9868
1362	31.9361	141.936	1362	27.3932
1363	30.2735	140.274	1363	27.3762
1364	27.3275	137.327	1364	30.9946
1365	29.1084	139.108	1365	31.7452
1366	26.7419	136.742	1366	30.1783
1367	24.7586	134.759	1367	31.6905
1368	27.2528	137.253	1368	32.5561
1369	26.7519	136.752	1369	31.5847
1370	19.3064	129.306	1370	30.4783
1371	14.9046	124.905	1371	28.0277
1372	16.688	126.688	1372	27.8436
1373	14.1359	124.136	1373	26.71
1374	11.3663	121.366	1374	24.5104
1375	13.2841	123.284	1375	25.1909
1376	10.0194	120.019	1376	25.4321
1377	13.4112	123.411	1377	24.3661
1378	9.90021	119.9	1378	23.766
1379	7.11782	117.118	1379	26.1212
1380	11.0664	121.066	1380	29.4507
1381	11.8455	121.846	1381	30.3934
1382	8.91057	118.911	1382	34.1918
1383	7.9264	117.926	1383	34.9408
1384	17.227	127.227	1384	35.9998
1385	15.8744	125.874	1385	39.0387
1386	13.7722	123.772	1386	38.4271
1387	16.5147	126.515	1387	40.0881
1388	16.9412	126.941	1388	37.1787
1389	19.3776	129.378	1389	32.6206
1390	20.4154	130.415	1390	33.7401
1391	21.5255	131.525	1391	31.8066
1392	22.6921	132.692	1392	30.1187
1393	27.8009	137.801	1393	30.9443
1394	31.8423	141.842	1394	27.9566
1395	35.3558	145.356	1395	28.1853
1396	38.3883	148.388	1396	28.8489
1397	45.7415	155.742	1397	31.5251
1398	49.7236	159.724	1398	32.1055
1399	57.9309	167.931	1399	34.7195
1400	63.9103	173.91	1400	34.7144
1401	70.8784	180.878	1401	36.2712
1402	75.3211	185.321	1402	39.1558
1403	83.5437	193.544	1403	38.9676
1404	84.1225	194.123	1404	39.4303
1405	86.743	196.743	1405	42.7462
1406	86.7356	196.736	1406	41.5683
1407	97.1748	207.175	1407	42.4427
1408	88.6312	198.631	1408	41.8511
1409	92.2293	202.229	1409	41.678
1410	95.8058	205.806	1410	38.4787
1411	92.8077	202.808	1411	39.1327
1412	97.7365	207.737	1412	38.7718
1413	100.59	210.59	1413	37.8788
1414	102.628	212.628	1414	38.1656
1415	103.664	213.664	1415	38.9806
1416	97.5859	207.586	1416	40.9997
1417	99.7239	209.724	1417	43.0943
1418	99.2633	209.263	1418	43.3605
1419	100.037	210.037	1419	45.1858
1420	99.2662	209.266	1420	43.2717
1421	94.578	204.578	1421	41.4404
1422	90.1865	200.186	1422	41.2696
1423	85.216	195.216	1423	38.532
1424	77.8501	187.85	1424	34.7593
1425	69.74	179.74	1425	35.0794
1426	60.2119	170.212	1426	37.2068
1427	57.1072	167.107	1427	33.8149
1428	55.2927	165.293	1428	36.7582
1429	53.2331	163.233	1429	39.8671
1430	50.832	160.832	1430	42.7052
1431	47.8315	157.832	1431	46.6069
1432	43.3271	153.327	1432	51.2877
1433	44.9581	154.958	1433	53.2242
1434	46.7183	156.718	1434	55.4874
1435	48.0328	158.033	1435	54.9303
1436	52.0399	162.04	1436	55.7067
1437	54.0963	164.096	1437	60.0894
1438	57.0585	167.059	1438	60.304
1439	62.7398	172.74	1439	59.3112
1440	74.7528	184.753	1440	61.2027
1441	77.7925	187.793	1441	61.1906
1442	82.9384	192.938	1442	63.1052
1443	95.7554	205.755	1443	65.6749
1444	99.7661	209.766	1444	65.8949
1445	101.757	211.757	1445	69.2912
1446	101.394	211.394	1446	67.2592
1447	94.7747	204.775	1447	64.7041
1448	87.0513	197.051	1448	62.8301
1449	79.2634	189.263	1449	62.2613
1450	73.17	183.17	1450	56.856
1451	60.6234	170.623	1451	52.7688
1452	54.0927	164.093	1452	49.3046
1453	46.3267	156.327	1453	43.7084
1454	40.5254	150.525	1454	40.7999
1455	34.0252	144.025	1455	38.6995
1456	30.0235	140.024	1456	45.2684
1457	25.4804	135.48	1457	51.1984
1458	15.512	125.512	1458	52.324
1459	13.1195	123.12	1459	53.5145
1460	13.6598	123.66	1460	54.4927
1461	13.329	123.329	1461	53.6283
1462	7.58711	117.587	1462	51.8481
1463	6.72866	116.729	1463	49.2175
1464	6.60692	116.607	1464	47.3231
1465	6.98876	116.989	1465	36.6143
1466	6.94155	116.942	1466	30.9817
1467	7.17149	117.171	1467	26.8798
1468	6.32042	116.32	1468	23.9473
1469	8.23282	118.233	1469	23.3538
1470	8.20442	118.204	1470	22.7686
1471	8.51908	118.519	1471	22.6202
1472	8.52281	118.523	1472	26.1938
1473	6.3807	116.381	1473	26.8221
1474	8.02674	118.027	1474	26.3242
1475	8.03788	118.038	1475	24.8788
1476	9.72167	119.722	1476	22.5227
1477	7.04097	117.041	1477	21.4489
1478	7.35692	117.357	1478	24.0259
1479	8.31817	118.318	1479	24.6978
1480	7.68907	117.689	1480	23.8526
1481	8.53292	118.533	1481	24.0786
1482	10.3973	120.397	1482	23.8053
1483	8.58186	118.582	1483	25.1443
1484	8.89534	118.895	1484	27.645
1485	9.70076	119.701	1485	27.1793
1486	10.2674	120.267	1486	29.0425
1487	8.36191	118.362	1487	27.7056
1488	10.2502	120.25	1488	24.9468
1489	8.97463	118.975	1489	26.2581
1490	7.14931	117.149	1490	27.4529
1491	6.43543	116.435	1491	25.1564
1492	13.5319	123.532	1492	24.0201
1493	19.0307	129.031	1493	23.5463
1494	17.1403	127.14	1494	24.0425
1495	16.6409	126.641	1495	25.0699
1496	18.2566	128.257	1496	25.856
1497	20.5391	130.539	1497	24.4872
1498	20.5532	130.553	1498	26.5018
1499	16.8141	126.814	1499	25.764
1500	20.3457	130.346	1500	25.9745
1501	21.2022	131.202	1501	28.3985
1502	20.0627	130.063	1502	29.1326
1503	21.9926	131.993	1503	28.2714
1504	22.2308	132.231	1504	28.6986
1505	15.4266	125.427	1505	29.7589
1506	15.759	125.759	1506	29.5957
1507	17.6806	127.681	1507	28.8735
1508	13.7376	123.738	1508	31.2332
1509	14.9198	124.92	1509	30.2867
1510	14.4272	124.427	1510	31.5659
1511	14.0302	124.03	1511	33.2374
1512	10.9963	120.996	1512	34.5343
1513	8.82373	118.824	1513	35.5179
1514	8.07247	118.072	1514	36.5875
1515	10.5452	120.545	1515	37.0595
1516	7.18061	117.181	1516	36.5309
1517	6.25077	116.251	1517	33.3945
1518	8.20957	118.21	1518	34.1917
1519	11.5766	121.577	1519	36.3086
1520	7.74343	117.743	1520	33.9679
1521	9.20548	119.205	1521	33.6178
1522	8.39241	118.392	1522	35.2369
1523	6.62215	116.622	1523	31.76
1524	7.64469	117.645	1524	33.0776
1525	7.58639	117.586	1525	36.0679
1526	6.0227	116.023	1526	35.8424
1527	12.5655	122.566	1527	35.6019
1528	10.9676	120.968	1528	36.4589
1529	7.80514	117.805	1529	37.0856
1530	8.30669	118.307	1530	35.8826
1531	8.58797	118.588	1531	36.9217
1532	10.1514	120.151	1532	37.1434
1533	11.3869	121.387	1533	36.2201
1534	9.20702	119.207	1534	36.55
1535	11.6913	121.691	1535	36.9277
1536	13.3486	123.349	1536	38.3204
1537	9.23879	119.239	1537	35.9999
1538	8.72824	118.728	1538	35.9522
1539	11.1743	121.174	1539	37.2567
1540	8.84908	118.849	1540	34.688
1541	11.2398	121.24	1541	32.8237
1542	15.4427	125.443	1542	33.0468
1543	10.8143	120.814	1543	32.2571
1544	13.7588	123.759	1544	30.7718
1545	14.6005	124.6	1545	32.2346
1546	9.52834	119.528	1546	31.684
1547	12.711	122.711	1547	27.8776
1548	11.9634	121.963	1548	31.8623
1549	10.2571	120.257	1549	35.9322
1550	10.4786	120.479	1550	37.3473
1551	11.3592	121.359	1551	39.5651
1552	11.49	121.49	1552	39.0654
1553	14.4116	124.412	1553	38.4003
1554	11.7729	121.773	1554	38.4258
1555	13.9174	123.917	1555	38.1547
1556	11.7427	121.743	1556	38.95
1557	9.08259	119.083	1557	40.0195
1558	9.52706	119.527	1558	34.2601
1559	13.0374	123.037	1559	32.7008
1560	7.20499	117.205	1560	32.0986
1561	11.2959	121.296	1561	31.7581
1562	7.88742	117.887	1562	33.8281
1563	11.042	121.042	1563	35.646
1564	11.6285	121.629	1564	32.9828
1565	10.6836	120.684	1565	32.9269
1566	9.40167	119.402	1566	30.9032
1567	11.3239	121.324	1567	32.2137
1568	12.4057	122.406	1568	35.3696
1569	9.2859	119.286	1569	36.9654
1570	6.63963	116.64	1570	35.3987
1571	7.9349	117.935	1571	35.0699
1572	8.75967	118.76	1572	34.6655
1573	8.15751	118.158	1573	33.7618
1574	11.2187	121.219	1574	35.7382
1575	7.40919	117.409	1575	36.4704
1576	11.3409	121.341	1576	34.7813
1577	11.2801	121.28	1577	33.7989
1578	13.1522	123.152	1578	32.2879
1579	7.97296	117.973	1579	31.3169
1580	10.7867	120.787	1580	29.261
1581	16.2635	126.263	1581	27.9478
1582	9.56348	119.563	1582	29.0919
1583	12.8324	122.832	1583	29.2891
1584	14.629	124.629	1584	29.7514
1585	19.7087	129.709	1585	28.359
1586	18.6728	128.673	1586	29.0925
1587	20.7626	130.763	1587	31.7442
1588	26.5726	136.573	1588	31.7823
1589	26.8961	136.896	1589	33.9999
1590	29.4035	139.404	1590	33.2743
1591	29.8036	139.804	1591	31.7834
1592	29.5591	139.559	1592	32.0716
1593	32.1003	142.1	1593	30.0304
1594	34.6434	144.643	1594	30.2524
1595	36.302	146.302	1595	31.1878
1596	33.2784	143.278	1596	28.5108
1597	35.8522	145.852	1597	30.428
1598	32.1507	142.151	1598	30.2584
1599	33.0817	143.082	1599	29.73
1600	34.3111	144.311	1600	32.6051
	5.59607	115.596
##### Extended Information			##### Extended Information
[Comments]			[Comments]
Sample name			Sample name
Comment			Comment
User			User
Division			Division
Company	Universidad de Granada		Company	Universidad de Granada
[Detailed Information]			[Detailed Information]
Creation date	2015-11-24 09:46:00		Creation date	2015-11-24 10:11:00
Data array type	Linear data array		Data array type	Linear data array
Horizontal axis	Raman Shift [cm-1]		Horizontal axis	Raman Shift [cm-1]
Vertical axis	Int.		Vertical axis	Int.
Start	200 cm-1		Start	200 cm-1
End	1600 cm-1		End	1600 cm-1
Data interval	1 cm-1		Data interval	1 cm-1
Data points	1401		Data points	1401
[Measurement Information]			[Measurement Information]
Model Name	NRS-5100		Model Name	NRS-5100
Serial Number	B002261420		Serial Number	B002261420
Exposure	15 sec		Exposure	50 sec
Accumulation	5		Accumulation	8
Center wavenumber	680.78 cm-1		Center wavenumber	680.06 cm-1
Z position	26905.4 um		Z position	26895 um
Binning Upper	112		Binning Upper	112
Binning Lower	206		Binning Lower	206
Valid Channel	1 - 1024		Valid Channel	1 - 1024
CCD	DV420_OE		CCD	DV420_OE
Laser wavelength	532.09 nm		Laser wavelength	532.09 nm
Monochromator	Single		Monochromator	Single
Grating	1800 l/mm		Grating	1800 l/mm
Slit	d-100 um		Slit	d-100 um
Aperture	d-4000 um		Aperture	d-4000 um
Notch filter	532.0 nm		Notch filter	532.0 nm
Resolution	4.16 cm-1, 1.08 cm-1/pixel		Resolution	4.16 cm-1, 1.08 cm-1/pixel
Objective lens	MPLFLN 100 x		Objective lens	MPLFLN 100 x
BS/DM	BS 30/70		BS/DM	BS 30/70
1/2 plate	Not fitted		1/2 plate	Not fitted
Polarization	Not fitted		Polarization	Not fitted
Laser power	2.8 mW		Laser power	3.1 mW
Attenuator	Open		Attenuator	Open
Cosmic ray reduction	On		Cosmic ray reduction	On
Delete Fluorence	R=100		Delete Fluorence	R=100
CCD temperature	-60.0 C		CCD temperature	-60.0 C
Shift	-5.00 cm-1		Shift	-5.00 cm-1
