# Supplementary material for: Unraveling the pathological biomineralization of monosodium urate crystals in gout patients
Source: Commun Biol. 2024 Jul 7;7:828. doi: 10.1038/s42003-024-06534-6 (PMC11228021; doi:10.1038/s42003-024-06534-6)
Supplement: Supplementary file 6 — Supplementary Data 3 [file 42003_2024_6534_MOESM6_ESM.xlsx]

## Sheet: MSU Human 1
20T-0020b	17.01.2020	07:26:00
________________________________________________________________________________
Curve	Values:
	Index	t	Ts	Value
	[s]	[∞C]	[mg]		Wt%
	0	0	23.6654	3.07119	100
	1	1	23.6324	3.07118	99.9997
	2	2	23.6481	3.07153	100.011
	3	3	23.6941	3.07218	100.032
	4	4	23.8072	3.07315	100.064
	5	5	23.9374	3.07408	100.094
	6	6	24.1039	3.07498	100.123
	7	7	24.3152	3.07585	100.152
	8	8	24.5853	3.07695	100.188
	9	9	24.8933	3.07757	100.208
	10	10	25.2437	3.07788	100.218
	11	11	25.6465	3.07795	100.22
	12	12	26.0888	3.07721	100.196
	13	13	26.5624	3.07686	100.185
	14	14	27.0545	3.07658	100.176
	15	15	27.5624	3.07629	100.166
	16	16	28.0716	3.07593	100.154
	17	17	28.5873	3.07569	100.147
	18	18	29.1028	3.07547	100.139
	19	19	29.6	3.07524	100.132
	20	20	30.1206	3.07505	100.126
	21	21	30.6216	3.07477	100.117
	22	22	31.1168	3.07443	100.105
	23	23	31.6106	3.07404	100.093
	24	24	32.092	3.07345	100.074
	25	25	32.5743	3.07297	100.058
	26	26	33.0476	3.07252	100.043
	27	27	33.5	3.07206	100.028
	28	28	33.9575	3.0716	100.013
	29	29	34.4028	3.07118	99.9997
	30	30	34.8268	3.07077	99.9863
	31	31	35.2653	3.07037	99.9733
	32	32	35.6903	3.07	99.9613
	33	33	36.104	3.06959	99.9479
	34	34	36.5144	3.06919	99.9349
	35	35	36.9069	3.0688	99.9222
	36	36	37.2933	3.0684	99.9092
	37	37	37.6785	3.06803	99.8971
	38	38	38.0438	3.06766	99.8851
	39	39	38.4226	3.06729	99.873
	40	40	38.7852	3.06695	99.8619
	41	41	39.1421	3.06661	99.8509
	42	42	39.4946	3.06631	99.8411
	43	43	39.8286	3.06601	99.8313
	44	44	40.182	3.06569	99.8209
	45	45	40.5083	3.06535	99.8098
	46	46	40.8399	3.06505	99.8001
	47	47	41.1538	3.06477	99.791
	48	48	41.4683	3.06446	99.7809
	49	49	41.7862	3.06414	99.7704
	50	50	42.1018	3.06382	99.76
	51	51	42.3976	3.0635	99.7496
	52	52	42.7059	3.06318	99.7392
	53	53	42.9996	3.06285	99.7284
	54	54	43.2909	3.06251	99.7174
	55	55	43.5767	3.06217	99.7063
	56	56	43.8674	3.06183	99.6952
	57	57	44.1497	3.06151	99.6848
	58	58	44.4321	3.0612	99.6747
	59	59	44.7104	3.06091	99.6653
	60	60	44.9866	3.06065	99.6568
	61	61	45.2692	3.06038	99.648
	62	62	45.5511	3.06013	99.6399
	63	63	45.8175	3.05988	99.6317
	64	64	46.106	3.05967	99.6249
	65	65	46.3875	3.05942	99.6168
	66	66	46.6497	3.05916	99.6083
	67	67	46.9382	3.05887	99.5989
	68	68	47.2209	3.05853	99.5878
	69	69	47.4944	3.05816	99.5757
	70	70	47.7848	3.05779	99.5637
	71	71	48.0684	3.05742	99.5516
	72	72	48.3529	3.05701	99.5383
	73	73	48.6291	3.05667	99.5272
	74	74	48.9162	3.05637	99.5175
	75	75	49.1906	3.05607	99.5077
	76	76	49.4844	3.05587	99.5012
	77	77	49.7871	3.05564	99.4937
	78	78	50.078	3.0554	99.4859
	79	79	50.3749	3.05517	99.4784
	80	80	50.674	3.05495	99.4712
	81	81	50.9704	3.05472	99.4637
	82	82	51.2696	3.05448	99.4559
	83	83	51.5687	3.05424	99.4481
	84	84	51.8696	3.05398	99.4396
	85	85	52.1821	3.05371	99.4308
	86	86	52.495	3.05345	99.4224
	87	87	52.7989	3.05319	99.4139
	88	88	53.1109	3.05288	99.4038
	89	89	53.4124	3.05258	99.394
	90	90	53.7419	3.0523	99.3849
	91	91	54.0503	3.05202	99.3758
	92	92	54.362	3.05169	99.3651
	93	93	54.6844	3.05135	99.354
	94	94	55.0018	3.05101	99.3429
	95	95	55.3074	3.05066	99.3315
	96	96	55.6205	3.05026	99.3185
	97	97	55.9387	3.04987	99.3058
	98	98	56.2635	3.04949	99.2934
	99	99	56.5939	3.04911	99.2811
	100	100	56.9119	3.04872	99.2684
	101	101	57.2355	3.04836	99.2566
	102	102	57.5606	3.04801	99.2452
	103	103	57.8863	3.04767	99.2342
	104	104	58.2165	3.04735	99.2238
	105	105	58.5396	3.04699	99.212
	106	106	58.8652	3.04661	99.1997
	107	107	59.1855	3.04624	99.1876
	108	108	59.5033	3.04581	99.1736
	109	109	59.83	3.04537	99.1593
	110	110	60.1656	3.04493	99.145
	111	111	60.4848	3.04448	99.1303
	112	112	60.81	3.04402	99.1153
	113	113	61.139	3.0435	99.0984
	114	114	61.4741	3.04302	99.0828
	115	115	61.7918	3.04253	99.0668
	116	116	62.1275	3.04205	99.0512
	117	117	62.4503	3.04156	99.0352
	118	118	62.782	3.04105	99.0186
	119	119	63.1039	3.04054	99.002
	120	120	63.4421	3.04002	98.9851
	121	121	63.7785	3.0395	98.9682
	122	122	64.1034	3.03899	98.9515
	123	123	64.4397	3.03849	98.9353
	124	124	64.7674	3.03801	98.9196
	125	125	65.0972	3.03757	98.9053
	126	126	65.4144	3.03711	98.8903
	127	127	65.7458	3.03666	98.8757
	128	128	66.0755	3.03621	98.861
	129	129	66.4032	3.03576	98.8464
	130	130	66.731	3.03528	98.8307
	131	131	67.0654	3.03479	98.8148
	132	132	67.4084	3.0343	98.7988
	133	133	67.7321	3.03375	98.7809
	134	134	68.0724	3.0332	98.763
	135	135	68.3972	3.03265	98.7451
	136	136	68.7166	3.03209	98.7269
	137	137	69.0471	3.03149	98.7073
	138	138	69.3824	3.03092	98.6888
	139	139	69.7082	3.03035	98.6702
	140	140	70.0466	3.02979	98.652
	141	141	70.3688	3.02926	98.6347
	142	142	70.7129	3.02874	98.6178
	143	143	71.0416	3.02824	98.6015
	144	144	71.3721	3.02775	98.5856
	145	145	71.7085	3.02732	98.5716
	146	146	72.0412	3.02688	98.5572
	147	147	72.3746	3.02644	98.5429
	148	148	72.7138	3.02601	98.5289
	149	149	73.0449	3.02559	98.5152
	150	150	73.3899	3.02514	98.5006
	151	151	73.7127	3.02469	98.4859
	152	152	74.0511	3.02423	98.471
	153	153	74.3711	3.02372	98.4543
	154	154	74.7029	3.02321	98.4377
	155	155	75.0423	3.02268	98.4205
	156	156	75.3732	3.02214	98.4029
	157	157	75.7103	3.02154	98.3834
	158	158	76.0469	3.02095	98.3642
	159	159	76.3856	3.02036	98.3449
	160	160	76.7189	3.01976	98.3254
	161	161	77.0485	3.01914	98.3052
	162	162	77.3887	3.01854	98.2857
	163	163	77.7194	3.01794	98.2661
	164	164	78.057	3.01734	98.2466
	165	165	78.3891	3.01676	98.2277
	166	166	78.7264	3.0162	98.2095
	167	167	79.0652	3.01565	98.1916
	168	168	79.4026	3.01509	98.1733
	169	169	79.749	3.01458	98.1567
	170	170	80.0844	3.01404	98.1392
	171	171	80.4161	3.0135	98.1216
	172	172	80.7601	3.01295	98.1037
	173	173	81.0982	3.01239	98.0854
	174	174	81.4355	3.01182	98.0669
	175	175	81.7745	3.01125	98.0483
	176	176	82.1061	3.01068	98.0298
	177	177	82.4501	3.01008	98.0102
	178	178	82.7923	3.00948	97.9907
	179	179	83.1258	3.0089	97.9718
	180	180	83.4647	3.00831	97.9526
	181	181	83.8101	3.00773	97.9337
	182	182	84.1508	3.00716	97.9151
	183	183	84.4833	3.00659	97.8966
	184	184	84.8295	3.00601	97.8777
	185	185	85.1599	3.00544	97.8591
	186	186	85.5024	3.00489	97.8412
	187	187	85.8399	3.00435	97.8236
	188	188	86.1826	3.0038	97.8057
	189	189	86.5258	3.00326	97.7882
	190	190	86.8674	3.00274	97.7712
	191	191	87.205	3.0022	97.7536
	192	192	87.5531	3.00166	97.7361
	193	193	87.8942	3.00111	97.7181
	194	194	88.2312	3.00058	97.7009
	195	195	88.5709	3.00003	97.683
	196	196	88.9138	2.9995	97.6657
	197	197	89.2571	2.99899	97.6491
	198	198	89.6002	2.99849	97.6328
	199	199	89.9422	2.99799	97.6166
	200	200	90.2792	2.99747	97.5996
	201	201	90.6257	2.99694	97.5824
	202	202	90.9679	2.99639	97.5645
	203	203	91.3117	2.99583	97.5462
	204	204	91.6584	2.99526	97.5277
	205	205	92.0108	2.99468	97.5088
	206	206	92.3342	2.99403	97.4876
	207	207	92.6769	2.99339	97.4668
	208	208	93.0184	2.99274	97.4456
	209	209	93.3691	2.99208	97.4241
	210	210	93.7207	2.99135	97.4004
	211	211	94.0687	2.99063	97.3769
	212	212	94.4108	2.9899	97.3531
	213	213	94.7513	2.98918	97.3297
	214	214	95.1026	2.98844	97.3056
	215	215	95.4493	2.98774	97.2828
	216	216	95.797	2.98706	97.2607
	217	217	96.1413	2.98641	97.2395
	218	218	96.4788	2.98583	97.2206
	219	219	96.8245	2.98522	97.2008
	220	220	97.1736	2.98463	97.1815
	221	221	97.5235	2.98404	97.1623
	222	222	97.8675	2.98351	97.1451
	223	223	98.2209	2.98298	97.1278
	224	224	98.5689	2.98246	97.1109
	225	225	98.9068	2.98195	97.0943
	226	226	99.2601	2.98148	97.079
	227	227	99.6085	2.98098	97.0627
	228	228	99.9507	2.98046	97.0458
	229	229	100.299	2.97996	97.0295
	230	230	100.648	2.97942	97.0119
	231	231	100.996	2.97888	96.9943
	232	232	101.341	2.97833	96.9764
	233	233	101.684	2.97778	96.9585
	234	234	102.034	2.97722	96.9403
	235	235	102.393	2.97668	96.9227
	236	236	102.732	2.97614	96.9051
	237	237	103.078	2.97561	96.8879
	238	238	103.425	2.97511	96.8716
	239	239	103.776	2.97459	96.8546
	240	240	104.135	2.97406	96.8374
	241	241	104.474	2.97353	96.8201
	242	242	104.822	2.97299	96.8025
	243	243	105.173	2.97246	96.7853
	244	244	105.515	2.97192	96.7677
	245	245	105.872	2.97138	96.7501
	246	246	106.217	2.97087	96.7335
	247	247	106.572	2.97037	96.7172
	248	248	106.924	2.96989	96.7016
	249	249	107.272	2.96944	96.687
	250	250	107.622	2.96905	96.6743
	251	251	107.965	2.96864	96.6609
	252	252	108.315	2.96822	96.6472
	253	253	108.663	2.96779	96.6332
	254	254	109.017	2.96738	96.6199
	255	255	109.368	2.96695	96.6059
	256	256	109.725	2.9665	96.5912
	257	257	110.074	2.96606	96.5769
	258	258	110.421	2.96559	96.5616
	259	259	110.772	2.96514	96.5469
	260	260	111.119	2.96471	96.5329
	261	261	111.472	2.96429	96.5193
	262	262	111.823	2.96387	96.5056
	263	263	112.165	2.96348	96.4929
	264	264	112.523	2.9631	96.4805
	265	265	112.878	2.96271	96.4678
	266	266	113.224	2.96236	96.4564
	267	267	113.578	2.96199	96.4444
	268	268	113.929	2.96161	96.432
	269	269	114.279	2.96122	96.4193
	270	270	114.626	2.96085	96.4073
	271	271	114.98	2.96046	96.3946
	272	272	115.332	2.96006	96.3815
	273	273	115.681	2.95966	96.3685
	274	274	116.044	2.95927	96.3558
	275	275	116.397	2.95883	96.3415
	276	276	116.743	2.9584	96.3275
	277	277	117.092	2.958	96.3145
	278	278	117.449	2.95761	96.3018
	279	279	117.801	2.9572	96.2884
	280	280	118.148	2.95682	96.276
	281	281	118.501	2.95646	96.2643
	282	282	118.851	2.95612	96.2532
	283	283	119.211	2.9558	96.2428
	284	284	119.561	2.95547	96.2321
	285	285	119.906	2.95515	96.2217
	286	286	120.28	2.95482	96.2109
	287	287	120.623	2.95447	96.1995
	288	288	120.971	2.95413	96.1884
	289	289	121.328	2.95381	96.178
	290	290	121.69	2.9535	96.1679
	291	291	122.036	2.95319	96.1578
	292	292	122.386	2.95288	96.1477
	293	293	122.742	2.95258	96.138
	294	294	123.101	2.95229	96.1285
	295	295	123.452	2.95209	96.122
	296	296	123.808	2.95188	96.1152
	297	297	124.154	2.95166	96.108
	298	298	124.516	2.95143	96.1005
	299	299	124.875	2.95122	96.0937
	300	300	125.231	2.95099	96.0862
	301	301	125.573	2.95076	96.0787
	302	302	125.929	2.95053	96.0712
	303	303	126.286	2.95021	96.0608
	304	304	126.64	2.94991	96.051
	305	305	126.996	2.94963	96.0419
	306	306	127.353	2.94935	96.0328
	307	307	127.714	2.94909	96.0243
	308	308	128.066	2.94886	96.0169
	309	309	128.416	2.94865	96.01
	310	310	128.769	2.94845	96.0035
	311	311	129.125	2.94827	95.9976
	312	312	129.485	2.94803	95.9898
	313	313	129.843	2.94778	95.9817
	314	314	130.199	2.94754	95.9739
	315	315	130.551	2.94721	95.9631
	316	316	130.903	2.9469	95.953
	317	317	131.257	2.94661	95.9436
	318	318	131.615	2.94633	95.9345
	319	319	131.965	2.94609	95.9267
	320	320	132.328	2.94588	95.9198
	321	321	132.689	2.94569	95.9136
	322	322	133.047	2.94553	95.9084
	323	323	133.4	2.94547	95.9065
	324	324	133.754	2.94536	95.9029
	325	325	134.108	2.94523	95.8987
	326	326	134.47	2.94508	95.8938
	327	327	134.823	2.94488	95.8873
	328	328	135.181	2.94466	95.8801
	329	329	135.538	2.94444	95.8729
	330	330	135.896	2.94422	95.8658
	331	331	136.243	2.94391	95.8557
	332	332	136.597	2.94366	95.8475
	333	333	136.968	2.9434	95.8391
	334	334	137.32	2.94311	95.8296
	335	335	137.663	2.94285	95.8212
	336	336	138.023	2.94258	95.8124
	337	337	138.383	2.94233	95.8042
	338	338	138.744	2.94208	95.7961
	339	339	139.101	2.94186	95.7889
	340	340	139.456	2.94167	95.7827
	341	341	139.809	2.94151	95.7775
	342	342	140.172	2.94138	95.7733
	343	343	140.524	2.94127	95.7697
	344	344	140.889	2.94126	95.7694
	345	345	141.246	2.94119	95.7671
	346	346	141.601	2.94107	95.7632
	347	347	141.952	2.94092	95.7583
	348	348	142.31	2.94072	95.7518
	349	349	142.672	2.94053	95.7456
	350	350	143.027	2.94033	95.7391
	351	351	143.386	2.94014	95.7329
	352	352	143.746	2.93991	95.7254
	353	353	144.104	2.93973	95.7196
	354	354	144.463	2.93958	95.7147
	355	355	144.816	2.93945	95.7105
	356	356	145.177	2.9394	95.7088
	357	357	145.543	2.93932	95.7062
	358	358	145.896	2.93921	95.7026
	359	359	146.249	2.93908	95.6984
	360	360	146.609	2.93892	95.6932
	361	361	146.962	2.93874	95.6873
	362	362	147.315	2.93856	95.6815
	363	363	147.675	2.93838	95.6756
	364	364	148.03	2.93813	95.6675
	365	365	148.394	2.93795	95.6616
	366	366	148.758	2.93778	95.6561
	367	367	149.115	2.93763	95.6512
	368	368	149.476	2.93755	95.6486
	369	369	149.832	2.93746	95.6457
	370	370	150.182	2.93737	95.6427
	371	371	150.54	2.93727	95.6395
	372	372	150.902	2.93714	95.6352
	373	373	151.256	2.93699	95.6304
	374	374	151.615	2.93683	95.6251
	375	375	151.975	2.93667	95.6199
	376	376	152.335	2.93644	95.6124
	377	377	152.695	2.93625	95.6063
	378	378	153.051	2.93608	95.6007
	379	379	153.41	2.93591	95.5952
	380	380	153.763	2.93579	95.5913
	381	381	154.129	2.93567	95.5874
	382	382	154.484	2.93555	95.5835
	383	383	154.841	2.93543	95.5796
	384	384	155.206	2.93527	95.5744
	385	385	155.561	2.93506	95.5675
	386	386	155.928	2.93484	95.5604
	387	387	156.286	2.9346	95.5525
	388	388	156.637	2.93428	95.5421
	389	389	157.003	2.93401	95.5333
	390	390	157.352	2.93376	95.5252
	391	391	157.714	2.93351	95.517
	392	392	158.069	2.93331	95.5105
	393	393	158.427	2.93311	95.504
	394	394	158.798	2.9329	95.4972
	395	395	159.147	2.93267	95.4897
	396	396	159.513	2.93243	95.4819
	397	397	159.87	2.93221	95.4747
	398	398	160.229	2.93199	95.4676
	399	399	160.585	2.9318	95.4614
	400	400	160.939	2.93163	95.4558
	401	401	161.302	2.93151	95.4519
	402	402	161.652	2.93143	95.4493
	403	403	162.015	2.93137	95.4474
	404	404	162.387	2.93143	95.4493
	405	405	162.748	2.9314	95.4483
	406	406	163.106	2.93135	95.4467
	407	407	163.468	2.93131	95.4454
	408	408	163.831	2.93126	95.4438
	409	409	164.18	2.93122	95.4425
	410	410	164.532	2.93119	95.4415
	411	411	164.904	2.93116	95.4405
	412	412	165.258	2.93111	95.4389
	413	413	165.619	2.93102	95.436
	414	414	165.975	2.93091	95.4324
	415	415	166.34	2.93079	95.4285
	416	416	166.703	2.93063	95.4233
	417	417	167.062	2.93051	95.4194
	418	418	167.415	2.93041	95.4161
	419	419	167.784	2.93032	95.4132
	420	420	168.143	2.93023	95.4102
	421	421	168.503	2.9301	95.406
	422	422	168.863	2.92995	95.4011
	423	423	169.216	2.92981	95.3966
	424	424	169.587	2.92964	95.391
	425	425	169.943	2.92951	95.3868
	426	426	170.298	2.92936	95.3819
	427	427	170.66	2.9292	95.3767
	428	428	171.017	2.92905	95.3718
	429	429	171.378	2.92889	95.3666
	430	430	171.735	2.92873	95.3614
	431	431	172.102	2.92857	95.3562
	432	432	172.457	2.92836	95.3494
	433	433	172.821	2.92813	95.3419
	434	434	173.182	2.92788	95.3337
	435	435	173.542	2.92763	95.3256
	436	436	173.894	2.92739	95.3178
	437	437	174.265	2.9271	95.3083
	438	438	174.619	2.92683	95.2995
	439	439	174.982	2.92655	95.2904
	440	440	175.344	2.92627	95.2813
	441	441	175.696	2.92603	95.2735
	442	442	176.057	2.9258	95.266
	443	443	176.42	2.92556	95.2582
	444	444	176.778	2.92531	95.25
	445	445	177.138	2.92503	95.2409
	446	446	177.503	2.92475	95.2318
	447	447	177.849	2.92447	95.2227
	448	448	178.213	2.92421	95.2142
	449	449	178.564	2.9239	95.2041
	450	450	178.925	2.92361	95.1947
	451	451	179.289	2.92331	95.1849
	452	452	179.65	2.92303	95.1758
	453	453	180.003	2.92277	95.1673
	454	454	180.367	2.92248	95.1579
	455	455	180.726	2.92217	95.1478
	456	456	181.084	2.92186	95.1377
	457	457	181.438	2.92157	95.1283
	458	458	181.8	2.92129	95.1192
	459	459	182.157	2.92098	95.1091
	460	460	182.52	2.92066	95.0986
	461	461	182.871	2.92039	95.0899
	462	462	183.243	2.92011	95.0807
	463	463	183.605	2.91981	95.071
	464	464	183.955	2.9195	95.0609
	465	465	184.318	2.91923	95.0521
	466	466	184.678	2.91896	95.0433
	467	467	185.041	2.91869	95.0345
	468	468	185.399	2.9184	95.0251
	469	469	185.754	2.91815	95.0169
	470	470	186.11	2.91789	95.0084
	471	471	186.471	2.9176	94.999
	472	472	186.828	2.9173	94.9892
	473	473	187.195	2.91701	94.9798
	474	474	187.545	2.91671	94.97
	475	475	187.908	2.91639	94.9596
	476	476	188.267	2.91605	94.9485
	477	477	188.63	2.91572	94.9378
	478	478	188.989	2.91537	94.9264
	479	479	189.346	2.91501	94.9147
	480	480	189.703	2.91465	94.903
	481	481	190.057	2.91431	94.8919
	482	482	190.426	2.91396	94.8805
	483	483	190.775	2.91361	94.8691
	484	484	191.134	2.91328	94.8583
	485	485	191.5	2.91296	94.8479
	486	486	191.853	2.91263	94.8372
	487	487	192.214	2.9123	94.8264
	488	488	192.569	2.91197	94.8157
	489	489	192.931	2.9116	94.8036
	490	490	193.284	2.91124	94.7919
	491	491	193.638	2.91086	94.7795
	492	492	193.995	2.91045	94.7662
	493	493	194.353	2.90998	94.7509
	494	494	194.726	2.90951	94.7356
	495	495	195.085	2.90905	94.7206
	496	496	195.449	2.90858	94.7053
	497	497	195.792	2.90807	94.6887
	498	498	196.145	2.90759	94.6731
	499	499	196.518	2.90713	94.6581
	500	500	196.875	2.90668	94.6434
	501	501	197.229	2.90626	94.6298
	502	502	197.597	2.90583	94.6158
	503	503	197.95	2.90538	94.6011
	504	504	198.303	2.90493	94.5865
	505	505	198.659	2.90447	94.5715
	506	506	199.027	2.90399	94.5559
	507	507	199.384	2.9035	94.5399
	508	508	199.731	2.90299	94.5233
	509	509	200.093	2.90246	94.506
	510	510	200.456	2.90189	94.4875
	511	511	200.81	2.90135	94.4699
	512	512	201.168	2.9008	94.452
	513	513	201.532	2.90023	94.4334
	514	514	201.891	2.89963	94.4139
	515	515	202.249	2.89901	94.3937
	516	516	202.599	2.89837	94.3729
	517	517	202.961	2.89771	94.3514
	518	518	203.32	2.89699	94.3279
	519	519	203.677	2.89629	94.3051
	520	520	204.037	2.89559	94.2823
	521	521	204.397	2.89487	94.2589
	522	522	204.752	2.89414	94.2351
	523	523	205.109	2.89342	94.2117
	524	524	205.461	2.89272	94.1889
	525	525	205.812	2.89202	94.1661
	526	526	206.179	2.89135	94.1443
	527	527	206.547	2.89066	94.1218
	528	528	206.898	2.88997	94.0994
	529	529	207.251	2.88928	94.0769
	530	530	207.606	2.88856	94.0534
	531	531	207.967	2.88781	94.029
	532	532	208.321	2.88704	94.004
	533	533	208.681	2.88626	93.9786
	534	534	209.036	2.8854	93.9506
	535	535	209.399	2.88455	93.9229
	536	536	209.754	2.88372	93.8959
	537	537	210.102	2.88288	93.8685
	538	538	210.462	2.882	93.8398
	539	539	210.822	2.88113	93.8115
	540	540	211.175	2.88026	93.7832
	541	541	211.534	2.87938	93.7545
	542	542	211.895	2.87849	93.7256
	543	543	212.252	2.87758	93.6959
	544	544	212.609	2.87665	93.6656
	545	545	212.965	2.8757	93.6347
	546	546	213.319	2.87471	93.6025
	547	547	213.677	2.87374	93.5709
	548	548	214.037	2.87277	93.5393
	549	549	214.388	2.87178	93.5071
	550	550	214.749	2.87077	93.4742
	551	551	215.107	2.86976	93.4413
	552	552	215.463	2.86875	93.4084
	553	553	215.818	2.86774	93.3755
	554	554	216.169	2.86671	93.342
	555	555	216.527	2.86568	93.3085
	556	556	216.881	2.86466	93.2752
	557	557	217.237	2.86365	93.2424
	558	558	217.6	2.86262	93.2088
	559	559	217.952	2.86159	93.1753
	560	560	218.304	2.86056	93.1417
	561	561	218.667	2.85954	93.1085
	562	562	219.019	2.8585	93.0747
	563	563	219.382	2.85747	93.0411
	564	564	219.732	2.85643	93.0073
	565	565	220.085	2.85539	92.9734
	566	566	220.444	2.85434	92.9392
	567	567	220.803	2.85329	92.905
	568	568	221.158	2.85225	92.8712
	569	569	221.51	2.85121	92.8373
	570	570	221.863	2.85018	92.8038
	571	571	222.222	2.84916	92.7706
	572	572	222.575	2.84813	92.737
	573	573	222.929	2.84709	92.7032
	574	574	223.285	2.84604	92.669
	575	575	223.639	2.845	92.6351
	576	576	223.996	2.84396	92.6012
	577	577	224.349	2.84293	92.5677
	578	578	224.711	2.84189	92.5338
	579	579	225.064	2.8409	92.5016
	580	580	225.419	2.83992	92.4697
	581	581	225.771	2.83894	92.4378
	582	582	226.132	2.83803	92.4082
	583	583	226.482	2.83709	92.3775
	584	584	226.839	2.83616	92.3473
	585	585	227.191	2.83523	92.317
	586	586	227.544	2.83429	92.2864
	587	587	227.908	2.83334	92.2554
	588	588	228.258	2.83236	92.2235
	589	589	228.613	2.83137	92.1913
	590	590	228.961	2.83034	92.1578
	591	591	229.306	2.8293	92.1239
	592	592	229.664	2.82826	92.09
	593	593	230.019	2.82721	92.0558
	594	594	230.372	2.82612	92.0204
	595	595	230.722	2.82504	91.9852
	596	596	231.073	2.82395	91.9497
	597	597	231.431	2.82284	91.9136
	598	598	231.788	2.82173	91.8774
	599	599	232.14	2.82059	91.8403
	600	600	232.489	2.81943	91.8025
	601	601	232.844	2.81828	91.7651
	602	602	233.203	2.81712	91.7273
	603	603	233.554	2.81591	91.6879
	604	604	233.912	2.81472	91.6492
	605	605	234.275	2.81353	91.6104
	606	606	234.627	2.81232	91.571
	607	607	234.98	2.81108	91.5306
	608	608	235.332	2.80983	91.4899
	609	609	235.689	2.80858	91.4492
	610	610	236.033	2.80732	91.4082
	611	611	236.391	2.80602	91.3659
	612	612	236.751	2.80477	91.3252
	613	613	237.111	2.80353	91.2848
	614	614	237.468	2.8023	91.2448
	615	615	237.819	2.8011	91.2057
	616	616	238.181	2.79986	91.1653
	617	617	238.533	2.79861	91.1246
	618	618	238.884	2.79735	91.0836
	619	619	239.237	2.79608	91.0422
	620	620	239.603	2.79482	91.0012
	621	621	239.954	2.79356	90.9602
	622	622	240.3	2.7923	90.9192
	623	623	240.657	2.79099	90.8765
	624	624	241.011	2.78968	90.8338
	625	625	241.369	2.78836	90.7909
	626	626	241.729	2.78704	90.7479
	627	627	242.08	2.78566	90.703
	628	628	242.437	2.78428	90.658
	629	629	242.8	2.7829	90.6131
	630	630	243.152	2.78151	90.5678
	631	631	243.506	2.78008	90.5213
	632	632	243.865	2.77864	90.4744
	633	633	244.219	2.77719	90.4272
	634	634	244.573	2.77574	90.38
	635	635	244.926	2.77423	90.3308
	636	636	245.28	2.77273	90.2819
	637	637	245.641	2.77122	90.2328
	638	638	245.991	2.7697	90.1833
	639	639	246.349	2.76815	90.1328
	640	640	246.708	2.7666	90.0823
	641	641	247.061	2.76504	90.0316
	642	642	247.421	2.76346	89.9801
	643	643	247.778	2.76184	89.9274
	644	644	248.135	2.76023	89.8749
	645	645	248.485	2.7586	89.8219
	646	646	248.843	2.75696	89.7685
	647	647	249.2	2.7553	89.7144
	648	648	249.554	2.75367	89.6613
	649	649	249.916	2.75205	89.6086
	650	650	250.265	2.75042	89.5555
	651	651	250.614	2.74879	89.5024
	652	652	250.966	2.74713	89.4484
	653	653	251.329	2.74545	89.3937
	654	654	251.68	2.74375	89.3383
	655	655	252.036	2.74199	89.281
	656	656	252.392	2.74026	89.2247
	657	657	252.741	2.73852	89.168
	658	658	253.103	2.73678	89.1114
	659	659	253.454	2.73499	89.0531
	660	660	253.81	2.7332	88.9948
	661	661	254.168	2.7314	88.9362
	662	662	254.518	2.72959	88.8773
	663	663	254.869	2.72774	88.817
	664	664	255.228	2.72589	88.7568
	665	665	255.578	2.72403	88.6962
	666	666	255.933	2.72216	88.6353
	667	667	256.286	2.72028	88.5741
	668	668	256.641	2.71836	88.5116
	669	669	256.988	2.71643	88.4488
	670	670	257.339	2.71446	88.3846
	671	671	257.697	2.71247	88.3198
	672	672	258.047	2.71044	88.2537
	673	673	258.403	2.70841	88.1876
	674	674	258.752	2.70638	88.1215
	675	675	259.102	2.70433	88.0548
	676	676	259.453	2.70223	87.9864
	677	677	259.811	2.70015	87.9187
	678	678	260.162	2.69806	87.8506
	679	679	260.512	2.69598	87.7829
	680	680	260.871	2.69385	87.7136
	681	681	261.222	2.69175	87.6452
	682	682	261.574	2.68966	87.5771
	683	683	261.926	2.68756	87.5088
	684	684	262.272	2.68545	87.44
	685	685	262.624	2.68333	87.371
	686	686	262.977	2.6812	87.3017
	687	687	263.324	2.67906	87.232
	688	688	263.677	2.67689	87.1613
	689	689	264.036	2.67472	87.0907
	690	690	264.383	2.67254	87.0197
	691	691	264.735	2.67035	86.9484
	692	692	265.086	2.66813	86.8761
	693	693	265.435	2.66593	86.8045
	694	694	265.786	2.66372	86.7325
	695	695	266.132	2.6615	86.6602
	696	696	266.491	2.65926	86.5873
	697	697	266.845	2.65701	86.514
	698	698	267.193	2.65476	86.4408
	699	699	267.543	2.65249	86.3668
	700	700	267.901	2.65019	86.292
	701	701	268.247	2.64791	86.2177
	702	702	268.598	2.64562	86.1432
	703	703	268.956	2.64333	86.0686
	704	704	269.3	2.64102	85.9934
	705	705	269.65	2.6387	85.9178
	706	706	270.006	2.63638	85.8423
	707	707	270.359	2.63407	85.7671
	708	708	270.706	2.63173	85.6909
	709	709	271.06	2.6294	85.615
	710	710	271.411	2.62707	85.5392
	711	711	271.768	2.62474	85.4633
	712	712	272.119	2.62238	85.3864
	713	713	272.473	2.62002	85.3096
	714	714	272.823	2.61768	85.2334
	715	715	273.168	2.61533	85.1569
	716	716	273.518	2.61297	85.0801
	717	717	273.87	2.61062	85.0035
	718	718	274.224	2.60827	84.927
	719	719	274.572	2.60593	84.8508
	720	720	274.922	2.60356	84.7737
	721	721	275.273	2.60118	84.6962
	722	722	275.628	2.59878	84.618
	723	723	275.972	2.59638	84.5399
	724	724	276.325	2.59395	84.4607
	725	725	276.679	2.59156	84.3829
	726	726	277.028	2.58918	84.3054
	727	727	277.38	2.58681	84.2283
	728	728	277.737	2.58448	84.1524
	729	729	278.092	2.58212	84.0756
	730	730	278.439	2.57974	83.9981
	731	731	278.789	2.57738	83.9212
	732	732	279.14	2.57499	83.8434
	733	733	279.498	2.57259	83.7653
	734	734	279.85	2.57016	83.6861
	735	735	280.203	2.56773	83.607
	736	736	280.55	2.56525	83.5263
	737	737	280.9	2.5628	83.4465
	738	738	281.245	2.56036	83.367
	739	739	281.596	2.55793	83.2879
	740	740	281.948	2.55553	83.2098
	741	741	282.302	2.55316	83.1326
	742	742	282.656	2.5508	83.0558
	743	743	282.997	2.54844	82.9789
	744	744	283.354	2.54614	82.904
	745	745	283.706	2.54379	82.8275
	746	746	284.055	2.54141	82.75
	747	747	284.408	2.53902	82.6722
	748	748	284.76	2.53657	82.5924
	749	749	285.111	2.53413	82.513
	750	750	285.457	2.53168	82.4332
	751	751	285.808	2.52922	82.3531
	752	752	286.159	2.52668	82.2704
	753	753	286.505	2.52415	82.188
	754	754	286.853	2.52161	82.1053
	755	755	287.202	2.51905	82.022
	756	756	287.549	2.51647	81.9379
	757	757	287.902	2.51393	81.8552
	758	758	288.256	2.51138	81.7722
	759	759	288.61	2.50882	81.6889
	760	760	288.947	2.50624	81.6049
	761	761	289.298	2.50368	81.5215
	762	762	289.652	2.50111	81.4378
	763	763	290.008	2.49853	81.3538
	764	764	290.358	2.49595	81.2698
	765	765	290.704	2.49332	81.1842
	766	766	291.055	2.49071	81.0992
	767	767	291.404	2.4881	81.0142
	768	768	291.748	2.48549	80.9292
	769	769	292.104	2.48284	80.8429
	770	770	292.453	2.4802	80.757
	771	771	292.811	2.47758	80.6717
	772	772	293.157	2.47495	80.586
	773	773	293.507	2.47228	80.4991
	774	774	293.852	2.46961	80.4122
	775	775	294.207	2.46694	80.3252
	776	776	294.555	2.46427	80.2383
	777	777	294.905	2.46155	80.1497
	778	778	295.249	2.45884	80.0615
	779	779	295.609	2.45614	79.9736
	780	780	295.959	2.45344	79.8856
	781	781	296.311	2.4507	79.7964
	782	782	296.654	2.44798	79.7079
	783	783	296.998	2.44525	79.619
	784	784	297.348	2.44251	79.5298
	785	785	297.704	2.43975	79.4399
	786	786	298.056	2.43698	79.3497
	787	787	298.402	2.43419	79.2589
	788	788	298.756	2.43141	79.1683
	789	789	299.101	2.42857	79.0759
	790	790	299.443	2.42573	78.9834
	791	791	299.788	2.42288	78.8906
	792	792	300.135	2.42001	78.7971
	793	793	300.486	2.4171	78.7024
	794	794	300.838	2.41419	78.6076
	795	795	301.192	2.41127	78.5126
	796	796	301.539	2.40834	78.4172
	797	797	301.891	2.40538	78.3208
	798	798	302.236	2.40242	78.2244
	799	799	302.584	2.39943	78.127
	800	800	302.924	2.39644	78.0297
	801	801	303.279	2.3934	77.9307
	802	802	303.627	2.39037	77.832
	803	803	303.976	2.38731	77.7324
	804	804	304.327	2.38426	77.6331
	805	805	304.673	2.38115	77.5318
	806	806	305.014	2.37807	77.4315
	807	807	305.361	2.37499	77.3313
	808	808	305.707	2.37191	77.231
	809	809	306.062	2.36881	77.13
	810	810	306.411	2.36569	77.0284
	811	811	306.761	2.36255	76.9262
	812	812	307.103	2.35939	76.8233
	813	813	307.452	2.3562	76.7194
	814	814	307.793	2.35303	76.6162
	815	815	308.139	2.34988	76.5137
	816	816	308.493	2.34671	76.4104
	817	817	308.847	2.34352	76.3066
	818	818	309.193	2.34031	76.2021
	819	819	309.536	2.33709	76.0972
	820	820	309.885	2.33386	75.992
	821	821	310.229	2.33059	75.8856
	822	822	310.584	2.32733	75.7794
	823	823	310.924	2.32407	75.6733
	824	824	311.27	2.32082	75.5675
	825	825	311.619	2.31753	75.4603
	826	826	311.969	2.31424	75.3532
	827	827	312.317	2.31093	75.2454
	828	828	312.652	2.3076	75.137
	829	829	313	2.30426	75.0282
	830	830	313.347	2.30088	74.9182
	831	831	313.692	2.29751	74.8085
	832	832	314.042	2.29416	74.6994
	833	833	314.391	2.29081	74.5903
	834	834	314.734	2.28747	74.4816
	835	835	315.076	2.28412	74.3725
	836	836	315.425	2.28076	74.2631
	837	837	315.774	2.27741	74.154
	838	838	316.116	2.27405	74.0446
	839	839	316.458	2.27068	73.9349
	840	840	316.807	2.2673	73.8248
	841	841	317.162	2.26392	73.7147
	842	842	317.5	2.2605	73.6034
	843	843	317.847	2.2571	73.4927
	844	844	318.193	2.25371	73.3823
	845	845	318.538	2.25032	73.2719
	846	846	318.882	2.24691	73.1609
	847	847	319.226	2.2435	73.0499
	848	848	319.578	2.24009	72.9388
	849	849	319.918	2.23667	72.8275
	850	850	320.259	2.23322	72.7151
	851	851	320.609	2.22977	72.6028
	852	852	320.948	2.22632	72.4905
	853	853	321.296	2.22287	72.3781
	854	854	321.643	2.2194	72.2651
	855	855	321.991	2.21596	72.1531
	856	856	322.339	2.21252	72.0411
	857	857	322.683	2.20909	71.9294
	858	858	323.026	2.2057	71.8191
	859	859	323.365	2.20229	71.708
	860	860	323.711	2.19887	71.5967
	861	861	324.054	2.19545	71.4853
	862	862	324.402	2.19203	71.374
	863	863	324.744	2.18859	71.262
	864	864	325.09	2.18516	71.1503
	865	865	325.439	2.18174	71.0389
	866	866	325.779	2.17829	70.9266
	867	867	326.127	2.17487	70.8152
	868	868	326.472	2.17145	70.7039
	869	869	326.808	2.16802	70.5922
	870	870	327.151	2.16461	70.4811
	871	871	327.5	2.16119	70.3698
	872	872	327.85	2.15778	70.2588
	873	873	328.195	2.15437	70.1477
	874	874	328.535	2.15097	70.037
	875	875	328.882	2.14758	69.9266
	876	876	329.228	2.14419	69.8163
	877	877	329.575	2.1408	69.7059
	878	878	329.911	2.13743	69.5962
	879	879	330.262	2.13406	69.4864
	880	880	330.609	2.13069	69.3767
	881	881	330.945	2.12734	69.2676
	882	882	331.292	2.12399	69.1585
	883	883	331.643	2.12065	69.0498
	884	884	331.983	2.1173	68.9407
	885	885	332.328	2.11396	68.832
	886	886	332.662	2.11061	68.7229
	887	887	333.015	2.10725	68.6135
	888	888	333.359	2.10388	68.5037
	889	889	333.702	2.10053	68.3947
	890	890	334.052	2.09717	68.2853
	891	891	334.389	2.09386	68.1775
	892	892	334.737	2.09057	68.0704
	893	893	335.08	2.08729	67.9636
	894	894	335.42	2.08409	67.8594
	895	895	335.767	2.08086	67.7542
	896	896	336.107	2.07765	67.6497
	897	897	336.448	2.07445	67.5455
	898	898	336.793	2.07131	67.4432
	899	899	337.141	2.06817	67.341
	900	900	337.481	2.06502	67.2384
	901	901	337.828	2.06189	67.1365
	902	902	338.169	2.05882	67.0366
	903	903	338.516	2.05573	66.9359
	904	904	338.859	2.05264	66.8353
	905	905	339.203	2.04956	66.735
	906	906	339.548	2.0465	66.6354
	907	907	339.889	2.04343	66.5354
	908	908	340.234	2.04035	66.4352
	909	909	340.575	2.03725	66.3342
	910	910	340.92	2.03415	66.2333
	911	911	341.271	2.03105	66.1323
	912	912	341.611	2.02798	66.0324
	913	913	341.956	2.02491	65.9324
	914	914	342.3	2.02188	65.8338
	915	915	342.64	2.0189	65.7367
	916	916	342.981	2.01594	65.6404
	917	917	343.327	2.01299	65.5443
	918	918	343.672	2.01017	65.4525
	919	919	344.018	2.00729	65.3587
	920	920	344.357	2.0044	65.2646
	921	921	344.705	2.00151	65.1705
	922	922	345.051	1.99864	65.0771
	923	923	345.394	1.99577	64.9836
	924	924	345.732	1.99294	64.8915
	925	925	346.073	1.99011	64.7993
	926	926	346.422	1.98728	64.7072
	927	927	346.763	1.9845	64.6166
	928	928	347.107	1.98172	64.5261
	929	929	347.449	1.97894	64.4356
	930	930	347.798	1.97617	64.3454
	931	931	348.136	1.97341	64.2555
	932	932	348.483	1.97064	64.1654
	933	933	348.821	1.96789	64.0758
	934	934	349.174	1.96514	63.9863
	935	935	349.513	1.96241	63.8974
	936	936	349.864	1.95969	63.8088
	937	937	350.207	1.95698	63.7206
	938	938	350.543	1.95429	63.633
	939	939	350.892	1.95167	63.5477
	940	940	351.229	1.94905	63.4624
	941	941	351.576	1.94645	63.3777
	942	942	351.921	1.94385	63.2931
	943	943	352.269	1.94132	63.2107
	944	944	352.614	1.93877	63.1276
	945	945	352.957	1.93622	63.0446
	946	946	353.296	1.93367	62.9616
	947	947	353.634	1.93116	62.8799
	948	948	353.984	1.92865	62.7981
	949	949	354.323	1.92616	62.7171
	950	950	354.669	1.92368	62.6363
	951	951	355.008	1.92123	62.5565
	952	952	355.351	1.91875	62.4758
	953	953	355.692	1.91628	62.3954
	954	954	356.035	1.91381	62.3149
	955	955	356.383	1.91137	62.2355
	956	956	356.721	1.90895	62.1567
	957	957	357.063	1.90654	62.0782
	958	958	357.413	1.90415	62.0004
	959	959	357.75	1.90181	61.9242
	960	960	358.087	1.89945	61.8474
	961	961	358.429	1.89709	61.7705
	962	962	358.774	1.89473	61.6937
	963	963	359.114	1.89239	61.6175
	964	964	359.458	1.89004	61.541
	965	965	359.799	1.88769	61.4644
	966	966	360.139	1.88536	61.3886
	967	967	360.483	1.88307	61.314
	968	968	360.824	1.88078	61.2395
	969	969	361.17	1.8785	61.1652
	970	970	361.507	1.87624	61.0916
	971	971	361.852	1.87405	61.0203
	972	972	362.193	1.87185	60.9487
	973	973	362.529	1.86966	60.8774
	974	974	362.869	1.86749	60.8067
	975	975	363.21	1.86539	60.7383
	976	976	363.558	1.86327	60.6693
	977	977	363.902	1.86115	60.6003
	978	978	364.245	1.85904	60.5316
	979	979	364.584	1.85699	60.4648
	980	980	364.928	1.85493	60.3978
	981	981	365.266	1.85288	60.331
	982	982	365.611	1.85083	60.2643
	983	983	365.945	1.84884	60.1995
	984	984	366.288	1.84685	60.1347
	985	985	366.635	1.84486	60.0699
	986	986	366.977	1.84288	60.0054
	987	987	367.313	1.84095	59.9426
	988	988	367.657	1.839	59.8791
	989	989	367.997	1.83705	59.8156
	990	990	368.332	1.8351	59.7521
	991	991	368.68	1.83315	59.6886
	992	992	369.022	1.83124	59.6264
	993	993	369.37	1.82933	59.5642
	994	994	369.702	1.82743	59.5023
	995	995	370.049	1.82552	59.4402
	996	996	370.39	1.82368	59.3802
	997	997	370.732	1.82182	59.3197
	998	998	371.075	1.81997	59.2594
	999	999	371.412	1.81812	59.1992
	1000	1000	371.754	1.8163	59.1399
	1001	1001	372.1	1.81446	59.08
	1002	1002	372.441	1.81263	59.0204
	1003	1003	372.776	1.8108	58.9609
	1004	1004	373.125	1.80895	58.9006
	1005	1005	373.463	1.80711	58.8407
	1006	1006	373.805	1.8053	58.7818
	1007	1007	374.142	1.8035	58.7232
	1008	1008	374.481	1.80173	58.6655
	1009	1009	374.831	1.79998	58.6086
	1010	1010	375.172	1.79825	58.5522
	1011	1011	375.515	1.79654	58.4965
	1012	1012	375.853	1.7949	58.4431
	1013	1013	376.199	1.79323	58.3888
	1014	1014	376.54	1.79155	58.3341
	1015	1015	376.882	1.78988	58.2797
	1016	1016	377.221	1.78822	58.2256
	1017	1017	377.562	1.78655	58.1713
	1018	1018	377.9	1.78488	58.1169
	1019	1019	378.243	1.7832	58.0622
	1020	1020	378.585	1.78153	58.0078
	1021	1021	378.92	1.77986	57.9534
	1022	1022	379.263	1.7782	57.8994
	1023	1023	379.597	1.77654	57.8453
	1024	1024	379.943	1.77488	57.7913
	1025	1025	380.284	1.77322	57.7372
	1026	1026	380.623	1.77155	57.6829
	1027	1027	380.96	1.76989	57.6288
	1028	1028	381.3	1.7682	57.5738
	1029	1029	381.641	1.76651	57.5187
	1030	1030	381.978	1.76485	57.4647
	1031	1031	382.319	1.76319	57.4106
	1032	1032	382.66	1.76156	57.3576
	1033	1033	383	1.75995	57.3051
	1034	1034	383.337	1.75836	57.2534
	1035	1035	383.675	1.75677	57.2016
	1036	1036	384.019	1.75524	57.1518
	1037	1037	384.36	1.75367	57.1007
	1038	1038	384.698	1.75209	57.0492
	1039	1039	385.044	1.75051	56.9978
	1040	1040	385.382	1.74893	56.9463
	1041	1041	385.718	1.74737	56.8955
	1042	1042	386.053	1.7458	56.8444
	1043	1043	386.391	1.74422	56.793
	1044	1044	386.735	1.74267	56.7425
	1045	1045	387.078	1.74111	56.6917
	1046	1046	387.413	1.73955	56.6409
	1047	1047	387.758	1.738	56.5904
	1048	1048	388.101	1.73643	56.5393
	1049	1049	388.433	1.73487	56.4885
	1050	1050	388.78	1.7333	56.4374
	1051	1051	389.115	1.73172	56.386
	1052	1052	389.452	1.73014	56.3345
	1053	1053	389.797	1.72855	56.2827
	1054	1054	390.132	1.72698	56.2316
	1055	1055	390.473	1.72542	56.1808
	1056	1056	390.811	1.72386	56.13
	1057	1057	391.145	1.72231	56.0796
	1058	1058	391.488	1.72075	56.0288
	1059	1059	391.826	1.71919	55.978
	1060	1060	392.164	1.71767	55.9285
	1061	1061	392.506	1.71614	55.8787
	1062	1062	392.848	1.71461	55.8288
	1063	1063	393.188	1.71308	55.779
	1064	1064	393.518	1.71155	55.7292
	1065	1065	393.861	1.71002	55.6794
	1066	1066	394.206	1.70849	55.6296
	1067	1067	394.545	1.70696	55.5798
	1068	1068	394.882	1.70545	55.5306
	1069	1069	395.221	1.70393	55.4811
	1070	1070	395.558	1.70242	55.4319
	1071	1071	395.897	1.70089	55.3821
	1072	1072	396.237	1.69939	55.3333
	1073	1073	396.581	1.69786	55.2835
	1074	1074	396.918	1.69632	55.2333
	1075	1075	397.255	1.69478	55.1832
	1076	1076	397.598	1.69323	55.1327
	1077	1077	397.935	1.6917	55.0829
	1078	1078	398.274	1.69015	55.0324
	1079	1079	398.618	1.68861	54.9823
	1080	1080	398.957	1.68707	54.9321
	1081	1081	399.295	1.68554	54.8823
	1082	1082	399.629	1.68401	54.8325
	1083	1083	399.972	1.68248	54.7827
	1084	1084	400.308	1.68094	54.7325
	1085	1085	400.648	1.6794	54.6824
	1086	1086	400.986	1.67784	54.6316
	1087	1087	401.329	1.67626	54.5801
	1088	1088	401.667	1.67467	54.5284
	1089	1089	402.011	1.67305	54.4756
	1090	1090	402.344	1.67144	54.4232
	1091	1091	402.684	1.66984	54.3711
	1092	1092	403.024	1.66823	54.3187
	1093	1093	403.364	1.66663	54.2666
	1094	1094	403.699	1.66505	54.2151
	1095	1095	404.037	1.66347	54.1637
	1096	1096	404.376	1.6619	54.1126
	1097	1097	404.715	1.66037	54.0628
	1098	1098	405.061	1.65883	54.0126
	1099	1099	405.396	1.65729	53.9625
	1100	1100	405.736	1.65574	53.912
	1101	1101	406.073	1.6542	53.8619
	1102	1102	406.401	1.65265	53.8114
	1103	1103	406.745	1.65109	53.7606
	1104	1104	407.085	1.64953	53.7098
	1105	1105	407.43	1.64797	53.659
	1106	1106	407.767	1.64641	53.6082
	1107	1107	408.101	1.64487	53.5581
	1108	1108	408.441	1.64333	53.5079
	1109	1109	408.771	1.64182	53.4588
	1110	1110	409.114	1.64029	53.4089
	1111	1111	409.446	1.63875	53.3588
	1112	1112	409.785	1.6372	53.3083
	1113	1113	410.124	1.63564	53.2575
	1114	1114	410.466	1.63407	53.2064
	1115	1115	410.798	1.6325	53.1553
	1116	1116	411.142	1.63092	53.1038
	1117	1117	411.478	1.62931	53.0514
	1118	1118	411.815	1.62772	52.9997
	1119	1119	412.151	1.62615	52.9485
	1120	1120	412.484	1.62456	52.8968
	1121	1121	412.827	1.62297	52.845
	1122	1122	413.166	1.62137	52.7929
	1123	1123	413.505	1.61978	52.7411
	1124	1124	413.842	1.6182	52.6897
	1125	1125	414.174	1.6166	52.6376
	1126	1126	414.512	1.61501	52.5858
	1127	1127	414.85	1.61341	52.5337
	1128	1128	415.187	1.6118	52.4813
	1129	1129	415.527	1.6102	52.4292
	1130	1130	415.855	1.6086	52.3771
	1131	1131	416.199	1.60699	52.3247
	1132	1132	416.546	1.60537	52.2719
	1133	1133	416.876	1.60373	52.2185
	1134	1134	417.212	1.60209	52.1651
	1135	1135	417.548	1.60046	52.112
	1136	1136	417.886	1.59883	52.059
	1137	1137	418.219	1.59717	52.0049
	1138	1138	418.549	1.59552	51.9512
	1139	1139	418.885	1.59387	51.8975
	1140	1140	419.224	1.59221	51.8434
	1141	1141	419.564	1.59051	51.7881
	1142	1142	419.9	1.5888	51.7324
	1143	1143	420.236	1.58709	51.6767
	1144	1144	420.569	1.58537	51.6207
	1145	1145	420.903	1.58359	51.5627
	1146	1146	421.246	1.58183	51.5054
	1147	1147	421.576	1.58009	51.4488
	1148	1148	421.915	1.57834	51.3918
	1149	1149	422.25	1.57659	51.3348
	1150	1150	422.586	1.57485	51.2782
	1151	1151	422.922	1.5731	51.2212
	1152	1152	423.265	1.57136	51.1645
	1153	1153	423.599	1.5696	51.1072
	1154	1154	423.927	1.56784	51.0499
	1155	1155	424.267	1.56606	50.992
	1156	1156	424.594	1.56427	50.9337
	1157	1157	424.934	1.56249	50.8757
	1158	1158	425.277	1.56067	50.8165
	1159	1159	425.616	1.55886	50.7575
	1160	1160	425.949	1.55704	50.6983
	1161	1161	426.285	1.55521	50.6387
	1162	1162	426.613	1.55336	50.5784
	1163	1163	426.957	1.55151	50.5182
	1164	1164	427.292	1.54965	50.4576
	1165	1165	427.625	1.54779	50.3971
	1166	1166	427.956	1.54588	50.3349
	1167	1167	428.297	1.54399	50.2733
	1168	1168	428.629	1.5421	50.2118
	1169	1169	428.962	1.5402	50.1499
	1170	1170	429.3	1.53826	50.0868
	1171	1171	429.639	1.53632	50.0236
	1172	1172	429.975	1.53436	49.9598
	1173	1173	430.305	1.5324	49.896
	1174	1174	430.641	1.5304	49.8308
	1175	1175	430.984	1.52843	49.7667
	1176	1176	431.317	1.52647	49.7029
	1177	1177	431.649	1.52451	49.6391
	1178	1178	431.986	1.52256	49.5756
	1179	1179	432.325	1.5206	49.5118
	1180	1180	432.665	1.51863	49.4476
	1181	1181	432.991	1.51664	49.3828
	1182	1182	433.331	1.51465	49.318
	1183	1183	433.669	1.51266	49.2532
	1184	1184	433.999	1.51066	49.1881
	1185	1185	434.334	1.50865	49.1227
	1186	1186	434.668	1.50659	49.0556
	1187	1187	434.998	1.50453	48.9885
	1188	1188	435.335	1.50246	48.9211
	1189	1189	435.672	1.50037	48.8531
	1190	1190	436.001	1.49824	48.7837
	1191	1191	436.336	1.49611	48.7143
	1192	1192	436.673	1.49397	48.6447
	1193	1193	437.01	1.49181	48.5743
	1194	1194	437.338	1.4896	48.5024
	1195	1195	437.674	1.4874	48.4307
	1196	1196	438.02	1.4852	48.3591
	1197	1197	438.36	1.483	48.2875
	1198	1198	438.689	1.48074	48.2139
	1199	1199	439.024	1.4785	48.1409
	1200	1200	439.358	1.47626	48.068
	1201	1201	439.69	1.47401	47.9948
	1202	1202	440.028	1.47175	47.9212
	1203	1203	440.365	1.46952	47.8486
	1204	1204	440.704	1.46729	47.7759
	1205	1205	441.032	1.46506	47.7033
	1206	1206	441.365	1.46282	47.6304
	1207	1207	441.705	1.46057	47.5571
	1208	1208	442.033	1.45832	47.4839
	1209	1209	442.365	1.45605	47.41
	1210	1210	442.701	1.45375	47.3351
	1211	1211	443.044	1.45145	47.2602
	1212	1212	443.366	1.44914	47.185
	1213	1213	443.698	1.44684	47.1101
	1214	1214	444.04	1.44453	47.0349
	1215	1215	444.373	1.44223	46.96
	1216	1216	444.706	1.43994	46.8854
	1217	1217	445.043	1.43765	46.8108
	1218	1218	445.378	1.43537	46.7366
	1219	1219	445.711	1.43307	46.6617
	1220	1220	446.047	1.43075	46.5862
	1221	1221	446.379	1.42842	46.5103
	1222	1222	446.704	1.42605	46.4331
	1223	1223	447.04	1.42369	46.3563
	1224	1224	447.377	1.42133	46.2795
	1225	1225	447.711	1.41896	46.2023
	1226	1226	448.052	1.41658	46.1248
	1227	1227	448.374	1.41423	46.0483
	1228	1228	448.711	1.41189	45.9721
	1229	1229	449.047	1.40954	45.8956
	1230	1230	449.379	1.40722	45.82
	1231	1231	449.708	1.40488	45.7438
	1232	1232	450.047	1.40254	45.6676
	1233	1233	450.38	1.40022	45.5921
	1234	1234	450.71	1.3979	45.5166
	1235	1235	451.051	1.39558	45.441
	1236	1236	451.378	1.39328	45.3661
	1237	1237	451.715	1.39099	45.2916
	1238	1238	452.046	1.38871	45.2173
	1239	1239	452.38	1.38642	45.1428
	1240	1240	452.718	1.38413	45.0682
	1241	1241	453.043	1.38184	44.9936
	1242	1242	453.373	1.37955	44.9191
	1243	1243	453.71	1.37726	44.8445
	1244	1244	454.047	1.37499	44.7706
	1245	1245	454.383	1.37274	44.6973
	1246	1246	454.709	1.37051	44.6247
	1247	1247	455.044	1.36833	44.5537
	1248	1248	455.371	1.36615	44.4828
	1249	1249	455.71	1.36396	44.4114
	1250	1250	456.044	1.36178	44.3405
	1251	1251	456.378	1.35966	44.2714
	1252	1252	456.701	1.35753	44.2021
	1253	1253	457.037	1.3554	44.1327
	1254	1254	457.37	1.35329	44.064
	1255	1255	457.699	1.35121	43.9963
	1256	1256	458.037	1.34912	43.9282
	1257	1257	458.364	1.34704	43.8605
	1258	1258	458.688	1.34497	43.7931
	1259	1259	459.033	1.34295	43.7273
	1260	1260	459.366	1.3409	43.6606
	1261	1261	459.698	1.33885	43.5939
	1262	1262	460.031	1.3368	43.5271
	1263	1263	460.358	1.33478	43.4613
	1264	1264	460.685	1.33276	43.3956
	1265	1265	461.021	1.33074	43.3298
	1266	1266	461.356	1.32873	43.2643
	1267	1267	461.688	1.32676	43.2002
	1268	1268	462.015	1.3248	43.1364
	1269	1269	462.35	1.32286	43.0732
	1270	1270	462.686	1.32094	43.0107
	1271	1271	463.015	1.31908	42.9501
	1272	1272	463.345	1.3172	42.8889
	1273	1273	463.675	1.31532	42.8277
	1274	1274	464.005	1.31344	42.7665
	1275	1275	464.342	1.31157	42.7056
	1276	1276	464.677	1.30968	42.6441
	1277	1277	465.006	1.30778	42.5822
	1278	1278	465.332	1.30587	42.52
	1279	1279	465.667	1.30393	42.4568
	1280	1280	465.995	1.30201	42.3943
	1281	1281	466.33	1.30011	42.3325
	1282	1282	466.658	1.29821	42.2706
	1283	1283	466.989	1.29631	42.2087
	1284	1284	467.324	1.2944	42.1465
	1285	1285	467.659	1.29248	42.084
	1286	1286	467.991	1.29056	42.0215
	1287	1287	468.32	1.28863	41.9587
	1288	1288	468.655	1.2867	41.8958
	1289	1289	468.981	1.28476	41.8326
	1290	1290	469.31	1.28281	41.7692
	1291	1291	469.643	1.28085	41.7053
	1292	1292	469.977	1.2789	41.6418
	1293	1293	470.314	1.27698	41.5793
	1294	1294	470.644	1.27508	41.5175
	1295	1295	470.973	1.27321	41.4566
	1296	1296	471.306	1.27135	41.396
	1297	1297	471.645	1.26952	41.3364
	1298	1298	471.975	1.26769	41.2768
	1299	1299	472.302	1.2659	41.2186
	1300	1300	472.636	1.26405	41.1583
	1301	1301	472.971	1.26218	41.0974
	1302	1302	473.293	1.26029	41.0359
	1303	1303	473.626	1.25833	40.9721
	1304	1304	473.96	1.25641	40.9095
	1305	1305	474.29	1.25448	40.8467
	1306	1306	474.623	1.25255	40.7839
	1307	1307	474.959	1.25061	40.7207
	1308	1308	475.284	1.24868	40.6579
	1309	1309	475.612	1.24675	40.595
	1310	1310	475.945	1.24482	40.5322
	1311	1311	476.274	1.24291	40.47
	1312	1312	476.602	1.24098	40.4071
	1313	1313	476.941	1.23904	40.344
	1314	1314	477.273	1.2371	40.2808
	1315	1315	477.601	1.23515	40.2173
	1316	1316	477.936	1.23315	40.1522
	1317	1317	478.261	1.23117	40.0877
	1318	1318	478.592	1.22919	40.0232
	1319	1319	478.918	1.2272	39.9585
	1320	1320	479.259	1.2252	39.8933
	1321	1321	479.593	1.22324	39.8295
	1322	1322	479.917	1.2213	39.7663
	1323	1323	480.246	1.21938	39.7038
	1324	1324	480.58	1.21752	39.6433
	1325	1325	480.916	1.21565	39.5824
	1326	1326	481.243	1.21379	39.5218
	1327	1327	481.578	1.21194	39.4616
	1328	1328	481.904	1.21017	39.4039
	1329	1329	482.231	1.20837	39.3453
	1330	1330	482.561	1.20659	39.2874
	1331	1331	482.894	1.20482	39.2297
	1332	1332	483.225	1.20312	39.1744
	1333	1333	483.558	1.20143	39.1194
	1334	1334	483.891	1.19977	39.0653
	1335	1335	484.218	1.19812	39.0116
	1336	1336	484.548	1.19658	38.9614
	1337	1337	484.879	1.19501	38.9103
	1338	1338	485.204	1.19346	38.8599
	1339	1339	485.537	1.1919	38.8091
	1340	1340	485.868	1.19043	38.7612
	1341	1341	486.194	1.18893	38.7124
	1342	1342	486.524	1.18743	38.6635
	1343	1343	486.854	1.18594	38.615
	1344	1344	487.183	1.18449	38.5678
	1345	1345	487.517	1.18305	38.5209
	1346	1346	487.844	1.18162	38.4743
	1347	1347	488.172	1.1802	38.4281
	1348	1348	488.506	1.17885	38.3841
	1349	1349	488.833	1.17749	38.3399
	1350	1350	489.158	1.17613	38.2956
	1351	1351	489.486	1.17479	38.2519
	1352	1352	489.823	1.17349	38.2096
	1353	1353	490.147	1.17215	38.166
	1354	1354	490.474	1.1708	38.122
	1355	1355	490.813	1.16944	38.0777
	1356	1356	491.143	1.16809	38.0338
	1357	1357	491.461	1.16677	37.9908
	1358	1358	491.793	1.1655	37.9495
	1359	1359	492.124	1.16424	37.9084
	1360	1360	492.454	1.16304	37.8694
	1361	1361	492.78	1.16182	37.8296
	1362	1362	493.109	1.1606	37.7899
	1363	1363	493.441	1.15939	37.7505
	1364	1364	493.764	1.15824	37.7131
	1365	1365	494.102	1.1571	37.6759
	1366	1366	494.43	1.15598	37.6395
	1367	1367	494.756	1.15488	37.6037
	1368	1368	495.086	1.15385	37.5701
	1369	1369	495.415	1.1528	37.5359
	1370	1370	495.751	1.15177	37.5024
	1371	1371	496.071	1.15076	37.4695
	1372	1372	496.406	1.1498	37.4383
	1373	1373	496.74	1.14883	37.4067
	1374	1374	497.06	1.14785	37.3748
	1375	1375	497.396	1.14688	37.3432
	1376	1376	497.724	1.14594	37.3126
	1377	1377	498.051	1.145	37.282
	1378	1378	498.382	1.14408	37.252
	1379	1379	498.714	1.14317	37.2224
	1380	1380	499.04	1.14231	37.1944
	1381	1381	499.373	1.14144	37.166
	1382	1382	499.694	1.14059	37.1384
	1383	1383	500.023	1.13976	37.1113
	1384	1384	500.357	1.13898	37.086
	1385	1385	500.687	1.13819	37.0602
	1386	1386	501.014	1.1374	37.0345
	1387	1387	501.347	1.13662	37.0091
	1388	1388	501.671	1.13588	36.985
	1389	1389	502.005	1.13513	36.9606
	1390	1390	502.329	1.13438	36.9362
	1391	1391	502.664	1.13364	36.9121
	1392	1392	502.99	1.13292	36.8886
	1393	1393	503.323	1.13218	36.8645
	1394	1394	503.646	1.13145	36.8408
	1395	1395	503.975	1.13073	36.8173
	1396	1396	504.311	1.13001	36.7939
	1397	1397	504.643	1.12929	36.7704
	1398	1398	504.97	1.12858	36.7473
	1399	1399	505.309	1.12787	36.7242
	1400	1400	505.631	1.1272	36.7024
	1401	1401	505.965	1.12652	36.6802
	1402	1402	506.292	1.12584	36.6581
	1403	1403	506.623	1.12516	36.636
	1404	1404	506.959	1.1245	36.6145
	1405	1405	507.283	1.12384	36.593
	1406	1406	507.617	1.12318	36.5715
	1407	1407	507.943	1.12253	36.5503
	1408	1408	508.279	1.12187	36.5288
	1409	1409	508.61	1.12123	36.508
	1410	1410	508.937	1.12058	36.4868
	1411	1411	509.27	1.11993	36.4657
	1412	1412	509.597	1.11929	36.4448
	1413	1413	509.93	1.11867	36.4246
	1414	1414	510.257	1.11805	36.4045
	1415	1415	510.587	1.11743	36.3843
	1416	1416	510.92	1.11682	36.3644
	1417	1417	511.258	1.11623	36.3452
	1418	1418	511.583	1.11563	36.3257
	1419	1419	511.914	1.11504	36.3064
	1420	1420	512.247	1.11445	36.2872
	1421	1421	512.57	1.11384	36.2674
	1422	1422	512.911	1.11323	36.2475
	1423	1423	513.244	1.11262	36.2277
	1424	1424	513.567	1.112	36.2075
	1425	1425	513.894	1.11138	36.1873
	1426	1426	514.228	1.11078	36.1677
	1427	1427	514.556	1.11018	36.1482
	1428	1428	514.895	1.10959	36.129
	1429	1429	515.218	1.10904	36.1111
	1430	1430	515.546	1.10849	36.0932
	1431	1431	515.885	1.10793	36.0749
	1432	1432	516.213	1.10738	36.057
	1433	1433	516.549	1.10683	36.0391
	1434	1434	516.874	1.10627	36.0209
	1435	1435	517.201	1.10568	36.0017
	1436	1436	517.54	1.1051	35.9828
	1437	1437	517.87	1.10448	35.9626
	1438	1438	518.204	1.10389	35.9434
	1439	1439	518.527	1.10329	35.9239
	1440	1440	518.865	1.10269	35.9043
	1441	1441	519.189	1.1021	35.8851
	1442	1442	519.522	1.10151	35.8659
	1443	1443	519.851	1.10093	35.847
	1444	1444	520.184	1.10034	35.8278
	1445	1445	520.51	1.09976	35.8089
	1446	1446	520.841	1.09918	35.79
	1447	1447	521.168	1.09861	35.7715
	1448	1448	521.5	1.09803	35.7526
	1449	1449	521.832	1.09747	35.7344
	1450	1450	522.162	1.09689	35.7155
	1451	1451	522.493	1.09631	35.6966
	1452	1452	522.816	1.09574	35.678
	1453	1453	523.149	1.09516	35.6591
	1454	1454	523.479	1.09459	35.6406
	1455	1455	523.81	1.09401	35.6217
	1456	1456	524.133	1.09345	35.6035
	1457	1457	524.465	1.09288	35.5849
	1458	1458	524.792	1.09231	35.5663
	1459	1459	525.124	1.09174	35.5478
	1460	1460	525.455	1.09117	35.5292
	1461	1461	525.784	1.09059	35.5103
	1462	1462	526.11	1.08999	35.4908
	1463	1463	526.451	1.08939	35.4713
	1464	1464	526.779	1.08878	35.4514
	1465	1465	527.1	1.08817	35.4315
	1466	1466	527.43	1.08758	35.4123
	1467	1467	527.761	1.087	35.3934
	1468	1468	528.097	1.08643	35.3749
	1469	1469	528.423	1.08589	35.3573
	1470	1470	528.752	1.08533	35.3391
	1471	1471	529.082	1.08478	35.3212
	1472	1472	529.412	1.08423	35.3033
	1473	1473	529.739	1.08366	35.2847
	1474	1474	530.069	1.08305	35.2648
	1475	1475	530.397	1.08242	35.2443
	1476	1476	530.73	1.08176	35.2228
	1477	1477	531.056	1.08108	35.2007
	1478	1478	531.383	1.08034	35.1766
	1479	1479	531.707	1.07964	35.1538
	1480	1480	532.039	1.07895	35.1313
	1481	1481	532.37	1.07827	35.1092
	1482	1482	532.706	1.07764	35.0887
	1483	1483	533.034	1.07701	35.0682
	1484	1484	533.363	1.07641	35.0486
	1485	1485	533.688	1.07583	35.0297
	1486	1486	534.019	1.07531	35.0128
	1487	1487	534.345	1.07477	34.9952
	1488	1488	534.675	1.07422	34.9773
	1489	1489	535.005	1.07368	34.9597
	1490	1490	535.334	1.07315	34.9425
	1491	1491	535.662	1.0726	34.9246
	1492	1492	535.989	1.07204	34.9063
	1493	1493	536.317	1.07148	34.8881
	1494	1494	536.65	1.07088	34.8686
	1495	1495	536.978	1.0703	34.8497
	1496	1496	537.3	1.0697	34.8301
	1497	1497	537.63	1.06911	34.8109
	1498	1498	537.963	1.06851	34.7914
	1499	1499	538.289	1.06791	34.7719
	1500	1500	538.618	1.06729	34.7517
	1501	1501	538.952	1.06667	34.7315
	1502	1502	539.284	1.06603	34.7106
	1503	1503	539.615	1.06537	34.6892
	1504	1504	539.94	1.06469	34.667
	1505	1505	540.27	1.064	34.6446
	1506	1506	540.597	1.06328	34.6211
	1507	1507	540.927	1.06259	34.5986
	1508	1508	541.255	1.06193	34.5772
	1509	1509	541.579	1.06127	34.5557
	1510	1510	541.915	1.06065	34.5355
	1511	1511	542.247	1.06001	34.5146
	1512	1512	542.573	1.05936	34.4935
	1513	1513	542.908	1.05871	34.4723
	1514	1514	543.234	1.05809	34.4521
	1515	1515	543.565	1.05747	34.4319
	1516	1516	543.89	1.05686	34.4121
	1517	1517	544.223	1.05625	34.3922
	1518	1518	544.547	1.05566	34.373
	1519	1519	544.879	1.05506	34.3535
	1520	1520	545.208	1.05446	34.3339
	1521	1521	545.537	1.05386	34.3144
	1522	1522	545.863	1.05325	34.2945
	1523	1523	546.196	1.05264	34.2747
	1524	1524	546.526	1.05203	34.2548
	1525	1525	546.85	1.05142	34.2349
	1526	1526	547.181	1.05081	34.2151
	1527	1527	547.515	1.05021	34.1955
	1528	1528	547.846	1.04962	34.1763
	1529	1529	548.175	1.04904	34.1574
	1530	1530	548.511	1.04849	34.1395
	1531	1531	548.834	1.04792	34.121
	1532	1532	549.167	1.04734	34.1021
	1533	1533	549.497	1.04677	34.0835
	1534	1534	549.825	1.04619	34.0646
	1535	1535	550.16	1.04562	34.0461
	1536	1536	550.488	1.04503	34.0269
	1537	1537	550.822	1.04444	34.0077
	1538	1538	551.15	1.04382	33.9875
	1539	1539	551.485	1.04322	33.9679
	1540	1540	551.816	1.04262	33.9484
	1541	1541	552.137	1.04203	33.9292
	1542	1542	552.47	1.04144	33.91
	1543	1543	552.806	1.04085	33.8908
	1544	1544	553.133	1.04026	33.8716
	1545	1545	553.461	1.03967	33.8524
	1546	1546	553.79	1.03907	33.8328
	1547	1547	554.128	1.03846	33.813
	1548	1548	554.462	1.03785	33.7931
	1549	1549	554.79	1.03725	33.7736
	1550	1550	555.117	1.03663	33.7534
	1551	1551	555.451	1.03604	33.7342
	1552	1552	555.779	1.03546	33.7153
	1553	1553	556.105	1.03487	33.6961
	1554	1554	556.438	1.03433	33.6785
	1555	1555	556.773	1.03377	33.6602
	1556	1556	557.101	1.0332	33.6417
	1557	1557	557.432	1.03263	33.6231
	1558	1558	557.764	1.03205	33.6042
	1559	1559	558.094	1.03148	33.5857
	1560	1560	558.425	1.0309	33.5668
	1561	1561	558.749	1.03033	33.5482
	1562	1562	559.078	1.02974	33.529
	1563	1563	559.411	1.02914	33.5095
	1564	1564	559.742	1.02853	33.4896
	1565	1565	560.07	1.02793	33.4701
	1566	1566	560.397	1.0273	33.4496
	1567	1567	560.727	1.0267	33.43
	1568	1568	561.055	1.02609	33.4102
	1569	1569	561.391	1.02548	33.3903
	1570	1570	561.715	1.02486	33.3701
	1571	1571	562.041	1.02424	33.3499
	1572	1572	562.37	1.02363	33.3301
	1573	1573	562.7	1.02302	33.3102
	1574	1574	563.027	1.02241	33.2904
	1575	1575	563.358	1.02179	33.2702
	1576	1576	563.692	1.02119	33.2506
	1577	1577	564.014	1.02058	33.2308
	1578	1578	564.343	1.01997	33.2109
	1579	1579	564.673	1.01937	33.1914
	1580	1580	565.005	1.01877	33.1718
	1581	1581	565.339	1.01818	33.1526
	1582	1582	565.668	1.01759	33.1334
	1583	1583	565.991	1.01702	33.1149
	1584	1584	566.319	1.01644	33.096
	1585	1585	566.65	1.01585	33.0768
	1586	1586	566.975	1.01526	33.0575
	1587	1587	567.309	1.0147	33.0393
	1588	1588	567.634	1.01413	33.0208
	1589	1589	567.964	1.01357	33.0025
	1590	1590	568.287	1.01301	32.9843
	1591	1591	568.619	1.01246	32.9664
	1592	1592	568.948	1.0119	32.9481
	1593	1593	569.281	1.01136	32.9306
	1594	1594	569.607	1.01081	32.9126
	1595	1595	569.938	1.01026	32.8947
	1596	1596	570.268	1.00972	32.8772
	1597	1597	570.593	1.00918	32.8596
	1598	1598	570.929	1.00864	32.842
	1599	1599	571.248	1.00809	32.8241
	1600	1600	571.579	1.00753	32.8059
	1601	1601	571.906	1.00696	32.7873
	1602	1602	572.238	1.0064	32.7691
	1603	1603	572.572	1.00581	32.7498
	1604	1604	572.898	1.00524	32.7313
	1605	1605	573.234	1.00467	32.7127
	1606	1606	573.55	1.00409	32.6938
	1607	1607	573.88	1.0035	32.6746
	1608	1608	574.211	1.0029	32.6551
	1609	1609	574.54	1.0023	32.6356
	1610	1610	574.866	1.0017	32.616
	1611	1611	575.2	1.00113	32.5975
	1612	1612	575.528	1.00058	32.5796
	1613	1613	575.858	1.00005	32.5623
	1614	1614	576.185	0.999534	32.5455
	1615	1615	576.518	0.999083	32.5308
	1616	1616	576.85	0.998599	32.5151
	1617	1617	577.183	0.998102	32.4989
	1618	1618	577.507	0.9976	32.4825
	1619	1619	577.837	0.997074	32.4654
	1620	1620	578.159	0.996557	32.4486
	1621	1621	578.487	0.996055	32.4322
	1622	1622	578.816	0.995553	32.4159
	1623	1623	579.152	0.99503	32.3988
	1624	1624	579.477	0.99452	32.3822
	1625	1625	579.805	0.994017	32.3659
	1626	1626	580.138	0.993512	32.3494
	1627	1627	580.463	0.992999	32.3327
	1628	1628	580.792	0.992475	32.3156
	1629	1629	581.125	0.991955	32.2987
	1630	1630	581.449	0.991447	32.2822
	1631	1631	581.778	0.99092	32.265
	1632	1632	582.109	0.990406	32.2483
	1633	1633	582.432	0.989892	32.2315
	1634	1634	582.767	0.989375	32.2147
	1635	1635	583.092	0.988878	32.1985
	1636	1636	583.421	0.988368	32.1819
	1637	1637	583.749	0.98786	32.1654
	1638	1638	584.086	0.98735	32.1488
	1639	1639	584.411	0.986834	32.132
	1640	1640	584.729	0.986293	32.1144
	1641	1641	585.066	0.985757	32.0969
	1642	1642	585.39	0.985229	32.0797
	1643	1643	585.714	0.984701	32.0625
	1644	1644	586.048	0.984176	32.0454
	1645	1645	586.376	0.983669	32.0289
	1646	1646	586.702	0.983167	32.0126
	1647	1647	587.031	0.982665	31.9962
	1648	1648	587.364	0.982182	31.9805
	1649	1649	587.696	0.981674	31.964
	1650	1650	588.023	0.981157	31.9471
	1651	1651	588.348	0.980641	31.9303
	1652	1652	588.672	0.980089	31.9124
	1653	1653	589.007	0.979553	31.8949
	1654	1654	589.336	0.979024	31.8777
	1655	1655	589.662	0.978493	31.8604
	1656	1656	589.992	0.977961	31.8431
	1657	1657	590.319	0.977431	31.8258
	1658	1658	590.648	0.976906	31.8087
	1659	1659	590.968	0.976378	31.7915
	1660	1660	591.306	0.975843	31.7741
	1661	1661	591.637	0.975308	31.7567
	1662	1662	591.961	0.974766	31.739
	1663	1663	592.286	0.974216	31.7211
	1664	1664	592.617	0.973655	31.7029
	1665	1665	592.943	0.97312	31.6854
	1666	1666	593.271	0.972592	31.6682
	1667	1667	593.597	0.972061	31.651
	1668	1668	593.927	0.971539	31.634
	1669	1669	594.26	0.971002	31.6165
	1670	1670	594.586	0.970457	31.5987
	1671	1671	594.917	0.969909	31.5809
	1672	1672	595.248	0.969346	31.5626
	1673	1673	595.57	0.968797	31.5447
	1674	1674	595.899	0.968246	31.5267
	1675	1675	596.228	0.967692	31.5087
	1676	1676	596.557	0.967135	31.4906
	1677	1677	596.886	0.966584	31.4726
	1678	1678	597.212	0.966044	31.455
	1679	1679	597.539	0.965502	31.4374
	1680	1680	597.87	0.964954	31.4195
	1681	1681	598.194	0.964396	31.4014
	1682	1682	598.527	0.963829	31.3829
	1683	1683	598.854	0.963256	31.3643
	1684	1684	599.185	0.96266	31.3449
	1685	1685	599.505	0.962078	31.3259
	1686	1686	599.842	0.961509	31.3074
	1687	1687	600.175	0.960951	31.2892
	1688	1688	600.5	0.960401	31.2713
	1689	1689	600.828	0.959847	31.2533
	1690	1690	601.148	0.95929	31.2351
	1691	1691	601.478	0.95873	31.2169
	1692	1692	601.803	0.958174	31.1988
	1693	1693	602.131	0.9576	31.1801
	1694	1694	602.46	0.957016	31.1611
	1695	1695	602.788	0.956425	31.1418
	1696	1696	603.123	0.955803	31.1216
	1697	1697	603.451	0.955207	31.1022
	1698	1698	603.776	0.954622	31.0831
	1699	1699	604.099	0.954043	31.0643
	1700	1700	604.43	0.953478	31.0459
	1701	1701	604.76	0.952902	31.0271
	1702	1702	605.089	0.952322	31.0082
	1703	1703	605.422	0.951738	30.9892
	1704	1704	605.743	0.951145	30.9699
	1705	1705	606.072	0.95054	30.9502
	1706	1706	606.394	0.949925	30.9302
	1707	1707	606.728	0.949306	30.91
	1708	1708	607.054	0.948681	30.8897
	1709	1709	607.383	0.948094	30.8706
	1710	1710	607.709	0.947519	30.8519
	1711	1711	608.035	0.946943	30.8331
	1712	1712	608.365	0.9464	30.8154
	1713	1713	608.684	0.945821	30.7966
	1714	1714	609.019	0.94523	30.7773
	1715	1715	609.348	0.944636	30.758
	1716	1716	609.675	0.944009	30.7376
	1717	1717	609.996	0.943389	30.7174
	1718	1718	610.326	0.942767	30.6971
	1719	1719	610.655	0.942147	30.6769
	1720	1720	610.985	0.941534	30.657
	1721	1721	611.309	0.940931	30.6373
	1722	1722	611.638	0.940331	30.6178
	1723	1723	611.966	0.939737	30.5985
	1724	1724	612.292	0.939159	30.5796
	1725	1725	612.617	0.938562	30.5602
	1726	1726	612.949	0.937953	30.5404
	1727	1727	613.274	0.93734	30.5204
	1728	1728	613.605	0.936709	30.4999
	1729	1729	613.925	0.936074	30.4792
	1730	1730	614.256	0.935427	30.4581
	1731	1731	614.586	0.934775	30.4369
	1732	1732	614.91	0.934123	30.4157
	1733	1733	615.241	0.933446	30.3936
	1734	1734	615.568	0.932789	30.3722
	1735	1735	615.894	0.932138	30.351
	1736	1736	616.22	0.93149	30.3299
	1737	1737	616.548	0.930851	30.3091
	1738	1738	616.878	0.930203	30.288
	1739	1739	617.205	0.929547	30.2667
	1740	1740	617.526	0.928886	30.2451
	1741	1741	617.853	0.928224	30.2236
	1742	1742	618.184	0.927568	30.2022
	1743	1743	618.512	0.926923	30.1812
	1744	1744	618.845	0.926284	30.1604
	1745	1745	619.172	0.925651	30.1398
	1746	1746	619.499	0.925006	30.1188
	1747	1747	619.827	0.924353	30.0976
	1748	1748	620.147	0.9237	30.0763
	1749	1749	620.474	0.923035	30.0546
	1750	1750	620.803	0.922362	30.0327
	1751	1751	621.134	0.921674	30.0103
	1752	1752	621.461	0.920975	29.9876
	1753	1753	621.788	0.920259	29.9642
	1754	1754	622.12	0.919565	29.9417
	1755	1755	622.443	0.918883	29.9194
	1756	1756	622.77	0.918205	29.8974
	1757	1757	623.096	0.917522	29.8751
	1758	1758	623.425	0.916836	29.8528
	1759	1759	623.753	0.916136	29.83
	1760	1760	624.08	0.915419	29.8067
	1761	1761	624.405	0.914678	29.7825
	1762	1762	624.736	0.913939	29.7585
	1763	1763	625.062	0.9132	29.7344
	1764	1764	625.388	0.912467	29.7105
	1765	1765	625.717	0.911704	29.6857
	1766	1766	626.045	0.910959	29.6614
	1767	1767	626.369	0.910235	29.6379
	1768	1768	626.698	0.909523	29.6147
	1769	1769	627.028	0.908844	29.5926
	1770	1770	627.348	0.908151	29.57
	1771	1771	627.675	0.907449	29.5471
	1772	1772	628.001	0.906748	29.5243
	1773	1773	628.335	0.90605	29.5016
	1774	1774	628.658	0.905333	29.4782
	1775	1775	628.985	0.904611	29.4547
	1776	1776	629.314	0.90388	29.4309
	1777	1777	629.644	0.903102	29.4056
	1778	1778	629.968	0.902357	29.3813
	1779	1779	630.293	0.901613	29.3571
	1780	1780	630.623	0.900864	29.3327
	1781	1781	630.949	0.900119	29.3085
	1782	1782	631.273	0.899367	29.284
	1783	1783	631.611	0.898606	29.2592
	1784	1784	631.936	0.897842	29.2343
	1785	1785	632.258	0.897062	29.2089
	1786	1786	632.587	0.89627	29.1832
	1787	1787	632.917	0.895478	29.1574
	1788	1788	633.245	0.894692	29.1318
	1789	1789	633.566	0.893868	29.1049
	1790	1790	633.891	0.893045	29.0781
	1791	1791	634.226	0.892215	29.0511
	1792	1792	634.554	0.89138	29.0239
	1793	1793	634.881	0.890514	28.9957
	1794	1794	635.209	0.889645	28.9674
	1795	1795	635.535	0.888768	28.9389
	1796	1796	635.861	0.887891	28.9103
	1797	1797	636.184	0.887006	28.8815
	1798	1798	636.519	0.886137	28.8532
	1799	1799	636.844	0.885283	28.8254
	1800	1800	637.17	0.884449	28.7983
	1801	1801	637.497	0.883629	28.7716
	1802	1802	637.822	0.882841	28.7459
	1803	1803	638.152	0.882038	28.7197
	1804	1804	638.483	0.88124	28.6938
	1805	1805	638.806	0.880446	28.6679
	1806	1806	639.132	0.879647	28.6419
	1807	1807	639.458	0.878824	28.6151
	1808	1808	639.782	0.877983	28.5877
	1809	1809	640.114	0.87713	28.5599
	1810	1810	640.439	0.876203	28.5298
	1811	1811	640.765	0.875287	28.4999
	1812	1812	641.09	0.874367	28.47
	1813	1813	641.415	0.873438	28.4397
	1814	1814	641.745	0.872449	28.4075
	1815	1815	642.08	0.871481	28.376
	1816	1816	642.405	0.870507	28.3443
	1817	1817	642.738	0.869529	28.3124
	1818	1818	643.058	0.868545	28.2804
	1819	1819	643.387	0.867561	28.2484
	1820	1820	643.711	0.866574	28.2162
	1821	1821	644.041	0.865582	28.1839
	1822	1822	644.369	0.864579	28.1513
	1823	1823	644.696	0.863577	28.1186
	1824	1824	645.021	0.86257	28.0859
	1825	1825	645.35	0.861556	28.0528
	1826	1826	645.673	0.86053	28.0194
	1827	1827	646.004	0.859503	27.986
	1828	1828	646.336	0.858464	27.9522
	1829	1829	646.663	0.85742	27.9182
	1830	1830	646.997	0.856344	27.8831
	1831	1831	647.325	0.855263	27.8479
	1832	1832	647.651	0.854182	27.8127
	1833	1833	647.978	0.853103	27.7776
	1834	1834	648.304	0.851989	27.7413
	1835	1835	648.636	0.850886	27.7054
	1836	1836	648.96	0.849791	27.6698
	1837	1837	649.287	0.848703	27.6343
	1838	1838	649.617	0.847622	27.5991
	1839	1839	649.946	0.846541	27.5639
	1840	1840	650.269	0.845461	27.5288
	1841	1841	650.601	0.844382	27.4936
	1842	1842	650.924	0.843303	27.4585
	1843	1843	651.25	0.842202	27.4227
	1844	1844	651.579	0.841083	27.3862
	1845	1845	651.901	0.839954	27.3495
	1846	1846	652.228	0.838783	27.3113
	1847	1847	652.551	0.837626	27.2737
	1848	1848	652.889	0.836474	27.2362
	1849	1849	653.207	0.835323	27.1987
	1850	1850	653.532	0.834155	27.1606
	1851	1851	653.871	0.833004	27.1232
	1852	1852	654.189	0.831857	27.0858
	1853	1853	654.517	0.83071	27.0485
	1854	1854	654.847	0.829571	27.0114
	1855	1855	655.176	0.828421	26.9739
	1856	1856	655.508	0.827274	26.9366
	1857	1857	655.832	0.826131	26.8994
	1858	1858	656.154	0.824975	26.8617
	1859	1859	656.487	0.823817	26.824
	1860	1860	656.81	0.822657	26.7863
	1861	1861	657.139	0.821498	26.7485
	1862	1862	657.471	0.820345	26.711
	1863	1863	657.796	0.819186	26.6732
	1864	1864	658.119	0.818013	26.6351
	1865	1865	658.448	0.816831	26.5966
	1866	1866	658.775	0.815631	26.5575
	1867	1867	659.107	0.814424	26.5182
	1868	1868	659.429	0.813217	26.4789
	1869	1869	659.752	0.812011	26.4396
	1870	1870	660.085	0.81079	26.3999
	1871	1871	660.412	0.809598	26.3611
	1872	1872	660.74	0.808412	26.3224
	1873	1873	661.068	0.807225	26.2838
	1874	1874	661.392	0.806093	26.2469
	1875	1875	661.723	0.804949	26.2097
	1876	1876	662.047	0.803807	26.1725
	1877	1877	662.375	0.802672	26.1355
	1878	1878	662.698	0.801559	26.0993
	1879	1879	663.029	0.800434	26.0627
	1880	1880	663.359	0.799299	26.0257
	1881	1881	663.697	0.798156	25.9885
	1882	1882	664.016	0.796992	25.9506
	1883	1883	664.348	0.795819	25.9124
	1884	1884	664.677	0.794641	25.874
	1885	1885	665.001	0.793461	25.8356
	1886	1886	665.331	0.79225	25.7962
	1887	1887	665.656	0.791073	25.7579
	1888	1888	665.988	0.789906	25.7199
	1889	1889	666.314	0.788741	25.6819
	1890	1890	666.637	0.787618	25.6454
	1891	1891	666.97	0.786493	25.6087
	1892	1892	667.293	0.785376	25.5724
	1893	1893	667.625	0.784267	25.5363
	1894	1894	667.946	0.783163	25.5003
	1895	1895	668.277	0.782073	25.4648
	1896	1896	668.606	0.780962	25.4286
	1897	1897	668.932	0.779848	25.3924
	1898	1898	669.259	0.778733	25.3561
	1899	1899	669.587	0.777606	25.3194
	1900	1900	669.915	0.776496	25.2832
	1901	1901	670.243	0.775403	25.2476
	1902	1902	670.565	0.774326	25.2126
	1903	1903	670.893	0.773287	25.1787
	1904	1904	671.229	0.77224	25.1447
	1905	1905	671.556	0.771205	25.111
	1906	1906	671.879	0.770178	25.0775
	1907	1907	672.208	0.769195	25.0455
	1908	1908	672.543	0.768193	25.0129
	1909	1909	672.872	0.767186	24.9801
	1910	1910	673.195	0.766176	24.9472
	1911	1911	673.525	0.765167	24.9143
	1912	1912	673.852	0.764149	24.8812
	1913	1913	674.183	0.763129	24.848
	1914	1914	674.511	0.762107	24.8147
	1915	1915	674.838	0.761068	24.7809
	1916	1916	675.167	0.760039	24.7474
	1917	1917	675.507	0.759013	24.714
	1918	1918	675.831	0.757991	24.6807
	1919	1919	676.154	0.756983	24.6479
	1920	1920	676.492	0.755972	24.615
	1921	1921	676.815	0.75496	24.582
	1922	1922	677.144	0.75395	24.5491
	1923	1923	677.467	0.75295	24.5166
	1924	1924	677.793	0.751949	24.484
	1925	1925	678.131	0.750953	24.4515
	1926	1926	678.459	0.749964	24.4193
	1927	1927	678.783	0.749009	24.3882
	1928	1928	679.109	0.748064	24.3575
	1929	1929	679.445	0.747123	24.3268
	1930	1930	679.773	0.746186	24.2963
	1931	1931	680.101	0.745296	24.2673
	1932	1932	680.432	0.744378	24.2374
	1933	1933	680.755	0.743447	24.2071
	1934	1934	681.087	0.742513	24.1767
	1935	1935	681.412	0.741586	24.1465
	1936	1936	681.743	0.740669	24.1167
	1937	1937	682.069	0.739757	24.087
	1938	1938	682.395	0.738848	24.0574
	1939	1939	682.725	0.737973	24.0289
	1940	1940	683.049	0.737095	24.0003
	1941	1941	683.373	0.736227	23.972
	1942	1942	683.698	0.735372	23.9442
	1943	1943	684.032	0.73455	23.9174
	1944	1944	684.362	0.733712	23.8902
	1945	1945	684.684	0.732871	23.8628
	1946	1946	685.011	0.73203	23.8354
	1947	1947	685.336	0.731185	23.8079
	1948	1948	685.667	0.730324	23.7798
	1949	1949	685.996	0.729452	23.7514
	1950	1950	686.324	0.728578	23.723
	1951	1951	686.65	0.727697	23.6943
	1952	1952	686.982	0.726842	23.6665
	1953	1953	687.306	0.725998	23.639
	1954	1954	687.629	0.725161	23.6117
	1955	1955	687.959	0.724386	23.5865
	1956	1956	688.29	0.723589	23.5605
	1957	1957	688.621	0.722782	23.5343
	1958	1958	688.94	0.721975	23.508
	1959	1959	689.271	0.721191	23.4825
	1960	1960	689.602	0.720377	23.456
	1961	1961	689.923	0.71954	23.4287
	1962	1962	690.254	0.718692	23.4011
	1963	1963	690.585	0.71784	23.3734
	1964	1964	690.91	0.716954	23.3445
	1965	1965	691.238	0.716093	23.3165
	1966	1966	691.562	0.715241	23.2887
	1967	1967	691.883	0.714401	23.2614
	1968	1968	692.207	0.713586	23.2348
	1969	1969	692.545	0.71275	23.2076
	1970	1970	692.872	0.711906	23.1801
	1971	1971	693.201	0.711059	23.1526
	1972	1972	693.524	0.710211	23.1249
	1973	1973	693.852	0.70936	23.0972
	1974	1974	694.177	0.708506	23.0694
	1975	1975	694.504	0.70765	23.0416
	1976	1976	694.833	0.706803	23.014
	1977	1977	695.156	0.705966	22.9867
	1978	1978	695.482	0.705144	22.96
	1979	1979	695.811	0.704336	22.9337
	1980	1980	696.136	0.703572	22.9088
	1981	1981	696.461	0.70279	22.8833
	1982	1982	696.787	0.702001	22.8576
	1983	1983	697.119	0.701212	22.8319
	1984	1984	697.439	0.700428	22.8064
	1985	1985	697.768	0.699622	22.7802
	1986	1986	698.1	0.698809	22.7537
	1987	1987	698.426	0.697999	22.7273
	1988	1988	698.752	0.697155	22.6998
	1989	1989	699.076	0.696324	22.6728
	1990	1990	699.402	0.695509	22.6462
	1991	1991	699.722	0.694702	22.62
	1992	1992	700.051	0.693895	22.5937
	1993	1993	700.381	0.693086	22.5673
	1994	1994	700.71	0.692287	22.5413
[truncated: 3,568 more rows]

## Sheet: MSU Human 2
				20.12.2023 13:46
_____	________________	_____________	______________	________________________________
Curve	Name:
&MS	U Control Humano	25.10.23
Sam	ple Weight
Curve	Values:
	Index	t	Ts	Value
		[s]	[ｰC]	[mg]	Wt%
	0	0	25.597	9.341	99.9934
	1	1	25.605	9.341	99.9934
	2	2	25.627	9.34103	99.9937
	3	3	25.67	9.34111	99.9945
	4	4	25.722	9.34134	99.997
	5	5	25.786	9.34154	99.9991
	6	6	25.851	9.34162	100
	7	7	25.968	9.34157	99.9995
	8	8	26.058	9.34136	99.9972
	9	9	26.154	9.34091	99.9924
	10	10	26.269	9.34034	99.9863
	11	11	26.384	9.33973	99.9798
	12	12	26.495	9.33853	99.9669
	13	13	26.618	9.33769	99.9579
	14	14	26.745	9.33689	99.9494
	15	15	26.874	9.33608	99.9407
	16	16	27.01	9.33544	99.9338
	17	17	27.136	9.33473	99.9262
	18	18	27.272	9.33402	99.9186
	19	19	27.408	9.33334	99.9114
	20	20	27.541	9.33273	99.9048
	21	21	27.681	9.33214	99.8985
	22	22	27.831	9.33159	99.8926
	23	23	27.961	9.33104	99.8867
	24	24	28.11	9.33061	99.8821
	25	25	28.256	9.33021	99.8779
	26	26	28.404	9.32987	99.8742
	27	27	28.55	9.32956	99.8709
	28	28	28.69	9.32945	99.8697
	29	29	28.845	9.3293	99.8681
	30	30	29.001	9.32917	99.8667
	31	31	29.139	9.32906	99.8655
	32	32	29.289	9.32909	99.8659
	33	33	29.435	9.32906	99.8655
	34	34	29.596	9.32903	99.8652
	35	35	29.736	9.32901	99.865
	36	36	29.89	9.32901	99.865
	37	37	30.053	9.32901	99.865
	38	38	30.186	9.32901	99.865
	39	39	30.334	9.329	99.8649
	40	40	30.496	9.329	99.8649
	41	41	30.648	9.329	99.8649
	42	42	30.788	9.329	99.8649
	43	43	30.951	9.329	99.8649
	44	44	31.095	9.329	99.8649
	45	45	31.247	9.329	99.8649
	46	46	31.395	9.329	99.8649
	47	47	31.559	9.329	99.8649
	48	48	31.703	9.329	99.8649
	49	49	31.86	9.329	99.8649
	50	50	32.025	9.329	99.8649
	51	51	32.165	9.329	99.8649
	52	52	32.318	9.329	99.8649
	53	53	32.478	9.329	99.8649
	54	54	32.63	9.329	99.8649
	55	55	32.782	9.329	99.8649
	56	56	32.943	9.329	99.8649
	57	57	33.086	9.329	99.8649
	58	58	33.241	9.329	99.8649
	59	59	33.402	9.329	99.8649
	60	60	33.566	9.329	99.8649
	61	61	33.708	9.329	99.8649
	62	62	33.869	9.329	99.8649
	63	63	34.026	9.329	99.8649
	64	64	34.176	9.32889	99.8637
	65	65	34.329	9.32878	99.8626
	66	66	34.495	9.32867	99.8614
	67	67	34.669	9.32856	99.8602
	68	68	34.825	9.32833	99.8577
	69	69	34.964	9.32812	99.8555
	70	70	35.117	9.32792	99.8533
	71	71	35.29	9.32773	99.8513
	72	72	35.438	9.32757	99.8496
	73	73	35.599	9.3274	99.8478
	74	74	35.755	9.32718	99.8454
	75	75	35.913	9.32697	99.8432
	76	76	36.063	9.32679	99.8412
	77	77	36.22	9.32662	99.8394
	78	78	36.38	9.32644	99.8375
	79	79	36.539	9.32622	99.8351
	80	80	36.704	9.32598	99.8326
	81	81	36.866	9.3257	99.8296
	82	82	37.03	9.32544	99.8268
	83	83	37.184	9.32525	99.8248
	84	84	37.345	9.32518	99.824
	85	85	37.52	9.32517	99.8239
	86	86	37.675	9.32514	99.8236
	87	87	37.835	9.32503	99.8224
	88	88	37.995	9.32496	99.8217
	89	89	38.14	9.32465	99.8183
	90	90	38.306	9.32423	99.8138
	91	91	38.463	9.32378	99.809
	92	92	38.636	9.32294	99.8
	93	93	38.798	9.32233	99.7935
	94	94	38.948	9.3218	99.7878
	95	95	39.128	9.32131	99.7826
	96	96	39.285	9.32103	99.7796
	97	97	39.444	9.3207	99.7761
	98	98	39.614	9.32036	99.7724
	99	99	39.77	9.32003	99.7689
	100	100	39.936	9.31985	99.767
	101	101	40.093	9.31956	99.7639
	102	102	40.252	9.31925	99.7605
	103	103	40.418	9.31889	99.7567
	104	104	40.574	9.3185	99.7525
	105	105	40.734	9.31806	99.7478
	106	106	40.899	9.31755	99.7423
	107	107	41.063	9.31699	99.7363
	108	108	41.214	9.31638	99.7298
	109	109	41.382	9.31586	99.7242
	110	110	41.561	9.31541	99.7194
	111	111	41.732	9.315	99.715
	112	112	41.892	9.31485	99.7134
	113	113	42.048	9.31471	99.7119
	114	114	42.212	9.31459	99.7106
	115	115	42.379	9.31444	99.709
	116	116	42.529	9.31441	99.7087
	117	117	42.691	9.31417	99.7062
	118	118	42.851	9.31389	99.7032
	119	119	43.026	9.31361	99.7002
	120	120	43.185	9.31298	99.6934
	121	121	43.35	9.31252	99.6885
	122	122	43.518	9.31204	99.6834
	123	123	43.676	9.31151	99.6777
	124	124	43.84	9.31088	99.6709
	125	125	44.001	9.31024	99.6641
	126	126	44.169	9.3096	99.6572
	127	127	44.348	9.30895	99.6503
	128	128	44.5	9.30824	99.6427
	129	129	44.671	9.30765	99.6364
	130	130	44.844	9.30708	99.6303
	131	131	44.99	9.30655	99.6246
	132	132	45.15	9.30623	99.6212
	133	133	45.322	9.30581	99.6167
	134	134	45.501	9.30542	99.6125
	135	135	45.659	9.30506	99.6086
	136	136	45.819	9.30483	99.6062
	137	137	45.992	9.3046	99.6037
	138	138	46.155	9.30434	99.6009
	139	139	46.321	9.30401	99.5974
	140	140	46.47	9.30343	99.5912
	141	141	46.647	9.30262	99.5825
	142	142	46.816	9.30167	99.5723
	143	143	46.987	9.30067	99.5616
	144	144	47.145	9.29922	99.5461
	145	145	47.313	9.29817	99.5349
	146	146	47.476	9.2973	99.5256
	147	147	47.642	9.29652	99.5172
	148	148	47.805	9.2962	99.5138
	149	149	47.979	9.29577	99.5092
	150	150	48.136	9.29534	99.5046
	151	151	48.302	9.29495	99.5004
	152	152	48.467	9.29472	99.4979
	153	153	48.642	9.2943	99.4934
	154	154	48.797	9.29381	99.4882
	155	155	48.977	9.29333	99.4831
	156	156	49.131	9.2926	99.4753
	157	157	49.296	9.29196	99.4684
	158	158	49.468	9.29134	99.4618
	159	159	49.627	9.2907	99.4549
	160	160	49.8	9.28996	99.447
	161	161	49.963	9.28921	99.439
	162	162	50.125	9.28846	99.4309
	163	163	50.289	9.28774	99.4232
	164	164	50.465	9.28697	99.415
	165	165	50.621	9.28627	99.4075
	166	166	50.777	9.28557	99.4
	167	167	50.944	9.28486	99.3924
	168	168	51.107	9.28427	99.3861
	169	169	51.275	9.28362	99.3791
	170	170	51.44	9.28292	99.3716
	171	171	51.609	9.28221	99.364
	172	172	51.761	9.28144	99.3558
	173	173	51.929	9.28065	99.3473
	174	174	52.098	9.2799	99.3393
	175	175	52.261	9.27913	99.3311
	176	176	52.434	9.27825	99.3216
	177	177	52.59	9.27741	99.3126
	178	178	52.744	9.27658	99.3038
	179	179	52.923	9.27579	99.2953
	180	180	53.083	9.275	99.2868
	181	181	53.254	9.27419	99.2782
	182	182	53.409	9.2734	99.2697
	183	183	53.586	9.27264	99.2616
	184	184	53.75	9.2719	99.2537
	185	185	53.918	9.27113	99.2454
	186	186	54.075	9.27033	99.2369
	187	187	54.252	9.26952	99.2282
	188	188	54.406	9.26876	99.22
	189	189	54.572	9.26799	99.2118
	190	190	54.75	9.2672	99.2034
	191	191	54.917	9.26639	99.1947
	192	192	55.077	9.26558	99.186
	193	193	55.243	9.26472	99.1768
	194	194	55.411	9.26383	99.1673
	195	195	55.574	9.26293	99.1576
	196	196	55.741	9.26203	99.148
	197	197	55.903	9.26117	99.1388
	198	198	56.068	9.2603	99.1295
	199	199	56.229	9.25944	99.1203
	200	200	56.394	9.25863	99.1116
	201	201	56.552	9.25776	99.1023
	202	202	56.717	9.25688	99.0929
	203	203	56.891	9.25605	99.084
	204	204	57.046	9.25516	99.0745
	205	205	57.208	9.2543	99.0653
	206	206	57.384	9.25343	99.0559
	207	207	57.55	9.25256	99.0466
	208	208	57.715	9.2517	99.0374
	209	209	57.878	9.2508	99.0278
	210	210	58.041	9.24988	99.0179
	211	211	58.204	9.24895	99.008
	212	212	58.367	9.24797	98.9975
	213	213	58.531	9.24708	98.988
	214	214	58.697	9.2462	98.9785
	215	215	58.862	9.24533	98.9692
	216	216	59.032	9.24449	98.9602
	217	217	59.189	9.24362	98.9509
	218	218	59.356	9.24272	98.9413
	219	219	59.521	9.24181	98.9316
	220	220	59.679	9.24086	98.9214
	221	221	59.857	9.2399	98.9111
	222	222	60.015	9.23895	98.9009
	223	223	60.179	9.23798	98.8906
	224	224	60.343	9.237	98.8801
	225	225	60.51	9.2361	98.8704
	226	226	60.669	9.23521	98.8609
	227	227	60.85	9.23433	98.8515
	228	228	61.013	9.2335	98.8426
	229	229	61.174	9.23262	98.8332
	230	230	61.332	9.23172	98.8235
	231	231	61.489	9.23081	98.8138
	232	232	61.667	9.22986	98.8036
	233	233	61.825	9.2289	98.7934
	234	234	61.998	9.22795	98.7832
	235	235	62.163	9.22698	98.7728
	236	236	62.324	9.22597	98.762
	237	237	62.485	9.22498	98.7514
	238	238	62.642	9.22399	98.7408
	239	239	62.806	9.223	98.7302
	240	240	62.971	9.222	98.7195
	241	241	63.14	9.22103	98.7091
	242	242	63.299	9.22009	98.699
	243	243	63.473	9.21911	98.6886
	244	244	63.637	9.21824	98.6792
	245	245	63.794	9.21736	98.6698
	246	246	63.963	9.21646	98.6602
	247	247	64.131	9.21557	98.6507
	248	248	64.28	9.21472	98.6416
	249	249	64.449	9.21381	98.6318
	250	250	64.62	9.21289	98.622
	251	251	64.786	9.21195	98.6119
	252	252	64.949	9.21094	98.6011
	253	253	65.118	9.20996	98.5906
	254	254	65.287	9.20898	98.5801
	255	255	65.451	9.20799	98.5695
	256	256	65.612	9.20699	98.5588
	257	257	65.77	9.20602	98.5484
	258	258	65.936	9.20511	98.5387
	259	259	66.097	9.20422	98.5292
	260	260	66.272	9.20328	98.5191
	261	261	66.429	9.20238	98.5095
	262	262	66.59	9.20148	98.4998
	263	263	66.765	9.20058	98.4902
	264	264	66.933	9.19964	98.4801
	265	265	67.091	9.19871	98.4702
	266	266	67.258	9.19778	98.4602
	267	267	67.424	9.19684	98.4502
	268	268	67.583	9.19589	98.44
	269	269	67.751	9.19492	98.4296
	270	270	67.922	9.19396	98.4193
	271	271	68.077	9.19298	98.4088
	272	272	68.25	9.19198	98.3981
	273	273	68.409	9.19098	98.3874
	274	274	68.574	9.18999	98.3768
	275	275	68.738	9.189	98.3662
	276	276	68.914	9.188	98.3555
	277	277	69.067	9.187	98.3448
	278	278	69.228	9.18603	98.3344
	279	279	69.398	9.18511	98.3246
	280	280	69.568	9.18423	98.3152
	281	281	69.728	9.18335	98.3058
	282	282	69.889	9.18246	98.2962
	283	283	70.042	9.18157	98.2867
	284	284	70.217	9.18074	98.2778
	285	285	70.389	9.17996	98.2695
	286	286	70.554	9.17926	98.262
	287	287	70.712	9.17862	98.2551
	288	288	70.87	9.1779	98.2474
	289	289	71.038	9.17702	98.238
	290	290	71.207	9.17596	98.2266
	291	291	71.37	9.17485	98.2148
	292	292	71.539	9.17347	98.2
	293	293	71.718	9.17224	98.1868
	294	294	71.881	9.17113	98.1749
	295	295	72.031	9.17009	98.1638
	296	296	72.197	9.16923	98.1546
	297	297	72.369	9.16839	98.1456
	298	298	72.524	9.16759	98.137
	299	299	72.68	9.16679	98.1285
	300	300	72.848	9.16625	98.1227
	301	301	73.018	9.1655	98.1147
	302	302	73.18	9.1647	98.1061
	303	303	73.345	9.16387	98.0972
	304	304	73.507	9.16296	98.0875
	305	305	73.668	9.16212	98.0785
	306	306	73.846	9.16128	98.0695
	307	307	74.019	9.16043	98.0604
	308	308	74.174	9.15962	98.0517
	309	309	74.338	9.15878	98.0427
	310	310	74.495	9.15797	98.0341
	311	311	74.658	9.15716	98.0254
	312	312	74.833	9.15629	98.0161
	313	313	74.998	9.15543	98.0069
	314	314	75.163	9.15456	97.9976
	315	315	75.328	9.15368	97.9881
	316	316	75.498	9.1528	97.9787
	317	317	75.657	9.15197	97.9698
	318	318	75.832	9.15114	97.961
	319	319	75.987	9.1503	97.952
	320	320	76.152	9.14946	97.943
	321	321	76.321	9.14862	97.934
	322	322	76.489	9.14783	97.9255
	323	323	76.643	9.14703	97.917
	324	324	76.821	9.14621	97.9082
	325	325	76.979	9.14538	97.8993
	326	326	77.147	9.14453	97.8902
	327	327	77.301	9.14367	97.881
	328	328	77.472	9.14287	97.8724
	329	329	77.642	9.14209	97.8641
	330	330	77.806	9.14139	97.8566
	331	331	77.977	9.14074	97.8496
	332	332	78.141	9.14022	97.8441
	333	333	78.306	9.13966	97.8381
	334	334	78.464	9.13897	97.8307
	335	335	78.632	9.13819	97.8223
	336	336	78.795	9.13718	97.8115
	337	337	78.961	9.13607	97.7996
	338	338	79.122	9.13492	97.7873
	339	339	79.295	9.1338	97.7753
	340	340	79.458	9.13244	97.7608
	341	341	79.621	9.13137	97.7493
	342	342	79.793	9.13046	97.7396
	343	343	79.953	9.12964	97.7308
	344	344	80.106	9.12934	97.7276
	345	345	80.268	9.12884	97.7222
	346	346	80.438	9.12834	97.7169
	347	347	80.607	9.12785	97.7116
	348	348	80.768	9.12743	97.7071
	349	349	80.943	9.12686	97.701
	350	350	81.104	9.12622	97.6942
	351	351	81.268	9.12554	97.6869
	352	352	81.438	9.12474	97.6783
	353	353	81.592	9.12407	97.6712
	354	354	81.756	9.12341	97.6641
	355	355	81.928	9.12273	97.6568
	356	356	82.096	9.12218	97.6509
	357	357	82.27	9.12156	97.6443
	358	358	82.431	9.12089	97.6371
	359	359	82.594	9.12019	97.6296
	360	360	82.761	9.11942	97.6214
	361	361	82.925	9.11864	97.613
	362	362	83.092	9.11792	97.6053
	363	363	83.249	9.11724	97.5981
	364	364	83.429	9.11648	97.5899
	365	365	83.587	9.11575	97.5821
	366	366	83.753	9.11501	97.5742
	367	367	83.921	9.11425	97.5661
	368	368	84.086	9.11359	97.559
	369	369	84.238	9.11288	97.5514
	370	370	84.411	9.11216	97.5437
	371	371	84.575	9.11147	97.5363
	372	372	84.745	9.11089	97.5301
	373	373	84.909	9.11027	97.5234
	374	374	85.075	9.10964	97.5167
	375	375	85.236	9.10905	97.5104
	376	376	85.405	9.10864	97.506
	377	377	85.573	9.10821	97.5014
	378	378	85.74	9.10773	97.4963
	379	379	85.903	9.10723	97.4909
	380	380	86.068	9.10658	97.4839
	381	381	86.242	9.10576	97.4752
	382	382	86.396	9.10486	97.4655
	383	383	86.561	9.10391	97.4554
	384	384	86.723	9.10258	97.4411
	385	385	86.899	9.10156	97.4302
	386	386	87.067	9.10068	97.4208
	387	387	87.236	9.09988	97.4122
	388	388	87.39	9.09951	97.4083
	389	389	87.563	9.09912	97.4041
	390	390	87.72	9.09872	97.3998
	391	391	87.893	9.09832	97.3955
	392	392	88.062	9.09829	97.3952
	393	393	88.234	9.09797	97.3918
	394	394	88.396	9.09753	97.3871
	395	395	88.554	9.09704	97.3818
	396	396	88.717	9.09635	97.3744
	397	397	88.891	9.09574	97.3679
	398	398	89.055	9.09513	97.3614
	399	399	89.216	9.09445	97.3541
	400	400	89.389	9.09377	97.3468
	401	401	89.549	9.09314	97.3401
	402	402	89.714	9.09253	97.3335
	403	403	89.883	9.09194	97.3272
	404	404	90.054	9.09149	97.3224
	405	405	90.218	9.09106	97.3178
	406	406	90.386	9.09059	97.3128
	407	407	90.55	9.0901	97.3075
	408	408	90.714	9.08967	97.3029
	409	409	90.883	9.0892	97.2979
	410	410	91.043	9.08873	97.2929
	411	411	91.212	9.08823	97.2875
	412	412	91.371	9.08758	97.2806
	413	413	91.541	9.08702	97.2746
	414	414	91.706	9.08645	97.2685
	415	415	91.87	9.08591	97.2627
	416	416	92.042	9.08535	97.2567
	417	417	92.203	9.08481	97.2509
	418	418	92.37	9.08428	97.2452
	419	419	92.531	9.08377	97.2398
	420	420	92.694	9.08326	97.2343
	421	421	92.862	9.08275	97.2289
	422	422	93.027	9.08224	97.2234
	423	423	93.198	9.08175	97.2181
	424	424	93.366	9.08135	97.2139
	425	425	93.535	9.08099	97.21
	426	426	93.699	9.08066	97.2065
	427	427	93.863	9.08031	97.2027
	428	428	94.031	9.07976	97.1968
	429	429	94.191	9.07907	97.1895
	430	430	94.366	9.0783	97.1812
	431	431	94.539	9.07748	97.1724
	432	432	94.698	9.07634	97.1602
	433	433	94.861	9.07563	97.1526
	434	434	95.021	9.07513	97.1473
	435	435	95.197	9.07472	97.1429
	436	436	95.363	9.07474	97.1431
	437	437	95.521	9.07443	97.1398
	438	438	95.689	9.07398	97.135
	439	439	95.858	9.07352	97.13
	440	440	96.035	9.07297	97.1242
	441	441	96.202	9.07245	97.1186
	442	442	96.366	9.07196	97.1133
	443	443	96.525	9.0715	97.1084
	444	444	96.692	9.07103	97.1034
	445	445	96.863	9.07065	97.0993
	446	446	97.018	9.07029	97.0955
	447	447	97.186	9.06994	97.0917
	448	448	97.355	9.06984	97.0907
	449	449	97.52	9.06963	97.0884
	450	450	97.7	9.06933	97.0852
	451	451	97.851	9.06899	97.0816
	452	452	98.025	9.06865	97.0779
	453	453	98.197	9.06834	97.0746
	454	454	98.36	9.06805	97.0715
	455	455	98.527	9.06778	97.0686
	456	456	98.692	9.06738	97.0643
	457	457	98.855	9.06688	97.059
	458	458	99.03	9.06631	97.0529
	459	459	99.187	9.06575	97.0469
	460	460	99.357	9.06509	97.0398
	461	461	99.523	9.06458	97.0343
	462	462	99.69	9.06414	97.0296
	463	463	99.858	9.06375	97.0255
	464	464	100.019	9.06357	97.0235
	465	465	100.19	9.06325	97.0201
	466	466	100.359	9.06285	97.0158
	467	467	100.52	9.06242	97.0112
	468	468	100.687	9.06201	97.0068
	469	469	100.857	9.06159	97.0023
	470	470	101.023	9.06115	96.9976
	471	471	101.187	9.06071	96.9929
	472	472	101.355	9.0603	96.9885
	473	473	101.527	9.05996	96.9849
	474	474	101.692	9.05964	96.9815
	475	475	101.861	9.0593	96.9778
	476	476	102.016	9.05908	96.9755
	477	477	102.18	9.05876	96.972
	478	478	102.362	9.05842	96.9684
	479	479	102.538	9.05803	96.9642
	480	480	102.691	9.05748	96.9583
	481	481	102.862	9.05692	96.9523
	482	482	103.035	9.05639	96.9467
	483	483	103.192	9.05589	96.9413
	484	484	103.359	9.05538	96.9359
	485	485	103.534	9.05506	96.9324
	486	486	103.7	9.0548	96.9297
	487	487	103.863	9.05454	96.9269
	488	488	104.027	9.05447	96.9261
	489	489	104.198	9.05423	96.9236
	490	490	104.352	9.05393	96.9203
	491	491	104.524	9.05362	96.917
	492	492	104.697	9.05319	96.9124
	493	493	104.869	9.05288	96.9091
	494	494	105.041	9.0526	96.9061
	495	495	105.198	9.05229	96.9028
	496	496	105.365	9.05209	96.9006
	497	497	105.537	9.05187	96.8983
	498	498	105.697	9.05166	96.896
	499	499	105.866	9.05148	96.8941
	500	500	106.033	9.05135	96.8927
	501	501	106.206	9.05123	96.8914
	502	502	106.373	9.05111	96.8902
	503	503	106.542	9.05094	96.8883
	504	504	106.698	9.05058	96.8845
	505	505	106.873	9.05011	96.8794
	506	506	107.04	9.04955	96.8735
	507	507	107.205	9.04899	96.8675
	508	508	107.374	9.04814	96.8584
	509	509	107.537	9.04756	96.8522
	510	510	107.705	9.04706	96.8468
	511	511	107.868	9.04655	96.8413
	512	512	108.038	9.04633	96.839
	513	513	108.212	9.04602	96.8357
	514	514	108.38	9.04575	96.8328
	515	515	108.539	9.04551	96.8302
	516	516	108.713	9.04528	96.8277
	517	517	108.883	9.04501	96.8249
	518	518	109.048	9.0447	96.8215
	519	519	109.221	9.04439	96.8182
	520	520	109.385	9.04407	96.8148
	521	521	109.553	9.0438	96.8119
	522	522	109.717	9.04358	96.8095
	523	523	109.89	9.04338	96.8074
	524	524	110.062	9.04341	96.8077
	525	525	110.226	9.04342	96.8078
	526	526	110.388	9.04342	96.8078
	527	527	110.563	9.04338	96.8074
	528	528	110.725	9.0433	96.8065
	529	529	110.881	9.04297	96.803
	530	530	111.052	9.04252	96.7982
	531	531	111.22	9.04204	96.7931
	532	532	111.383	9.04124	96.7845
	533	533	111.551	9.0408	96.7798
	534	534	111.721	9.04054	96.777
	535	535	111.883	9.04034	96.7749
	536	536	112.056	9.04035	96.775
	537	537	112.223	9.04018	96.7732
	538	538	112.402	9.03999	96.7711
	539	539	112.567	9.03981	96.7692
	540	540	112.724	9.03961	96.767
	541	541	112.894	9.03942	96.765
	542	542	113.06	9.0392	96.7627
	543	543	113.225	9.03898	96.7603
	544	544	113.393	9.0388	96.7584
	545	545	113.56	9.03863	96.7566
	546	546	113.737	9.03847	96.7548
	547	547	113.896	9.03833	96.7533
	548	548	114.072	9.03814	96.7513
	549	549	114.24	9.03794	96.7492
	550	550	114.407	9.03776	96.7472
	551	551	114.576	9.03759	96.7454
	552	552	114.747	9.03737	96.7431
	553	553	114.914	9.03715	96.7407
	554	554	115.075	9.03691	96.7381
	555	555	115.248	9.03662	96.735
	556	556	115.411	9.03623	96.7309
	557	557	115.579	9.03583	96.7266
	558	558	115.745	9.03539	96.7219
	559	559	115.907	9.03496	96.7173
	560	560	116.083	9.03443	96.7116
	561	561	116.252	9.03405	96.7075
	562	562	116.417	9.03372	96.704
	563	563	116.584	9.03344	96.701
	564	564	116.757	9.0334	96.7006
	565	565	116.917	9.03337	96.7003
	566	566	117.082	9.03336	96.7001
	567	567	117.256	9.03338	96.7004
	568	568	117.426	9.03343	96.7009
	569	569	117.597	9.0333	96.6995
	570	570	117.76	9.03307	96.697
	571	571	117.934	9.03282	96.6944
	572	572	118.098	9.03236	96.6894
	573	573	118.264	9.03201	96.6857
	574	574	118.434	9.03166	96.6819
	575	575	118.597	9.03131	96.6782
	576	576	118.761	9.03104	96.6753
	577	577	118.931	9.03079	96.6726
	578	578	119.097	9.03056	96.6702
	579	579	119.276	9.03037	96.6681
	580	580	119.437	9.03018	96.6661
	581	581	119.607	9.02997	96.6639
	582	582	119.771	9.02978	96.6618
	583	583	119.933	9.0296	96.6599
	584	584	120.11	9.02938	96.6575
	585	585	120.277	9.02915	96.6551
	586	586	120.451	9.02891	96.6525
	587	587	120.606	9.02862	96.6494
	588	588	120.774	9.02835	96.6465
	589	589	120.957	9.02811	96.6439
	590	590	121.118	9.02799	96.6427
	591	591	121.292	9.02796	96.6423
	592	592	121.459	9.02815	96.6444
	593	593	121.618	9.02832	96.6462
	594	594	121.792	9.02841	96.6472
	595	595	121.956	9.02844	96.6475
	596	596	122.125	9.02852	96.6483
	597	597	122.3	9.02841	96.6472
	598	598	122.46	9.02819	96.6448
	599	599	122.631	9.02794	96.6421
	600	600	122.793	9.02734	96.6357
	601	601	122.966	9.02695	96.6315
	602	602	123.133	9.02658	96.6276
	603	603	123.296	9.02622	96.6237
	604	604	123.469	9.026	96.6214
	605	605	123.637	9.02576	96.6188
	606	606	123.809	9.02555	96.6165
	607	607	123.98	9.02536	96.6145
	608	608	124.151	9.02528	96.6136
	609	609	124.303	9.02519	96.6127
	610	610	124.481	9.02511	96.6118
	611	611	124.646	9.02504	96.6111
	612	612	124.815	9.02503	96.611
	613	613	124.989	9.02492	96.6098
	614	614	125.162	9.02479	96.6084
	615	615	125.32	9.02467	96.6071
	616	616	125.494	9.02451	96.6054
	617	617	125.655	9.02438	96.604
	618	618	125.837	9.02425	96.6026
	619	619	125.999	9.02407	96.6007
	620	620	126.163	9.02391	96.599
	621	621	126.329	9.02375	96.5973
	622	622	126.499	9.0236	96.5957
	623	623	126.673	9.02345	96.5941
	624	624	126.835	9.0232	96.5914
	625	625	127.006	9.02299	96.5891
	626	626	127.177	9.02279	96.587
	627	627	127.344	9.02261	96.5851
	628	628	127.527	9.02242	96.583
	629	629	127.682	9.02225	96.5812
	630	630	127.857	9.02205	96.5791
	631	631	128.028	9.02184	96.5768
	632	632	128.197	9.02172	96.5755
	633	633	128.354	9.02157	96.5739
	634	634	128.534	9.02144	96.5725
	635	635	128.703	9.02132	96.5713
	636	636	128.871	9.02112	96.5691
	637	637	129.032	9.02093	96.5671
	638	638	129.201	9.02076	96.5653
	639	639	129.369	9.02059	96.5634
	640	640	129.543	9.02037	96.5611
	641	641	129.703	9.02015	96.5587
	642	642	129.88	9.01993	96.5564
	643	643	130.037	9.01973	96.5542
	644	644	130.205	9.01958	96.5526
	645	645	130.374	9.01943	96.551
	646	646	130.543	9.01928	96.5494
	647	647	130.716	9.01908	96.5473
	648	648	130.883	9.01892	96.5456
	649	649	131.051	9.01876	96.5439
	650	650	131.216	9.0186	96.5421
	651	651	131.381	9.01845	96.5405
	652	652	131.558	9.01832	96.5391
	653	653	131.724	9.01821	96.538
	654	654	131.888	9.0181	96.5368
	655	655	132.064	9.01794	96.5351
	656	656	132.229	9.01772	96.5327
	657	657	132.402	9.01747	96.53
	658	658	132.559	9.01723	96.5275
	659	659	132.737	9.01699	96.5249
	660	660	132.915	9.01676	96.5224
	661	661	133.081	9.01665	96.5213
	662	662	133.247	9.01659	96.5206
	663	663	133.422	9.01655	96.5202
	664	664	133.586	9.01678	96.5227
	665	665	133.754	9.01685	96.5234
	666	666	133.916	9.0169	96.5239
	667	667	134.092	9.01695	96.5245
	668	668	134.249	9.01695	96.5245
	669	669	134.424	9.01694	96.5244
	670	670	134.599	9.01686	96.5235
	671	671	134.774	9.01677	96.5226
	672	672	134.93	9.01663	96.5211
	673	673	135.092	9.01651	96.5198
	674	674	135.263	9.01641	96.5187
	675	675	135.437	9.01631	96.5176
	676	676	135.616	9.0161	96.5154
	677	677	135.779	9.01592	96.5135
	678	678	135.947	9.01575	96.5116
	679	679	136.11	9.01559	96.5099
	680	680	136.279	9.0154	96.5079
	681	681	136.452	9.01523	96.5061
	682	682	136.614	9.01504	96.504
	683	683	136.785	9.01484	96.5019
	684	684	136.961	9.01472	96.5006
	685	685	137.121	9.01457	96.499
	686	686	137.294	9.01441	96.4973
	687	687	137.459	9.0142	96.495
	688	688	137.628	9.014	96.4929
	689	689	137.794	9.0138	96.4908
	690	690	137.965	9.01363	96.4889
	691	691	138.13	9.01347	96.4872
	692	692	138.301	9.0133	96.4854
	693	693	138.475	9.0131	96.4833
	694	694	138.652	9.0129	96.4811
	695	695	138.815	9.01272	96.4792
	696	696	138.984	9.01256	96.4775
	697	697	139.148	9.01242	96.476
	698	698	139.319	9.01233	96.475
	699	699	139.483	9.0123	96.4747
	700	700	139.653	9.01239	96.4757
	701	701	139.827	9.01239	96.4757
	702	702	139.984	9.01225	96.4742
	703	703	140.164	9.01203	96.4718
	704	704	140.339	9.01175	96.4688
	705	705	140.506	9.0114	96.4651
	706	706	140.671	9.01103	96.4611
	707	707	140.837	9.01067	96.4573
	708	708	141.003	9.01016	96.4518
	709	709	141.176	9.00982	96.4482
	710	710	141.344	9.00951	96.4448
	711	711	141.52	9.00919	96.4414
	712	712	141.685	9.00904	96.4398
	713	713	141.852	9.00884	96.4377
	714	714	142.021	9.00861	96.4352
	715	715	142.189	9.00835	96.4324
	716	716	142.36	9.0081	96.4297
	717	717	142.53	9.0079	96.4276
	718	718	142.699	9.00779	96.4264
	719	719	142.864	9.00771	96.4256
	720	720	143.034	9.00772	96.4257
	721	721	143.201	9.00772	96.4257
	722	722	143.379	9.00773	96.4258
	723	723	143.548	9.00775	96.426
	724	724	143.722	9.00785	96.4271
	725	725	143.874	9.00793	96.4279
	726	726	144.045	9.00806	96.4293
	727	727	144.214	9.00819	96.4307
	728	728	144.381	9.00828	96.4317
	729	729	144.551	9.0082	96.4308
	730	730	144.718	9.00801	96.4288
	731	731	144.889	9.0078	96.4265
	732	732	145.065	9.0073	96.4212
	733	733	145.238	9.0069	96.4169
	734	734	145.392	9.00652	96.4128
	735	735	145.564	9.00609	96.4082
	736	736	145.736	9.00558	96.4028
	737	737	145.913	9.00519	96.3986
	738	738	146.075	9.00486	96.3951
	739	739	146.244	9.00457	96.392
	740	740	146.408	9.00445	96.3907
	741	741	146.573	9.0043	96.3891
	742	742	146.745	9.00417	96.3877
	743	743	146.914	9.00406	96.3865
	744	744	147.089	9.00408	96.3867
	745	745	147.253	9.00406	96.3865
	746	746	147.421	9.004	96.3859
	747	747	147.602	9.0039	96.3848
	748	748	147.763	9.00378	96.3835
	749	749	147.931	9.00366	96.3822
	750	750	148.104	9.00355	96.381
	751	751	148.274	9.00343	96.3797
	752	752	148.436	9.00326	96.3779
	753	753	148.6	9.00307	96.3759
	754	754	148.771	9.00289	96.374
	755	755	148.941	9.00272	96.3721
	756	756	149.114	9.00256	96.3704
	757	757	149.285	9.00242	96.3689
	758	758	149.459	9.00227	96.3673
	759	759	149.626	9.00208	96.3653
	760	760	149.787	9.00192	96.3636
	761	761	149.964	9.00175	96.3618
	762	762	150.135	9.0016	96.3602
	763	763	150.306	9.00145	96.3586
	764	764	150.47	9.00132	96.3572
	765	765	150.646	9.00118	96.3557
	766	766	150.813	9.00101	96.3538
	767	767	150.983	9.00083	96.3519
	768	768	151.162	9.0007	96.3505
	769	769	151.331	9.00056	96.349
	770	770	151.498	9.00043	96.3476
	771	771	151.665	9.00031	96.3464
	772	772	151.829	9.00012	96.3443
	773	773	152.004	8.99993	96.3423
	774	774	152.172	8.99975	96.3404
	775	775	152.345	8.99959	96.3386
	776	776	152.505	8.9994	96.3366
	777	777	152.671	8.99924	96.3349
	778	778	152.841	8.99904	96.3328
	779	779	153.008	8.99884	96.3306
	780	780	153.193	8.99872	96.3293
	781	781	153.35	8.99857	96.3277
	782	782	153.524	8.99844	96.3263
	783	783	153.699	8.99832	96.325
	784	784	153.86	8.99812	96.3229
	785	785	154.031	8.99793	96.3209
	786	786	154.196	8.99776	96.3191
	787	787	154.37	8.99759	96.3172
	788	788	154.536	8.9974	96.3152
	789	789	154.713	8.99726	96.3137
	790	790	154.88	8.99713	96.3123
	791	791	155.054	8.99695	96.3104
	792	792	155.219	8.99685	96.3093
	793	793	155.39	8.99671	96.3078
	794	794	155.56	8.99657	96.3063
	795	795	155.722	8.99644	96.3049
	796	796	155.895	8.99627	96.3031
	797	797	156.071	8.99608	96.3011
	798	798	156.247	8.99589	96.299
	799	799	156.419	8.99572	96.2972
	800	800	156.586	8.99556	96.2955
	801	801	156.752	8.99542	96.294
	802	802	156.924	8.99527	96.2924
	803	803	157.085	8.99508	96.2904
	804	804	157.253	8.99492	96.2887
	805	805	157.43	8.99475	96.2868
	806	806	157.594	8.9946	96.2852
	807	807	157.764	8.99445	96.2836
	808	808	157.932	8.99432	96.2822
	809	809	158.105	8.99418	96.2807
	810	810	158.276	8.99401	96.2789
	811	811	158.446	8.99383	96.277
	812	812	158.618	8.9937	96.2756
	813	813	158.783	8.99356	96.2741
	814	814	158.949	8.99343	96.2727
	815	815	159.116	8.99331	96.2714
	816	816	159.289	8.99312	96.2694
	817	817	159.461	8.99293	96.2673
	818	818	159.627	8.99275	96.2654
	819	819	159.794	8.99259	96.2637
	820	820	159.968	8.99237	96.2614
	821	821	160.14	8.99214	96.2589
	822	822	160.301	8.99191	96.2564
	823	823	160.473	8.99162	96.2533
	824	824	160.646	8.99134	96.2503
	825	825	160.817	8.99108	96.2475
	826	826	160.985	8.99084	96.245
	827	827	161.152	8.99062	96.2426
	828	828	161.321	8.99042	96.2405
	829	829	161.484	8.99018	96.2379
	830	830	161.663	8.98995	96.2354
	831	831	161.828	8.98974	96.2332
	832	832	161.992	8.98958	96.2315
	833	833	162.167	8.98944	96.23
	834	834	162.341	8.98928	96.2283
	835	835	162.516	8.98908	96.2261
	836	836	162.685	8.98892	96.2244
	837	837	162.846	8.98876	96.2227
	838	838	163.013	8.9886	96.221
	839	839	163.193	8.98845	96.2194
	840	840	163.36	8.98829	96.2177
	841	841	163.527	8.98806	96.2152
	842	842	163.698	8.98778	96.2122
	843	843	163.871	8.98749	96.2091
	844	844	164.042	8.9872	96.206
	845	845	164.204	8.98694	96.2032
	846	846	164.365	8.98671	96.2008
	847	847	164.537	8.9865	96.1985
	848	848	164.712	8.98626	96.1959
	849	849	164.885	8.98602	96.1934
	850	850	165.06	8.98581	96.1911
	851	851	165.225	8.98561	96.189
	852	852	165.395	8.98543	96.1871
	853	853	165.567	8.98528	96.1855
	854	854	165.734	8.98514	96.184
	855	855	165.902	8.98496	96.182
	856	856	166.07	8.98485	96.1809
	857	857	166.246	8.98468	96.179
	858	858	166.412	8.98445	96.1766
	859	859	166.578	8.98422	96.1741
	860	860	166.75	8.98391	96.1708
	861	861	166.923	8.9836	96.1675
	862	862	167.09	8.9833	96.1643
	863	863	167.262	8.98302	96.1613
	864	864	167.435	8.98277	96.1586
	865	865	167.6	8.98256	96.1563
	866	866	167.774	8.98238	96.1544
	867	867	167.945	8.98223	96.1528
	868	868	168.11	8.98209	96.1513
	869	869	168.277	8.98191	96.1494
	870	870	168.452	8.98174	96.1476
	871	871	168.628	8.98158	96.1459
	872	872	168.804	8.98128	96.1426
	873	873	168.969	8.98101	96.1397
	874	874	169.142	8.9807	96.1364
	875	875	169.306	8.9804	96.1332
	876	876	169.479	8.98007	96.1297
	877	877	169.64	8.9798	96.1268
	878	878	169.814	8.97958	96.1244
	879	879	169.982	8.97938	96.1223
	880	880	170.161	8.97927	96.1211
	881	881	170.324	8.97908	96.1191
	882	882	170.491	8.97889	96.1171
	883	883	170.663	8.97871	96.1151
	884	884	170.836	8.97844	96.1122
	885	885	171.009	8.97819	96.1096
	886	886	171.172	8.97796	96.1071
	887	887	171.356	8.97775	96.1049
	888	888	171.521	8.9774	96.1011
	889	889	171.684	8.97711	96.098
	890	890	171.858	8.97687	96.0954
	891	891	172.018	8.97664	96.093
	892	892	172.193	8.97646	96.091
	893	893	172.363	8.97627	96.089
	894	894	172.525	8.97603	96.0864
	895	895	172.697	8.97574	96.0833
	896	896	172.866	8.97549	96.0807
	897	897	173.037	8.97523	96.0779
	898	898	173.199	8.97498	96.0752
	899	899	173.372	8.97475	96.0727
	900	900	173.543	8.97449	96.07
	901	901	173.719	8.97422	96.0671
	902	902	173.885	8.97395	96.0642
	903	903	174.059	8.97364	96.0609
	904	904	174.228	8.97337	96.058
	905	905	174.395	8.9731	96.0551
	906	906	174.565	8.97285	96.0524
	907	907	174.74	8.97263	96.05
	908	908	174.915	8.97234	96.0469
	909	909	175.077	8.97207	96.044
	910	910	175.253	8.97181	96.0413
	911	911	175.42	8.97151	96.0381
	912	912	175.587	8.97121	96.0348
	913	913	175.756	8.97095	96.0321
	914	914	175.925	8.97069	96.0293
	915	915	176.09	8.97039	96.0261
	916	916	176.269	8.97014	96.0234
	917	917	176.43	8.9699	96.0208
	918	918	176.61	8.96966	96.0182
	919	919	176.774	8.96938	96.0153
	920	920	176.942	8.9691	96.0123
	921	921	177.119	8.96877	96.0087
	922	922	177.288	8.96845	96.0053
	923	923	177.466	8.96815	96.0021
	924	924	177.63	8.96785	95.9989
	925	925	177.803	8.96758	95.996
	926	926	177.973	8.9673	95.993
	927	927	178.142	8.96702	95.99
	928	928	178.311	8.96674	95.987
	929	929	178.474	8.96644	95.9838
	930	930	178.642	8.96615	95.9807
	931	931	178.823	8.96589	95.9779
	932	932	178.992	8.96558	95.9746
	933	933	179.155	8.96528	95.9714
	934	934	179.328	8.96499	95.9683
	935	935	179.5	8.96465	95.9646
	936	936	179.667	8.96438	95.9617
	937	937	179.846	8.96411	95.9588
	938	938	180.013	8.96386	95.9562
	939	939	180.183	8.96363	95.9537
	940	940	180.35	8.96334	95.9506
	941	941	180.517	8.96305	95.9475
	942	942	180.685	8.96272	95.944
	943	943	180.864	8.9624	95.9405
	944	944	181.036	8.96208	95.9371
	945	945	181.202	8.96178	95.9339
	946	946	181.367	8.96146	95.9305
	947	947	181.536	8.96116	95.9273
	948	948	181.711	8.96091	95.9246
	949	949	181.881	8.9606	95.9213
	950	950	182.048	8.9603	95.9181
	951	951	182.214	8.96002	95.9151
	952	952	182.387	8.95974	95.9121
	953	953	182.551	8.95944	95.9088
	954	954	182.728	8.95916	95.9058
	955	955	182.895	8.95889	95.903
	956	956	183.067	8.95858	95.8996
	957	957	183.235	8.95829	95.8965
	958	958	183.408	8.95799	95.8933
	959	959	183.581	8.95765	95.8897
	960	960	183.746	8.9573	95.8859
	961	961	183.916	8.95701	95.8828
	962	962	184.084	8.95672	95.8797
	963	963	184.252	8.95641	95.8764
	964	964	184.419	8.95613	95.8734
	965	965	184.594	8.95579	95.8698
	966	966	184.757	8.95547	95.8663
	967	967	184.925	8.95516	95.863
	968	968	185.103	8.95483	95.8595
	969	969	185.276	8.9545	95.856
	970	970	185.437	8.95416	95.8523
	971	971	185.613	8.9538	95.8485
	972	972	185.782	8.95348	95.845
	973	973	185.959	8.95317	95.8417
	974	974	186.129	8.95287	95.8385
	975	975	186.286	8.95253	95.8349
	976	976	186.462	8.95221	95.8315
	977	977	186.625	8.95185	95.8276
	978	978	186.791	8.9515	95.8239
	979	979	186.972	8.95117	95.8203
	980	980	187.144	8.95085	95.8169
	981	981	187.311	8.95051	95.8133
	982	982	187.486	8.95017	95.8096
	983	983	187.651	8.9498	95.8057
	984	984	187.825	8.94948	95.8022
	985	985	188.002	8.94915	95.7987
	986	986	188.163	8.94878	95.7947
	987	987	188.344	8.94842	95.7909
	988	988	188.507	8.9481	95.7875
	989	989	188.67	8.9478	95.7842
	990	990	188.84	8.94744	95.7804
	991	991	189.014	8.94705	95.7762
	992	992	189.185	8.94671	95.7726
	993	993	189.362	8.94637	95.7689
	994	994	189.524	8.94604	95.7654
	995	995	189.706	8.94567	95.7614
	996	996	189.865	8.94533	95.7578
	997	997	190.04	8.94499	95.7542
	998	998	190.208	8.94464	95.7504
	999	999	190.379	8.9443	95.7468
	1000	1000	190.55	8.94392	95.7427
	1001	1001	190.722	8.94356	95.7389
	1002	1002	190.886	8.9432	95.735
	1003	1003	191.06	8.94281	95.7308
	1004	1004	191.228	8.94238	95.7262
	1005	1005	191.402	8.94196	95.7217
	1006	1006	191.567	8.94157	95.7176
	1007	1007	191.739	8.9412	95.7136
	1008	1008	191.91	8.9408	95.7093
	1009	1009	192.076	8.94043	95.7053
	1010	1010	192.248	8.94007	95.7015
	1011	1011	192.414	8.93969	95.6974
	1012	1012	192.586	8.93932	95.6935
	1013	1013	192.751	8.93892	95.6892
	1014	1014	192.92	8.93854	95.6851
	1015	1015	193.097	8.93819	95.6814
	1016	1016	193.27	8.93779	95.6771
	1017	1017	193.448	8.93739	95.6728
	1018	1018	193.614	8.93698	95.6684
	1019	1019	193.782	8.93658	95.6641
	1020	1020	193.948	8.9361	95.659
	1021	1021	194.12	8.93568	95.6545
	1022	1022	194.292	8.93527	95.6501
	1023	1023	194.468	8.93484	95.6455
	1024	1024	194.628	8.93442	95.641
	1025	1025	194.794	8.93398	95.6363
	1026	1026	194.971	8.93355	95.6317
	1027	1027	195.132	8.93309	95.6268
	1028	1028	195.317	8.93266	95.6222
	1029	1029	195.487	8.93219	95.6171
	1030	1030	195.651	8.93175	95.6124
	1031	1031	195.827	8.93134	95.608
	1032	1032	195.997	8.93087	95.603
	1033	1033	196.164	8.93038	95.5978
	1034	1034	196.335	8.92991	95.5927
	1035	1035	196.511	8.92948	95.5881
	1036	1036	196.684	8.92898	95.5828
	1037	1037	196.851	8.92852	95.5779
	1038	1038	197.009	8.92805	95.5728
	1039	1039	197.18	8.92761	95.5681
	1040	1040	197.359	8.92722	95.5639
	1041	1041	197.529	8.92678	95.5592
	1042	1042	197.693	8.9263	95.5541
	1043	1043	197.855	8.92585	95.5493
	1044	1044	198.033	8.92536	95.544
	1045	1045	198.208	8.92487	95.5388
	1046	1046	198.373	8.92436	95.5333
	1047	1047	198.537	8.92387	95.5281
	1048	1048	198.71	8.9233	95.522
	1049	1049	198.88	8.92278	95.5164
	1050	1050	199.044	8.92226	95.5108
	1051	1051	199.225	8.92176	95.5055
	1052	1052	199.4	8.92122	95.4997
	1053	1053	199.571	8.92066	95.4937
	1054	1054	199.741	8.9201	95.4877
	1055	1055	199.905	8.91953	95.4816
	1056	1056	200.077	8.91895	95.4754
	1057	1057	200.242	8.91838	95.4693
	1058	1058	200.419	8.91784	95.4635
	1059	1059	200.588	8.91728	95.4575
	1060	1060	200.75	8.91669	95.4512
	1061	1061	200.924	8.91607	95.4446
	1062	1062	201.101	8.91545	95.4379
	1063	1063	201.269	8.91481	95.4311
	1064	1064	201.435	8.91405	95.423
	1065	1065	201.603	8.91337	95.4157
	1066	1066	201.776	8.91268	95.4083
	1067	1067	201.941	8.91198	95.4008
	1068	1068	202.117	8.91133	95.3938
	1069	1069	202.283	8.91066	95.3867
	1070	1070	202.451	8.90998	95.3794
	1071	1071	202.621	8.90933	95.3724
	1072	1072	202.79	8.90868	95.3655
	1073	1073	202.961	8.90798	95.358
	1074	1074	203.131	8.90727	95.3504
	1075	1075	203.299	8.90659	95.3431
	1076	1076	203.474	8.90584	95.3351
	1077	1077	203.637	8.90511	95.3273
	1078	1078	203.804	8.90443	95.32
	1079	1079	203.98	8.90373	95.3125
	1080	1080	204.153	8.903	95.3047
	1081	1081	204.317	8.90224	95.2965
	1082	1082	204.482	8.90148	95.2884
	1083	1083	204.658	8.90075	95.2806
	1084	1084	204.831	8.89995	95.272
	1085	1085	205.006	8.89916	95.2636
	1086	1086	205.172	8.89835	95.2549
	1087	1087	205.335	8.89753	95.2461
	1088	1088	205.52	8.89666	95.2368
	1089	1089	205.679	8.8958	95.2276
	1090	1090	205.853	8.89499	95.2189
	1091	1091	206.019	8.89417	95.2101
	1092	1092	206.196	8.8933	95.2008
	1093	1093	206.359	8.89244	95.1916
	1094	1094	206.527	8.89157	95.1823
	1095	1095	206.695	8.89069	95.1729
	1096	1096	206.87	8.88977	95.163
	1097	1097	207.04	8.88885	95.1532
	1098	1098	207.21	8.88791	95.1431
	1099	1099	207.378	8.88696	95.133
	1100	1100	207.549	8.88607	95.1234
	1101	1101	207.718	8.88519	95.114
	1102	1102	207.889	8.88432	95.1047
	1103	1103	208.055	8.88344	95.0953
	1104	1104	208.226	8.88253	95.0855
	1105	1105	208.393	8.88154	95.0749
	1106	1106	208.556	8.88052	95.064
	1107	1107	208.731	8.87949	95.053
	1108	1108	208.897	8.87828	95.04
	1109	1109	209.071	8.87718	95.0283
	1110	1110	209.244	8.87612	95.0169
	1111	1111	209.409	8.87506	95.0056
	1112	1112	209.578	8.87406	94.9949
	1113	1113	209.749	8.87304	94.984
	1114	1114	209.912	8.87202	94.973
	1115	1115	210.089	8.87101	94.9622
	1116	1116	210.249	8.8699	94.9503
	1117	1117	210.42	8.86878	94.9384
	1118	1118	210.601	8.86767	94.9265
	1119	1119	210.772	8.86656	94.9146
	1120	1120	210.935	8.86536	94.9017
	1121	1121	211.098	8.86421	94.8894
	1122	1122	211.276	8.86302	94.8767
	1123	1123	211.447	8.86184	94.8641
	1124	1124	211.614	8.86071	94.852
	1125	1125	211.781	8.85957	94.8398
	1126	1126	211.952	8.85841	94.8273
	1127	1127	212.125	8.8572	94.8144
	1128	1128	212.296	8.85599	94.8014
	1129	1129	212.459	8.8548	94.7887
	1130	1130	212.629	8.8536	94.7759
	1131	1131	212.799	8.85236	94.7626
	1132	1132	212.97	8.8511	94.7491
	1133	1133	213.142	8.84984	94.7356
	1134	1134	213.313	8.84855	94.7218
	1135	1135	213.488	8.84726	94.708
	1136	1136	213.649	8.84596	94.6941
	1137	1137	213.819	8.84463	94.6798
	1138	1138	213.987	8.84332	94.6658
	1139	1139	214.157	8.84203	94.652
	1140	1140	214.33	8.84067	94.6374
	1141	1141	214.494	8.83934	94.6232
	1142	1142	214.665	8.83802	94.6091
	1143	1143	214.829	8.83667	94.5946
	1144	1144	215.008	8.83529	94.5798
	1145	1145	215.168	8.8339	94.565
	1146	1146	215.334	8.8325	94.55
	1147	1147	215.501	8.83107	94.5347
	1148	1148	215.671	8.82966	94.5196
	1149	1149	215.841	8.82826	94.5046
	1150	1150	216.011	8.82685	94.4895
	1151	1151	216.181	8.82545	94.4745
	1152	1152	216.348	8.82403	94.4593
	1153	1153	216.526	8.8226	94.444
	1154	1154	216.699	8.82115	94.4285
	1155	1155	216.865	8.81972	94.4132
	1156	1156	217.036	8.81819	94.3968
	1157	1157	217.202	8.81671	94.381
	1158	1158	217.371	8.81519	94.3647
	1159	1159	217.54	8.81363	94.348
	1160	1160	217.714	8.81207	94.3313
	1161	1161	217.886	8.81052	94.3147
	1162	1162	218.052	8.80897	94.2981
	1163	1163	218.212	8.8074	94.2813
	1164	1164	218.388	8.80587	94.2649
	1165	1165	218.553	8.80431	94.2482
	1166	1166	218.723	8.80272	94.2312
	1167	1167	218.898	8.80116	94.2145
	1168	1168	219.063	8.79955	94.1973
	1169	1169	219.231	8.79792	94.1798
	1170	1170	219.403	8.79631	94.1626
	1171	1171	219.577	8.79468	94.1451
	1172	1172	219.748	8.79297	94.1268
	1173	1173	219.919	8.79132	94.1092
	1174	1174	220.085	8.78965	94.0913
	1175	1175	220.243	8.78796	94.0732
	1176	1176	220.419	8.78623	94.0547
	1177	1177	220.59	8.78454	94.0366
	1178	1178	220.755	8.78284	94.0184
	1179	1179	220.929	8.78111	93.9999
	1180	1180	221.092	8.77933	93.9808
	1181	1181	221.264	8.77761	93.9624
	1182	1182	221.434	8.77587	93.9438
	1183	1183	221.602	8.77412	93.925
	1184	1184	221.774	8.77232	93.9058
	1185	1185	221.939	8.7705	93.8863
	1186	1186	222.105	8.76868	93.8668
	1187	1187	222.284	8.7669	93.8477
	1188	1188	222.448	8.76506	93.8281
	1189	1189	222.618	8.76323	93.8085
	1190	1190	222.79	8.76139	93.7888
	1191	1191	222.956	8.75954	93.769
	1192	1192	223.123	8.75768	93.749
	1193	1193	223.295	8.75579	93.7288
	1194	1194	223.464	8.75388	93.7084
	1195	1195	223.633	8.75195	93.6877
	1196	1196	223.8	8.74994	93.6662
	1197	1197	223.973	8.74799	93.6453
	1198	1198	224.138	8.7461	93.6251
	1199	1199	224.31	8.74422	93.605
	1200	1200	224.482	8.74235	93.5849
	1201	1201	224.654	8.74047	93.5648
	1202	1202	224.821	8.73859	93.5447
	1203	1203	224.999	8.73669	93.5244
	1204	1204	225.17	8.73478	93.5039
	1205	1205	225.33	8.73286	93.4834
	1206	1206	225.504	8.73092	93.4626
	1207	1207	225.68	8.72897	93.4417
	1208	1208	225.842	8.72693	93.4199
	1209	1209	226.016	8.72485	93.3976
	1210	1210	226.179	8.72276	93.3752
	1211	1211	226.35	8.72066	93.3528
	1212	1212	226.516	8.71849	93.3295
	1213	1213	226.688	8.71637	93.3068
	1214	1214	226.86	8.71427	93.2844
	1215	1215	227.03	8.71218	93.262
	1216	1216	227.199	8.71014	93.2401
	1217	1217	227.372	8.70809	93.2182
	1218	1218	227.544	8.70603	93.1961
	1219	1219	227.709	8.70391	93.1735
	1220	1220	227.878	8.70179	93.1508
	1221	1221	228.051	8.69967	93.1281
	1222	1222	228.22	8.69755	93.1054
	1223	1223	228.393	8.69543	93.0827
	1224	1224	228.563	8.69326	93.0594
	1225	1225	228.729	8.69107	93.036
	1226	1226	228.9	8.68889	93.0127
	1227	1227	229.07	8.68672	92.9894
	1228	1228	229.239	8.68456	92.9663
	1229	1229	229.405	8.68239	92.9431
	1230	1230	229.584	8.68018	92.9194
	1231	1231	229.751	8.67797	92.8958
	1232	1232	229.92	8.67579	92.8724
	1233	1233	230.085	8.67362	92.8492
	1234	1234	230.254	8.67144	92.8259
	1235	1235	230.423	8.66922	92.8021
	1236	1236	230.6	8.66701	92.7784
	1237	1237	230.772	8.66481	92.7549
	1238	1238	230.945	8.66261	92.7313
	1239	1239	231.112	8.66036	92.7073
	1240	1240	231.277	8.6581	92.6831
	1241	1241	231.444	8.65585	92.659
	1242	1242	231.624	8.65355	92.6344
	1243	1243	231.792	8.65126	92.6098
	1244	1244	231.954	8.64899	92.5855
	1245	1245	232.128	8.64672	92.5612
	1246	1246	232.294	8.64443	92.5367
	1247	1247	232.459	8.64214	92.5122
	1248	1248	232.632	8.63992	92.4885
	1249	1249	232.8	8.63768	92.4645
	1250	1250	232.974	8.6354	92.4401
	1251	1251	233.144	8.63313	92.4158
	1252	1252	233.318	8.63088	92.3917
	1253	1253	233.491	8.62858	92.3671
	1254	1254	233.656	8.62629	92.3425
	1255	1255	233.83	8.62401	92.3181
	1256	1256	234.003	8.62174	92.2938
	1257	1257	234.17	8.61944	92.2692
	1258	1258	234.34	8.61715	92.2447
	1259	1259	234.516	8.61489	92.2205
	1260	1260	234.686	8.61258	92.1958
	1261	1261	234.855	8.61028	92.1712
	1262	1262	235.015	8.60799	92.1467
	1263	1263	235.189	8.60565	92.1216
	1264	1264	235.358	8.6033	92.0964
	1265	1265	235.538	8.60098	92.0716
	1266	1266	235.703	8.59863	92.0465
	1267	1267	235.869	8.59629	92.0214
	1268	1268	236.046	8.594	91.9969
	1269	1269	236.213	8.59166	91.9718
	1270	1270	236.391	8.58934	91.947
	1271	1271	236.559	8.58703	91.9223
	1272	1272	236.729	8.58468	91.8971
	1273	1273	236.898	8.58235	91.8722
	1274	1274	237.071	8.58002	91.8472
	1275	1275	237.239	8.57767	91.8221
	1276	1276	237.408	8.57532	91.7969
	1277	1277	237.58	8.57299	91.772
	1278	1278	237.746	8.57064	91.7468
	1279	1279	237.921	8.5683	91.7218
	1280	1280	238.093	8.56592	91.6963
	1281	1281	238.264	8.56356	91.671
	1282	1282	238.433	8.5612	91.6458
	1283	1283	238.605	8.55881	91.6202
	1284	1284	238.772	8.55641	91.5945
	1285	1285	238.943	8.55405	91.5692
	1286	1286	239.11	8.55167	91.5438
	1287	1287	239.284	8.54931	91.5185
	1288	1288	239.451	8.54694	91.4931
	1289	1289	239.621	8.54454	91.4674
	1290	1290	239.799	8.54212	91.4415
	1291	1291	239.957	8.5397	91.4156
	1292	1292	240.133	8.53726	91.3895
	1293	1293	240.302	8.53483	91.3635
	1294	1294	240.474	8.53241	91.3376
	1295	1295	240.649	8.52997	91.3115
	1296	1296	240.821	8.52758	91.2859
	1297	1297	240.986	8.52514	91.2598
	1298	1298	241.157	8.52272	91.2339
	1299	1299	241.331	8.52033	91.2083
	1300	1300	241.491	8.51788	91.182
	1301	1301	241.668	8.51545	91.156
	1302	1302	241.838	8.51301	91.1299
	1303	1303	242.015	8.51059	91.104
	1304	1304	242.184	8.50812	91.0776
	1305	1305	242.348	8.50566	91.0512
	1306	1306	242.511	8.50319	91.0248
	1307	1307	242.686	8.50073	90.9985
	1308	1308	242.855	8.49821	90.9715
	1309	1309	243.038	8.49572	90.9448
	1310	1310	243.207	8.49322	90.9181
	1311	1311	243.377	8.49075	90.8916
	1312	1312	243.55	8.48823	90.8646
	1313	1313	243.718	8.48573	90.8379
	1314	1314	243.885	8.48323	90.8111
	1315	1315	244.057	8.48075	90.7846
	1316	1316	244.226	8.47823	90.7576
	1317	1317	244.391	8.47574	90.7309
	1318	1318	244.562	8.47323	90.7041
	1319	1319	244.738	8.47075	90.6775
	1320	1320	244.901	8.4682	90.6502
	1321	1321	245.079	8.46565	90.6229
	1322	1322	245.254	8.4631	90.5956
	1323	1323	245.419	8.46053	90.5681
	1324	1324	245.586	8.45794	90.5404
	1325	1325	245.762	8.45538	90.513
	1326	1326	245.936	8.45284	90.4858
	1327	1327	246.101	8.45028	90.4584
	1328	1328	246.276	8.4478	90.4319
	1329	1329	246.451	8.44529	90.405
	1330	1330	246.616	8.44278	90.3781
	1331	1331	246.792	8.44025	90.351
	1332	1332	246.96	8.43777	90.3245
	1333	1333	247.131	8.43527	90.2977
	1334	1334	247.307	8.43277	90.271
	1335	1335	247.471	8.43025	90.244
	1336	1336	247.639	8.42777	90.2174
	1337	1337	247.819	8.42526	90.1906
	1338	1338	247.989	8.42277	90.1639
	1339	1339	248.164	8.42025	90.1369
	1340	1340	248.334	8.41777	90.1104
	1341	1341	248.51	8.41526	90.0835
	1342	1342	248.678	8.41277	90.0569
	1343	1343	248.845	8.41025	90.0299
	1344	1344	249.011	8.40779	90.0036
	1345	1345	249.193	8.40535	89.9774
	1346	1346	249.36	8.4029	89.9512
	1347	1347	249.532	8.40047	89.9252
	1348	1348	249.699	8.39814	89.9003
	1349	1349	249.87	8.39575	89.8747
	1350	1350	250.044	8.39339	89.8494
	1351	1351	250.217	8.39105	89.8244
	1352	1352	250.402	8.38879	89.8002
	1353	1353	250.565	8.38647	89.7753
	1354	1354	250.736	8.38417	89.7507
	1355	1355	250.911	8.3819	89.7264
	1356	1356	251.08	8.3797	89.7029
	1357	1357	251.248	8.37751	89.6794
	1358	1358	251.421	8.37535	89.6563
	1359	1359	251.6	8.37321	89.6334
	1360	1360	251.773	8.37118	89.6117
	1361	1361	251.952	8.36912	89.5896
	1362	1362	252.119	8.36707	89.5677
	1363	1363	252.284	8.36502	89.5457
	1364	1364	252.466	8.36303	89.5244
	1365	1365	252.64	8.36105	89.5032
	1366	1366	252.81	8.35913	89.4827
	1367	1367	252.987	8.35722	89.4622
	1368	1368	253.153	8.35537	89.4424
	1369	1369	253.333	8.35349	89.4223
	1370	1370	253.5	8.35162	89.4023
	1371	1371	253.672	8.3498	89.3828
	1372	1372	253.85	8.34802	89.3637
	1373	1373	254.019	8.34623	89.3446
	1374	1374	254.193	8.34449	89.3259
	1375	1375	254.366	8.34276	89.3074
	1376	1376	254.538	8.34106	89.2892
	1377	1377	254.711	8.33938	89.2712
	1378	1378	254.882	8.33769	89.2531
	1379	1379	255.063	8.33597	89.2347
	1380	1380	255.23	8.33433	89.2172
	1381	1381	255.403	8.33269	89.1996
	1382	1382	255.576	8.33107	89.1823
	1383	1383	255.754	8.32944	89.1648
	1384	1384	255.927	8.32792	89.1486
	1385	1385	256.102	8.32637	89.132
	1386	1386	256.281	8.32483	89.1155
	1387	1387	256.449	8.32327	89.0988
	1388	1388	256.626	8.32171	89.0821
	1389	1389	256.798	8.32015	89.0654
	1390	1390	256.971	8.31858	89.0486
	1391	1391	257.151	8.31703	89.032
	1392	1392	257.312	8.31539	89.0144
	1393	1393	257.481	8.31377	88.9971
	1394	1394	257.645	8.31217	88.98
	1395	1395	257.82	8.31056	88.9627
	1396	1396	258.003	8.30898	88.9458
	1397	1397	258.179	8.3074	88.9289
	1398	1398	258.349	8.30585	88.9123
	1399	1399	258.528	8.30428	88.8955
	1400	1400	258.697	8.30273	88.8789
	1401	1401	258.871	8.30116	88.8621
	1402	1402	259.04	8.29958	88.8452
	1403	1403	259.211	8.29803	88.8286
	1404	1404	259.385	8.29639	88.811
	1405	1405	259.558	8.29477	88.7937
	1406	1406	259.732	8.29317	88.7766
	1407	1407	259.917	8.29156	88.7593
	1408	1408	260.08	8.2899	88.7416
	1409	1409	260.252	8.28827	88.7241
	1410	1410	260.419	8.28665	88.7068
	1411	1411	260.593	8.28506	88.6898
	1412	1412	260.771	8.28343	88.6723
	1413	1413	260.947	8.28179	88.6548
	1414	1414	261.114	8.28018	88.6375
	1415	1415	261.288	8.27856	88.6202
	1416	1416	261.465	8.27699	88.6034
	1417	1417	261.632	8.27538	88.5861
	1418	1418	261.799	8.27376	88.5688
	1419	1419	261.974	8.27217	88.5518
	1420	1420	262.147	8.27057	88.5346
	1421	1421	262.323	8.26894	88.5172
	1422	1422	262.498	8.26732	88.4999
	1423	1423	262.671	8.26569	88.4824
	1424	1424	262.839	8.26398	88.4641
	1425	1425	263.01	8.26232	88.4463
	1426	1426	263.185	8.26066	88.4286
	1427	1427	263.363	8.25896	88.4104
	1428	1428	263.537	8.25732	88.3928
	1429	1429	263.715	8.25565	88.3749
	1430	1430	263.884	8.25397	88.3569
	1431	1431	264.053	8.25233	88.3394
	1432	1432	264.225	8.25068	88.3217
	1433	1433	264.39	8.24898	88.3035
	1434	1434	264.571	8.24727	88.2852
	1435	1435	264.743	8.24559	88.2672
	1436	1436	264.914	8.24384	88.2485
	1437	1437	265.092	8.24209	88.2298
	1438	1438	265.264	8.24034	88.211
	1439	1439	265.435	8.23862	88.1926
	1440	1440	265.606	8.23687	88.1739
	1441	1441	265.788	8.23511	88.1551
	1442	1442	265.952	8.23335	88.1362
	1443	1443	266.125	8.23162	88.1177
	1444	1444	266.299	8.22988	88.0991
	1445	1445	266.464	8.22811	88.0801
	1446	1446	266.633	8.22635	88.0613
	1447	1447	266.813	8.22462	88.0428
	1448	1448	266.985	8.22288	88.0241
	1449	1449	267.158	8.22111	88.0052
	1450	1450	267.33	8.21932	87.986
	1451	1451	267.497	8.21751	87.9666
	1452	1452	267.667	8.21576	87.9479
	1453	1453	267.839	8.21399	87.929
	1454	1454	268.018	8.2122	87.9098
	1455	1455	268.189	8.21039	87.8904
	1456	1456	268.362	8.20858	87.8711
	1457	1457	268.538	8.20675	87.8515
	1458	1458	268.71	8.20495	87.8322
	1459	1459	268.881	8.20315	87.8129
	1460	1460	269.06	8.20128	87.7929
	1461	1461	269.23	8.19943	87.7731
	1462	1462	269.396	8.19756	87.7531
	1463	1463	269.57	8.19568	87.733
	1464	1464	269.741	8.1938	87.7128
	1465	1465	269.921	8.19197	87.6932
	1466	1466	270.097	8.19014	87.6737
	1467	1467	270.265	8.1883	87.654
	1468	1468	270.435	8.18646	87.6343
	1469	1469	270.605	8.18459	87.6142
	1470	1470	270.784	8.18271	87.5941
	1471	1471	270.959	8.18081	87.5738
	1472	1472	271.122	8.17885	87.5528
	1473	1473	271.291	8.1769	87.5319
	1474	1474	271.469	8.17494	87.5109
	1475	1475	271.643	8.17298	87.49
	1476	1476	271.815	8.17097	87.4684
	1477	1477	271.988	8.16898	87.4471
	1478	1478	272.159	8.16699	87.4258
	1479	1479	272.331	8.165	87.4045
	1480	1480	272.502	8.16302	87.3833
	1481	1481	272.671	8.16111	87.3629
	1482	1482	272.847	8.15922	87.3427
	1483	1483	273.026	8.15733	87.3224
	1484	1484	273.194	8.15539	87.3017
	1485	1485	273.371	8.1534	87.2804
	1486	1486	273.545	8.15139	87.2588
	1487	1487	273.712	8.14937	87.2372
	1488	1488	273.887	8.14721	87.2141
	1489	1489	274.049	8.14514	87.1919
	1490	1490	274.232	8.14309	87.17
	1491	1491	274.401	8.14104	87.1481
	1492	1492	274.571	8.13904	87.1266
	1493	1493	274.745	8.13703	87.1051
	1494	1494	274.924	8.13502	87.0836
	1495	1495	275.099	8.133	87.062
	1496	1496	275.268	8.13101	87.0407
	1497	1497	275.44	8.12901	87.0193
	1498	1498	275.607	8.127	86.9978
	1499	1499	275.781	8.125	86.9763
	1500	1500	275.951	8.123	86.9549
	1501	1501	276.121	8.12097	86.9332
	1502	1502	276.304	8.11888	86.9108
	1503	1503	276.475	8.11678	86.8884
	1504	1504	276.646	8.11464	86.8654
	1505	1505	276.815	8.11252	86.8428
	1506	1506	276.988	8.11041	86.8202
	1507	1507	277.165	8.10831	86.7977
	1508	1508	277.345	8.10619	86.775
	1509	1509	277.513	8.10402	86.7518
	1510	1510	277.678	8.10186	86.7286
	1511	1511	277.859	8.0997	86.7055
	1512	1512	278.029	8.09754	86.6824
	1513	1513	278.2	8.09538	86.6593
	1514	1514	278.376	8.09317	86.6356
	1515	1515	278.543	8.09097	86.6121
	1516	1516	278.718	8.08879	86.5887
	1517	1517	278.894	8.08662	86.5655
	1518	1518	279.072	8.08444	86.5422
	1519	1519	279.242	8.08222	86.5184
	1520	1520	279.419	8.08001	86.4947
	1521	1521	279.591	8.07781	86.4712
	1522	1522	279.758	8.07561	86.4476
	1523	1523	279.936	8.07336	86.4236
	1524	1524	280.107	8.0711	86.3994
	1525	1525	280.274	8.06887	86.3755
	1526	1526	280.448	8.06664	86.3516
	1527	1527	280.616	8.06437	86.3273
	1528	1528	280.793	8.06212	86.3032
	1529	1529	280.964	8.05986	86.279
	1530	1530	281.13	8.05756	86.2544
	1531	1531	281.311	8.05526	86.2298
	1532	1532	281.482	8.05299	86.2055
	1533	1533	281.651	8.05072	86.1812
	1534	1534	281.828	8.04843	86.1567
	1535	1535	282.01	8.04614	86.1322
	1536	1536	282.177	8.04389	86.1081
	1537	1537	282.341	8.04159	86.0835
	1538	1538	282.517	8.03929	86.0588
	1539	1539	282.698	8.03701	86.0344
	1540	1540	282.868	8.03466	86.0093
	1541	1541	283.046	8.03231	85.9841
	1542	1542	283.222	8.02993	85.9586
	1543	1543	283.388	8.02756	85.9333
	1544	1544	283.564	8.02516	85.9076
	1545	1545	283.736	8.02276	85.8819
	1546	1546	283.91	8.02037	85.8563
	1547	1547	284.078	8.01795	85.8304
	1548	1548	284.249	8.01559	85.8051
	1549	1549	284.432	8.01322	85.7798
	1550	1550	284.599	8.01082	85.7541
	1551	1551	284.771	8.00844	85.7286
	1552	1552	284.946	8.00602	85.7027
	1553	1553	285.119	8.00359	85.6767
	1554	1554	285.289	8.00115	85.6506
	1555	1555	285.467	7.99872	85.6245
	1556	1556	285.638	7.99619	85.5975
	1557	1557	285.81	7.99371	85.5709
	1558	1558	285.981	7.99122	85.5443
	1559	1559	286.155	7.98875	85.5178
	1560	1560	286.32	7.98631	85.4917
	1561	1561	286.498	7.98386	85.4655
	1562	1562	286.68	7.98143	85.4395
	1563	1563	286.846	7.97897	85.4131
	1564	1564	287.009	7.9765	85.3867
	1565	1565	287.189	7.97401	85.36
	1566	1566	287.364	7.9715	85.3332
	1567	1567	287.529	7.969	85.3064
	1568	1568	287.7	7.96638	85.2784
	1569	1569	287.879	7.96383	85.2511
	1570	1570	288.053	7.96129	85.2239
	1571	1571	288.223	7.95878	85.197
	1572	1572	288.393	7.95623	85.1697
	1573	1573	288.566	7.95367	85.1423
	1574	1574	288.745	7.95111	85.1149
	1575	1575	288.915	7.94853	85.0873
	1576	1576	289.083	7.94595	85.0597
	1577	1577	289.261	7.94336	85.0319
	1578	1578	289.433	7.94075	85.004
	1579	1579	289.606	7.93817	84.9764
	1580	1580	289.774	7.93556	84.9484
	1581	1581	289.958	7.93293	84.9203
	1582	1582	290.12	7.93032	84.8923
	1583	1583	290.295	7.92769	84.8642
	1584	1584	290.47	7.92506	84.836
	1585	1585	290.644	7.92243	84.8079
	1586	1586	290.813	7.91976	84.7793
	1587	1587	290.988	7.91708	84.7506
	1588	1588	291.158	7.91446	84.7226
	1589	1589	291.32	7.91182	84.6943
	1590	1590	291.495	7.9092	84.6663
	1591	1591	291.677	7.90656	84.638
	1592	1592	291.845	7.90388	84.6093
	1593	1593	292.019	7.90119	84.5805
	1594	1594	292.197	7.89852	84.5519
	1595	1595	292.37	7.89584	84.5232
	1596	1596	292.54	7.89308	84.4937
	1597	1597	292.719	7.89039	84.4649
	1598	1598	292.883	7.8877	84.4361
	1599	1599	293.062	7.88498	84.407
	1600	1600	293.232	7.88234	84.3787
	1601	1601	293.404	7.87966	84.35
	1602	1602	293.567	7.87695	84.321
	1603	1603	293.739	7.87422	84.2918
	1604	1604	293.922	7.87156	84.2633
	1605	1605	294.092	7.86886	84.2344
	1606	1606	294.256	7.86612	84.2051
	1607	1607	294.431	7.86336	84.1755
	1608	1608	294.608	7.86065	84.1465
	1609	1609	294.775	7.85792	84.1173
	1610	1610	294.938	7.85515	84.0877
	1611	1611	295.119	7.85237	84.0579
	1612	1612	295.283	7.84967	84.029
	1613	1613	295.459	7.84693	83.9997
	1614	1614	295.629	7.84416	83.97
	1615	1615	295.81	7.84137	83.9402
	1616	1616	295.971	7.83867	83.9112
	1617	1617	296.145	7.83593	83.8819
	1618	1618	296.322	7.83316	83.8523
	1619	1619	296.497	7.83038	83.8225
	1620	1620	296.662	7.82759	83.7926
	1621	1621	296.842	7.82483	83.7631
	1622	1622	297.008	7.82205	83.7333
	1623	1623	297.183	7.81926	83.7035
	1624	1624	297.357	7.81644	83.6733
	1625	1625	297.526	7.81368	83.6437
	1626	1626	297.705	7.81092	83.6142
	1627	1627	297.873	7.80814	83.5844
	1628	1628	298.048	7.80534	83.5545
	1629	1629	298.219	7.80252	83.5243
	1630	1630	298.382	7.79969	83.494
	1631	1631	298.552	7.7969	83.4641
	1632	1632	298.724	7.79406	83.4337
	1633	1633	298.891	7.79123	83.4034
	1634	1634	299.057	7.78839	83.373
	1635	1635	299.243	7.78554	83.3425
	1636	1636	299.413	7.78279	83.3131
	1637	1637	299.581	7.78001	83.2833
	1638	1638	299.754	7.77721	83.2533
	1639	1639	299.926	7.77439	83.2231
	1640	1640	300.098	7.77161	83.1934
	1641	1641	300.268	7.76884	83.1637
	1642	1642	300.45	7.76606	83.134
	1643	1643	300.621	7.76327	83.1041
	1644	1644	300.783	7.76042	83.0736
	1645	1645	300.963	7.75757	83.0431
	1646	1646	301.13	7.7547	83.0124
	1647	1647	301.303	7.75181	82.9814
	1648	1648	301.472	7.74895	82.9508
	1649	1649	301.639	7.74612	82.9205
	1650	1650	301.808	7.74327	82.89
	1651	1651	301.985	7.74042	82.8595
	1652	1652	302.163	7.73764	82.8297
	1653	1653	302.33	7.73486	82.8
	1654	1654	302.501	7.73207	82.7701
	1655	1655	302.67	7.72927	82.7401
	1656	1656	302.84	7.72643	82.7097
	1657	1657	303.016	7.72357	82.6791
	1658	1658	303.181	7.7207	82.6484
	1659	1659	303.354	7.71781	82.6175
	1660	1660	303.527	7.71495	82.5869
	1661	1661	303.697	7.71212	82.5566
	1662	1662	303.866	7.70927	82.5261
	1663	1663	304.037	7.70642	82.4955
	1664	1664	304.211	7.70364	82.4658
	1665	1665	304.389	7.70086	82.436
	1666	1666	304.557	7.69807	82.4062
	1667	1667	304.721	7.69527	82.3762
	1668	1668	304.898	7.69243	82.3458
	1669	1669	305.06	7.68957	82.3152
	1670	1670	305.237	7.68672	82.2847
	1671	1671	305.411	7.68392	82.2547
	1672	1672	305.576	7.68108	82.2243
	1673	1673	305.746	7.67824	82.1939
	1674	1674	305.916	7.6754	82.1635
	1675	1675	306.089	7.67255	82.133
	1676	1676	306.265	7.6698	82.1035
	1677	1677	306.437	7.66701	82.0737
	1678	1678	306.6	7.66421	82.0437
	1679	1679	306.772	7.66139	82.0135
	1680	1680	306.945	7.65861	81.9837
	1681	1681	307.113	7.65584	81.9541
	1682	1682	307.286	7.65306	81.9243
	1683	1683	307.457	7.65027	81.8945
	1684	1684	307.63	7.64742	81.864
	1685	1685	307.805	7.6446	81.8338
	1686	1686	307.976	7.64181	81.8039
	1687	1687	308.145	7.63903	81.7741
	1688	1688	308.308	7.63621	81.744
	1689	1689	308.484	7.63338	81.7137
	1690	1690	308.653	7.63056	81.6835
	1691	1691	308.831	7.62778	81.6537
	1692	1692	308.998	7.62499	81.6239
	1693	1693	309.171	7.62219	81.5939
	1694	1694	309.343	7.61936	81.5636
	1695	1695	309.511	7.61653	81.5333
	1696	1696	309.688	7.61378	81.5039
	1697	1697	309.852	7.611	81.4741
	1698	1698	310.017	7.6082	81.4441
	1699	1699	310.194	7.60539	81.414
	1700	1700	310.371	7.60269	81.3851
	1701	1701	310.541	7.59995	81.3558
	1702	1702	310.71	7.59717	81.326
	1703	1703	310.882	7.59438	81.2962
	1704	1704	311.048	7.59167	81.2672
	1705	1705	311.221	7.58893	81.2378
	1706	1706	311.394	7.58616	81.2082
	1707	1707	311.564	7.58338	81.1784
	1708	1708	311.737	7.58059	81.1486
	1709	1709	311.903	7.57783	81.119
	1710	1710	312.083	7.57505	81.0893
	1711	1711	312.254	7.57226	81.0594
	1712	1712	312.416	7.56944	81.0292
	1713	1713	312.589	7.56668	80.9997
	1714	1714	312.762	7.56392	80.9701
	1715	1715	312.939	7.56114	80.9404
	1716	1716	313.1	7.55837	80.9107
	1717	1717	313.276	7.55564	80.8815
	1718	1718	313.446	7.55289	80.852
	1719	1719	313.614	7.55013	80.8225
	1720	1720	313.789	7.54736	80.7928
	1721	1721	313.955	7.54463	80.7636
	1722	1722	314.125	7.54188	80.7342
	1723	1723	314.299	7.53912	80.7046
	1724	1724	314.464	7.53644	80.6759
	1725	1725	314.639	7.53373	80.6469
	1726	1726	314.805	7.53099	80.6176
	1727	1727	314.979	7.52824	80.5882
	1728	1728	315.159	7.52558	80.5597
	1729	1729	315.316	7.52287	80.5307
	1730	1730	315.489	7.52013	80.5013
	1731	1731	315.664	7.51736	80.4717
	1732	1732	315.842	7.51465	80.4427
	1733	1733	316.01	7.51192	80.4135
	1734	1734	316.179	7.50918	80.3841
	1735	1735	316.353	7.50648	80.3552
	1736	1736	316.525	7.50379	80.3264
	1737	1737	316.691	7.50105	80.2971
	1738	1738	316.862	7.49831	80.2678
	1739	1739	317.045	7.49561	80.2389
	1740	1740	317.211	7.49286	80.2094
	1741	1741	317.385	7.4901	80.1799
	1742	1742	317.555	7.48734	80.1503
	1743	1743	317.722	7.48462	80.1212
	1744	1744	317.897	7.48188	80.0919
	1745	1745	318.064	7.47914	80.0626
	1746	1746	318.238	7.47644	80.0337
	1747	1747	318.406	7.47374	80.0048
	1748	1748	318.576	7.47101	79.9755
	1749	1749	318.74	7.46827	79.9462
	1750	1750	318.916	7.46557	79.9173
	1751	1751	319.089	7.46286	79.8883
	1752	1752	319.26	7.46008	79.8585
	1753	1753	319.432	7.45732	79.829
	1754	1754	319.605	7.4546	79.7999
	1755	1755	319.777	7.45187	79.7706
	1756	1756	319.954	7.44909	79.7409
	1757	1757	320.127	7.44633	79.7113
	1758	1758	320.29	7.44361	79.6822
	1759	1759	320.462	7.44087	79.6529
	1760	1760	320.638	7.4381	79.6232
	1761	1761	320.802	7.43533	79.5936
	1762	1762	320.98	7.43261	79.5645
	1763	1763	321.156	7.42987	79.5351
	1764	1764	321.325	7.42712	79.5057
	1765	1765	321.491	7.42442	79.4768
	1766	1766	321.66	7.42171	79.4478
	1767	1767	321.828	7.41899	79.4187
	1768	1768	322.003	7.41626	79.3894
	1769	1769	322.177	7.41356	79.3605
	1770	1770	322.351	7.41085	79.3315
	1771	1771	322.522	7.40811	79.3022
	1772	1772	322.697	7.40533	79.2724
	1773	1773	322.865	7.40261	79.2433
	1774	1774	323.03	7.39988	79.2141
	1775	1775	323.209	7.39712	79.1846
	1776	1776	323.376	7.39435	79.1549
	1777	1777	323.542	7.39162	79.1257
	1778	1778	323.714	7.38888	79.0963
	1779	1779	323.901	7.38612	79.0668
	1780	1780	324.073	7.38335	79.0371
	1781	1781	324.249	7.38062	79.0079
	1782	1782	324.417	7.37788	78.9786
	1783	1783	324.586	7.37512	78.949
	1784	1784	324.758	7.37235	78.9194
	1785	1785	324.927	7.36962	78.8902
	1786	1786	325.101	7.36688	78.8608
	1787	1787	325.269	7.36413	78.8314
	1788	1788	325.445	7.36135	78.8016
	1789	1789	325.618	7.35862	78.7724
	1790	1790	325.789	7.35588	78.7431
	1791	1791	325.962	7.35313	78.7136
	1792	1792	326.137	7.35035	78.6839
	1793	1793	326.302	7.34762	78.6547
	1794	1794	326.473	7.34488	78.6253
	1795	1795	326.65	7.34212	78.5958
	1796	1796	326.818	7.33933	78.5659
	1797	1797	326.995	7.33653	78.5359
	1798	1798	327.164	7.33378	78.5065
	1799	1799	327.339	7.33101	78.4769
	1800	1800	327.504	7.32819	78.4467
	1801	1801	327.673	7.32539	78.4167
	1802	1802	327.854	7.32264	78.3873
	1803	1803	328.027	7.31989	78.3578
	1804	1804	328.195	7.31712	78.3282
	1805	1805	328.369	7.31435	78.2985
	1806	1806	328.544	7.31161	78.2692
	1807	1807	328.713	7.30888	78.24
	1808	1808	328.889	7.3061	78.2102
	1809	1809	329.056	7.30334	78.1807
	1810	1810	329.232	7.30061	78.1514
	1811	1811	329.402	7.29788	78.1222
	1812	1812	329.573	7.2951	78.0925
	1813	1813	329.744	7.29233	78.0628
	1814	1814	329.917	7.28961	78.0337
	1815	1815	330.09	7.28688	78.0045
	1816	1816	330.269	7.2841	77.9747
	1817	1817	330.441	7.28133	77.945
	1818	1818	330.606	7.27861	77.9159
	1819	1819	330.782	7.27588	77.8867
	1820	1820	330.946	7.2731	77.8569
	1821	1821	331.123	7.27033	77.8273
	1822	1822	331.291	7.26761	77.7982
	1823	1823	331.466	7.26487	77.7688
	1824	1824	331.631	7.2621	77.7392
	1825	1825	331.813	7.25933	77.7095
	1826	1826	331.995	7.25661	77.6804
	1827	1827	332.156	7.25387	77.6511
	1828	1828	332.326	7.2511	77.6214
	1829	1829	332.504	7.24831	77.5916
	1830	1830	332.676	7.24552	77.5617
	1831	1831	332.845	7.24276	77.5322
	1832	1832	333.015	7.23997	77.5023
	1833	1833	333.195	7.23717	77.4723
	1834	1834	333.364	7.23439	77.4426
	1835	1835	333.544	7.23164	77.4131
	1836	1836	333.706	7.2289	77.3838
	1837	1837	333.876	7.22612	77.354
	1838	1838	334.05	7.22336	77.3245
	1839	1839	334.224	7.22063	77.2953
	1840	1840	334.392	7.21788	77.2658
	1841	1841	334.564	7.21512	77.2363
	1842	1842	334.735	7.21232	77.2063
	1843	1843	334.914	7.20951	77.1762
	1844	1844	335.088	7.20676	77.1468
	1845	1845	335.252	7.20399	77.1171
	1846	1846	335.429	7.2012	77.0873
	1847	1847	335.595	7.19839	77.0572
	1848	1848	335.769	7.19569	77.0283
	1849	1849	335.934	7.19294	76.9989
	1850	1850	336.11	7.1902	76.9695
	1851	1851	336.288	7.18749	76.9405
	1852	1852	336.463	7.1848	76.9117
	1853	1853	336.633	7.18206	76.8824
	1854	1854	336.801	7.17929	76.8527
	1855	1855	336.977	7.1765	76.8229
	1856	1856	337.143	7.17374	76.7933
	1857	1857	337.318	7.17098	76.7638
	1858	1858	337.491	7.16822	76.7342
	1859	1859	337.662	7.1655	76.7051
	1860	1860	337.837	7.16281	76.6763
	1861	1861	338.011	7.16007	76.647
	1862	1862	338.181	7.15732	76.6175
	1863	1863	338.355	7.15461	76.5885
	1864	1864	338.53	7.15186	76.5591
	1865	1865	338.701	7.1491	76.5296
	1866	1866	338.869	7.14634	76.5
	1867	1867	339.051	7.14362	76.4709
	1868	1868	339.215	7.14088	76.4416
	1869	1869	339.39	7.13814	76.4122
	1870	1870	339.559	7.13544	76.3833
	1871	1871	339.733	7.13274	76.3544
	1872	1872	339.904	7.13001	76.3252
	1873	1873	340.075	7.12727	76.2959
	1874	1874	340.243	7.12457	76.267
	1875	1875	340.408	7.12186	76.238
	1876	1876	340.586	7.11911	76.2085
	1877	1877	340.759	7.11641	76.1796
	1878	1878	340.935	7.11371	76.1507
	1879	1879	341.107	7.11098	76.1215
	1880	1880	341.276	7.10834	76.0932
	1881	1881	341.452	7.10567	76.0646
	1882	1882	341.618	7.10298	76.0358
	1883	1883	341.789	7.10033	76.0075
	1884	1884	341.958	7.09768	75.9791
	1885	1885	342.138	7.09501	75.9505
	1886	1886	342.307	7.09236	75.9222
	1887	1887	342.474	7.0897	75.8937
	1888	1888	342.648	7.087	75.8648
	1889	1889	342.818	7.08434	75.8363
	1890	1890	342.993	7.08166	75.8076
	1891	1891	343.163	7.07897	75.7788
	1892	1892	343.332	7.07632	75.7505
	1893	1893	343.498	7.07365	75.7219
	1894	1894	343.669	7.07098	75.6933
	1895	1895	343.847	7.06833	75.6649
	1896	1896	344.015	7.06571	75.6369
	1897	1897	344.185	7.0631	75.6089
	1898	1898	344.359	7.06047	75.5808
	1899	1899	344.529	7.05781	75.5523
	1900	1900	344.707	7.05522	75.5246
	1901	1901	344.871	7.05261	75.4966
	1902	1902	345.045	7.05002	75.4689
	1903	1903	345.213	7.04742	75.4411
	1904	1904	345.384	7.04482	75.4133
	1905	1905	345.558	7.04222	75.3854
	1906	1906	345.731	7.03962	75.3576
	1907	1907	345.908	7.03705	75.3301
	1908	1908	346.073	7.03441	75.3018
	1909	1909	346.238	7.03178	75.2737
	1910	1910	346.412	7.02918	75.2458
	1911	1911	346.589	7.02656	75.2178
	1912	1912	346.756	7.02398	75.1902
	1913	1913	346.927	7.02138	75.1623
	1914	1914	347.096	7.01876	75.1343
	1915	1915	347.27	7.01617	75.1066
	1916	1916	347.43	7.0136	75.0791
	1917	1917	347.61	7.01103	75.0515
	1918	1918	347.777	7.00845	75.0239
	1919	1919	347.948	7.00591	74.9967
	1920	1920	348.112	7.00332	74.969
	1921	1921	348.285	7.00072	74.9412
	1922	1922	348.452	6.99814	74.9136
	1923	1923	348.627	6.99555	74.8858
	1924	1924	348.793	6.99297	74.8582
	1925	1925	348.971	6.99039	74.8306
	1926	1926	349.143	6.98785	74.8034
	1927	1927	349.312	6.98528	74.7759
	1928	1928	349.481	6.98272	74.7485
	1929	1929	349.657	6.98016	74.7211
	1930	1930	349.819	6.97758	74.6935
	1931	1931	349.991	6.97503	74.6662
	1932	1932	350.163	6.97242	74.6382
	1933	1933	350.336	6.96986	74.6108
	1934	1934	350.508	6.96731	74.5835
	1935	1935	350.67	6.96478	74.5564
	1936	1936	350.836	6.96224	74.5293
	1937	1937	351.014	6.95967	74.5017
	1938	1938	351.182	6.95711	74.4743
	1939	1939	351.344	6.95453	74.4467
	1940	1940	351.519	6.95195	74.4191
	1941	1941	351.689	6.94938	74.3916
	1942	1942	351.854	6.94684	74.3644
	1943	1943	352.026	6.94428	74.337
	1944	1944	352.201	6.9418	74.3105
	1945	1945	352.364	6.93929	74.2836
	1946	1946	352.546	6.93678	74.2567
	1947	1947	352.718	6.93425	74.2296
	1948	1948	352.888	6.93169	74.2022
	1949	1949	353.05	6.92914	74.1749
	1950	1950	353.223	6.92657	74.1474
	1951	1951	353.392	6.92403	74.1202
	1952	1952	353.561	6.92141	74.0922
	1953	1953	353.73	6.91885	74.0648
	1954	1954	353.895	6.9163	74.0375
	1955	1955	354.068	6.91378	74.0105
	1956	1956	354.242	6.91127	73.9836
	1957	1957	354.415	6.90876	73.9568
	1958	1958	354.581	6.90624	73.9298
	1959	1959	354.749	6.90375	73.9031
	1960	1960	354.913	6.90124	73.8763
	1961	1961	355.084	6.89874	73.8495
	1962	1962	355.254	6.89623	73.8226
	1963	1963	355.421	6.89375	73.7961
	1964	1964	355.59	6.89123	73.7691
	1965	1965	355.756	6.88874	73.7425
	1966	1966	355.923	6.8862	73.7153
	1967	1967	356.088	6.88364	73.6879
	1968	1968	356.259	6.88108	73.6605
	1969	1969	356.432	6.87852	73.6331
	1970	1970	356.605	6.876	73.6061
	1971	1971	356.768	6.87352	73.5795
	1972	1972	356.942	6.871	73.5526
	1973	1973	357.109	6.86846	73.5254
	1974	1974	357.283	6.86594	73.4984
	1975	1975	357.453	6.86339	73.4711
	1976	1976	357.618	6.86086	73.444
	1977	1977	357.786	6.85832	73.4168
	1978	1978	357.949	6.8558	73.3898
	1979	1979	358.119	6.85327	73.3628
	1980	1980	358.286	6.85079	73.3362
	1981	1981	358.46	6.84828	73.3093
	1982	1982	358.617	6.84577	73.2825
	1983	1983	358.793	6.84325	73.2555
	1984	1984	358.958	6.84077	73.2289
	1985	1985	359.13	6.83827	73.2022
	1986	1986	359.297	6.83577	73.1754
	1987	1987	359.464	6.83325	73.1484
	1988	1988	359.632	6.83077	73.1219
	1989	1989	359.8	6.82826	73.095
	1990	1990	359.969	6.82577	73.0684
	1991	1991	360.131	6.82325	73.0414
[truncated: 14,728 more rows]

## Sheet: MSU Control
20T-0019b	16.01.2020	13:01:00
________________________________________________________________________________
					0.057419	NaO0,5	11.9432	1.96534
					13.9085
Curve	Values:				12.788	1.1205	0.06225	1.08414
	Index	t	Ts	Value
	[s]	[∞C]	[mg]		Wt%
	0	0	23.685	13.9085	100
	1	1	23.6513	13.9086	100.001
	2	2	23.6649	13.9091	100.004
	3	3	23.7236	13.9098	100.009
	4	4	23.8097	13.9108	100.017
	5	5	23.9509	13.9118	100.024
	6	6	24.1296	13.9128	100.031
	7	7	24.3421	13.9138	100.038
	8	8	24.6079	13.9151	100.047
	9	9	24.9174	13.916	100.054
	10	10	25.2685	13.9165	100.058
	11	11	25.6655	13.9169	100.06
	12	12	26.1024	13.9166	100.058
	13	13	26.5851	13.9166	100.058
	14	14	27.0664	13.9167	100.059
	15	15	27.5555	13.9168	100.06
	16	16	28.074	13.9167	100.059
	17	17	28.5785	13.9167	100.059
	18	18	29.092	13.9167	100.059
	19	19	29.5929	13.9167	100.059
	20	20	30.1002	13.9165	100.058
	21	21	30.6003	13.9163	100.056
	22	22	31.1	13.916	100.054
	23	23	31.5818	13.9157	100.052
	24	24	32.0609	13.9153	100.049
	25	25	32.5342	13.9147	100.045
	26	26	33.0064	13.9142	100.041
	27	27	33.4553	13.9137	100.037
	28	28	33.899	13.9132	100.034
	29	29	34.3466	13.9128	100.031
	30	30	34.7812	13.9124	100.028
	31	31	35.2043	13.9119	100.024
	32	32	35.6238	13.9115	100.022
	33	33	36.039	13.9111	100.019				31
	34	34	36.444	13.9106	100.015				0.149038
	35	35	36.8378	13.9102	100.012
	36	36	37.2227	13.9097	100.009
	37	37	37.6042	13.9092	100.005
	38	38	37.9756	13.9088	100.002
	39	39	38.351	13.9084	99.9993
	40	40	38.7175	13.9079	99.9957
	41	41	39.0662	13.9076	99.9935
	42	42	39.4209	13.9072	99.9907
	43	43	39.7597	13.9068	99.9878
	44	44	40.1043	13.9064	99.9849
	45	45	40.4387	13.906	99.982
	46	46	40.7699	13.9056	99.9791
	47	47	41.0793	13.9053	99.977
	48	48	41.4077	13.9049	99.9741
	49	49	41.7165	13.9045	99.9712
	50	50	42.0284	13.9042	99.9691
	51	51	42.3203	13.9038	99.9662
	52	52	42.6274	13.9034	99.9633
	53	53	42.9181	13.9031	99.9612
	54	54	43.2042	13.9027	99.9583
	55	55	43.4997	13.9024	99.9561
	56	56	43.7844	13.902	99.9533
	57	57	44.0635	13.9017	99.9511
	58	58	44.3498	13.9013	99.9482
	59	59	44.6359	13.901	99.9461
	60	60	44.9136	13.9007	99.9439
	61	61	45.1928	13.9003	99.941
	62	62	45.4663	13.9	99.9389
	63	63	45.7435	13.8997	99.9367
	64	64	46.0222	13.8994	99.9346
	65	65	46.2975	13.8991	99.9324
	66	66	46.5807	13.8988	99.9303
	67	67	46.8619	13.8986	99.9288
	68	68	47.1333	13.8983	99.9267
	69	69	47.4042	13.8982	99.9259
	70	70	47.693	13.898	99.9245
	71	71	47.9828	13.8978	99.9231
	72	72	48.2587	13.8976	99.9216
	73	73	48.5423	13.8975	99.9209
	74	74	48.8231	13.8973	99.9195
	75	75	49.1189	13.8972	99.9188
	76	76	49.4096	13.897	99.9173
	77	77	49.7009	13.8969	99.9166
	78	78	49.9963	13.8968	99.9159
	79	79	50.2831	13.8967	99.9152
	80	80	50.5883	13.8965	99.9137
	81	81	50.882	13.8964	99.913
	82	82	51.1804	13.8962	99.9116
	83	83	51.4951	13.8961	99.9108
	84	84	51.7947	13.8959	99.9094
	85	85	52.1016	13.8957	99.908
	86	86	52.4055	13.8956	99.9073
	87	87	52.7175	13.8954	99.9058
	88	88	53.0254	13.8953	99.9051
	89	89	53.3359	13.8952	99.9044
	90	90	53.6389	13.8951	99.9037
	91	91	53.9475	13.8949	99.9022
	92	92	54.267	13.8948	99.9015
	93	93	54.5871	13.8947	99.9008
	94	94	54.8995	13.8945	99.8993
	95	95	55.214	13.8942	99.8972
	96	96	55.5351	13.8939	99.895
	97	97	55.8662	13.8936	99.8929
	98	98	56.1904	13.8931	99.8893
	99	99	56.4974	13.8926	99.8857
	100	100	56.8261	13.8922	99.8828
	101	101	57.1521	13.8919	99.8806
	102	102	57.4661	13.8916	99.8785
	103	103	57.7979	13.8913	99.8763
	104	104	58.1148	13.891	99.8742
	105	105	58.4405	13.8907	99.872
	106	106	58.7701	13.8905	99.8706
	107	107	59.094	13.8903	99.8691
	108	108	59.4183	13.89	99.867
	109	109	59.742	13.8897	99.8648
	110	110	60.0801	13.8894	99.8627
	111	111	60.3927	13.889	99.8598
	112	112	60.717	13.8887	99.8576
	113	113	61.0426	13.8883	99.8548
	114	114	61.3731	13.888	99.8526
	115	115	61.7073	13.8877	99.8505
	116	116	62.0341	13.8873	99.8476
	117	117	62.3595	13.8869	99.8447
	118	118	62.6959	13.8866	99.8425
	119	119	63.0223	13.8863	99.8404
	120	120	63.3586	13.8859	99.8375
	121	121	63.6809	13.8855	99.8346
	122	122	64.0169	13.8851	99.8318
	123	123	64.3333	13.8848	99.8296
	124	124	64.6657	13.8844	99.8267
	125	125	64.9961	13.884	99.8238
	126	126	65.3201	13.8837	99.8217
	127	127	65.6474	13.8834	99.8195
	128	128	65.9803	13.883	99.8167
	129	129	66.3118	13.8827	99.8145
	130	130	66.6425	13.8823	99.8116
	131	131	66.9713	13.8819	99.8088
	132	132	67.3061	13.8815	99.8059
	133	133	67.6368	13.8811	99.803
	134	134	67.9615	13.8806	99.7994
	135	135	68.2966	13.8801	99.7958
	136	136	68.6212	13.8796	99.7922
	137	137	68.9523	13.8791	99.7886
	138	138	69.2785	13.8786	99.785
	139	139	69.6187	13.8781	99.7814
	140	140	69.9523	13.8777	99.7786
	141	141	70.2777	13.8772	99.775
	142	142	70.6081	13.8769	99.7728
	143	143	70.94	13.8765	99.7699
	144	144	71.2777	13.8762	99.7678
	145	145	71.6165	13.8759	99.7656
	146	146	71.9428	13.8756	99.7635
	147	147	72.2779	13.8753	99.7613
	148	148	72.6047	13.8749	99.7584
	149	149	72.9328	13.8746	99.7563
	150	150	73.2758	13.8742	99.7534
	151	151	73.6087	13.8739	99.7512
	152	152	73.9439	13.8735	99.7484
	153	153	74.2746	13.8731	99.7455
	154	154	74.6057	13.8728	99.7433
	155	155	74.9449	13.8724	99.7404
	156	156	75.2737	13.872	99.7376
	157	157	75.6035	13.8715	99.734
	158	158	75.9438	13.8711	99.7311
	159	159	76.2764	13.8705	99.7268
	160	160	76.6169	13.87	99.7232
	161	161	76.9547	13.8695	99.7196
	162	162	77.2922	13.869	99.716
	163	163	77.6231	13.8684	99.7117
	164	164	77.9556	13.8679	99.7081
	165	165	78.2943	13.8674	99.7045
	166	166	78.6294	13.8669	99.7009
	167	167	78.9715	13.8665	99.698
	168	168	79.3086	13.866	99.6944
	169	169	79.6467	13.8655	99.6908
	170	170	79.9779	13.865	99.6872
	171	171	80.3182	13.8645	99.6836
	172	172	80.6567	13.864	99.6801
	173	173	80.9924	13.8635	99.6765
	174	174	81.3312	13.863	99.6729
	175	175	81.6628	13.8625	99.6693
	176	176	82.0006	13.8619	99.665
	177	177	82.3402	13.8614	99.6614
	178	178	82.6745	13.8608	99.657
	179	179	83.0145	13.8602	99.6527
	180	180	83.3575	13.8596	99.6484
	181	181	83.7026	13.8591	99.6448
	182	182	84.0431	13.8585	99.6405
	183	183	84.3777	13.8579	99.6362
	184	184	84.7126	13.8574	99.6326
	185	185	85.0516	13.8569	99.629
	186	186	85.3952	13.8563	99.6247
	187	187	85.7294	13.8558	99.6211
	188	188	86.0644	13.8553	99.6175
	189	189	86.4097	13.8547	99.6132
	190	190	86.7567	13.8542	99.6096
	191	191	87.0993	13.8536	99.6053
	192	192	87.4426	13.853	99.601
	193	193	87.788	13.8524	99.5966
	194	194	88.1296	13.8518	99.5923
	195	195	88.4585	13.8512	99.588
	196	196	88.8021	13.8505	99.583
	197	197	89.1564	13.8499	99.5787
	198	198	89.4866	13.8493	99.5744
	199	199	89.8398	13.8486	99.5693
	200	200	90.1758	13.848	99.565
	201	201	90.5268	13.8474	99.5607
	202	202	90.8641	13.8468	99.5564
	203	203	91.2098	13.8462	99.5521
	204	204	91.553	13.8456	99.5478
	205	205	91.8872	13.8451	99.5442
	206	206	92.231	13.8445	99.5398
	207	207	92.5872	13.8439	99.5355
	208	208	92.9171	13.8433	99.5312
	209	209	93.2613	13.8427	99.5269
	210	210	93.6066	13.8421	99.5226
	211	211	93.9519	13.8415	99.5183
	212	212	94.2891	13.8408	99.5132
	213	213	94.6408	13.8402	99.5089
	214	214	94.9818	13.8395	99.5039
	215	215	95.3327	13.8389	99.4996
	216	216	95.6816	13.8382	99.4946
	217	217	96.0151	13.8375	99.4895
	218	218	96.3652	13.8369	99.4852
	219	219	96.711	13.8362	99.4802
	220	220	97.0515	13.8355	99.4751
	221	221	97.3967	13.8349	99.4708
	222	222	97.7493	13.8342	99.4658
	223	223	98.0892	13.8335	99.4608
	224	224	98.4282	13.8328	99.4557
	225	225	98.7777	13.8322	99.4514
	226	226	99.1263	13.8315	99.4464
	227	227	99.4753	13.8308	99.4413
	228	228	99.8144	13.8301	99.4363
	229	229	100.162	13.8295	99.432
	230	230	100.505	13.8288	99.427
	231	231	100.843	13.8281	99.4219
	232	232	101.191	13.8274	99.4169
	233	233	101.558	13.8267	99.4119
	234	234	101.897	13.8261	99.4076
	235	235	102.242	13.8254	99.4025
	236	236	102.579	13.8247	99.3975
	237	237	102.93	13.8241	99.3932
	238	238	103.269	13.8234	99.3881
	239	239	103.627	13.8227	99.3831
	240	240	103.984	13.8221	99.3788
	241	241	104.318	13.8214	99.3738
	242	242	104.67	13.8208	99.3695
	243	243	105.016	13.8201	99.3644
	244	244	105.366	13.8194	99.3594
	245	245	105.707	13.8187	99.3544
	246	246	106.054	13.8181	99.35
	247	247	106.41	13.8174	99.345
	248	248	106.766	13.8168	99.3407
	249	249	107.109	13.8162	99.3364
	250	250	107.458	13.8156	99.3321
	251	251	107.799	13.815	99.3277
	252	252	108.142	13.8145	99.3242
	253	253	108.498	13.8139	99.3198
	254	254	108.85	13.8134	99.3162
	255	255	109.197	13.8128	99.3119
	256	256	109.547	13.8122	99.3076
	257	257	109.891	13.8116	99.3033
	258	258	110.243	13.811	99.299
	259	259	110.597	13.8104	99.2947
	260	260	110.94	13.8099	99.2911
	261	261	111.283	13.8094	99.2875
	262	262	111.631	13.8089	99.2839
	263	263	111.98	13.8084	99.2803
	264	264	112.337	13.808	99.2774
	265	265	112.692	13.8075	99.2738
	266	266	113.038	13.807	99.2702
	267	267	113.4	13.8064	99.2659
	268	268	113.74	13.8058	99.2616
	269	269	114.09	13.8052	99.2573
	270	270	114.446	13.8046	99.253
	271	271	114.79	13.8039	99.2479
	272	272	115.14	13.8031	99.2422
	273	273	115.496	13.8024	99.2372
	274	274	115.838	13.8017	99.2321
	275	275	116.192	13.801	99.2271
	276	276	116.537	13.8002	99.2213
	277	277	116.895	13.7995	99.2163
	278	278	117.247	13.7987	99.2106
	279	279	117.61	13.798	99.2055
	280	280	117.961	13.7972	99.1998
	281	281	118.321	13.7965	99.1947
	282	282	118.668	13.7958	99.1897
	283	283	119.019	13.7951	99.1847
	284	284	119.371	13.7945	99.1804
	285	285	119.725	13.7939	99.176
	286	286	120.081	13.7933	99.1717
	287	287	120.427	13.7928	99.1681
	288	288	120.79	13.7923	99.1645
	289	289	121.143	13.7918	99.1609
	290	290	121.494	13.7913	99.1573
	291	291	121.843	13.7908	99.1538
	292	292	122.2	13.7903	99.1502
	293	293	122.55	13.7899	99.1473
	294	294	122.915	13.7894	99.1437
	295	295	123.262	13.789	99.1408
	296	296	123.617	13.7886	99.1379
	297	297	123.974	13.7881	99.1343
	298	298	124.32	13.7876	99.1307
	299	299	124.679	13.7872	99.1279
	300	300	125.034	13.7866	99.1236
	301	301	125.384	13.7861	99.12
	302	302	125.733	13.7856	99.1164
	303	303	126.095	13.785	99.1121
	304	304	126.448	13.7845	99.1085
	305	305	126.808	13.7839	99.1041
	306	306	127.159	13.7833	99.0998
	307	307	127.521	13.7828	99.0962
	308	308	127.869	13.7822	99.0919
	309	309	128.218	13.7817	99.0883
	310	310	128.571	13.7812	99.0847
	311	311	128.927	13.7806	99.0804
	312	312	129.281	13.7801	99.0768
	313	313	129.641	13.7795	99.0725
	314	314	129.995	13.779	99.0689
	315	315	130.347	13.7784	99.0646
	316	316	130.709	13.7779	99.061
	317	317	131.062	13.7773	99.0567
	318	318	131.419	13.7768	99.0531
	319	319	131.773	13.7762	99.0488
	320	320	132.123	13.7757	99.0452
	321	321	132.478	13.7753	99.0423
	322	322	132.836	13.7748	99.0387
	323	323	133.189	13.7743	99.0351
	324	324	133.552	13.7738	99.0315
	325	325	133.905	13.7733	99.0279
	326	326	134.264	13.7728	99.0243
	327	327	134.613	13.7723	99.0207
	328	328	134.978	13.7718	99.0171
	329	329	135.331	13.7713	99.0136
	330	330	135.686	13.7707	99.0092
	331	331	136.04	13.7701	99.0049
	332	332	136.399	13.7695	99.0006
	333	333	136.754	13.7689	98.9963
	334	334	137.111	13.7683	98.992
	335	335	137.47	13.7677	98.9877
	336	336	137.823	13.7671	98.9834
	337	337	138.174	13.7665	98.979
	338	338	138.529	13.7659	98.9747
	339	339	138.884	13.7653	98.9704
	340	340	139.232	13.7647	98.9661
	341	341	139.589	13.7642	98.9625
	342	342	139.953	13.7636	98.9582
	343	343	140.313	13.7631	98.9546
	344	344	140.665	13.7625	98.9503
	345	345	141.019	13.762	98.9467
	346	346	141.381	13.7614	98.9424
	347	347	141.733	13.7609	98.9388
	348	348	142.085	13.7603	98.9345
	349	349	142.456	13.7597	98.9302
	350	350	142.813	13.759	98.9251
	351	351	143.17	13.7584	98.9208
	352	352	143.535	13.7578	98.9165
	353	353	143.886	13.7572	98.9122
	354	354	144.245	13.7566	98.9079
	355	355	144.598	13.7561	98.9043
	356	356	144.956	13.7555	98.9
	357	357	145.307	13.755	98.8964
	358	358	145.664	13.7544	98.892
	359	359	146.034	13.7539	98.8884
	360	360	146.392	13.7533	98.8841
	361	361	146.75	13.7527	98.8798
	362	362	147.101	13.7521	98.8755
	363	363	147.453	13.7515	98.8712
	364	364	147.822	13.7509	98.8669
	365	365	148.17	13.7503	98.8626
	366	366	148.528	13.7496	98.8575
	367	367	148.888	13.749	98.8532
	368	368	149.248	13.7484	98.8489
	369	369	149.609	13.7477	98.8439
	370	370	149.97	13.747	98.8388
	371	371	150.332	13.7464	98.8345
	372	372	150.686	13.7458	98.8302
	373	373	151.043	13.7451	98.8252
	374	374	151.398	13.7445	98.8209
	375	375	151.752	13.7438	98.8158
	376	376	152.113	13.7431	98.8108
	377	377	152.467	13.7424	98.8058
	378	378	152.828	13.7418	98.8015
	379	379	153.189	13.7411	98.7964
	380	380	153.552	13.7404	98.7914
	381	381	153.907	13.7396	98.7856
	382	382	154.262	13.7389	98.7806
	383	383	154.621	13.7382	98.7756
	384	384	154.975	13.7375	98.7705
	385	385	155.332	13.7367	98.7648
	386	386	155.686	13.736	98.7598
	387	387	156.043	13.7352	98.754
	388	388	156.406	13.7344	98.7482
	389	389	156.766	13.7336	98.7425
	390	390	157.128	13.7328	98.7367
	391	391	157.482	13.732	98.731
	392	392	157.841	13.7312	98.7252
	393	393	158.2	13.7303	98.7188
	394	394	158.554	13.7295	98.713
	395	395	158.907	13.7287	98.7073
	396	396	159.265	13.7279	98.7015
	397	397	159.636	13.7272	98.6965
	398	398	159.99	13.7264	98.6907
	399	399	160.348	13.7257	98.6857
	400	400	160.7	13.7249	98.6799
	401	401	161.069	13.7242	98.6749
	402	402	161.419	13.7235	98.6699
	403	403	161.777	13.7227	98.6641
	404	404	162.133	13.722	98.6591
	405	405	162.489	13.7214	98.6548
	406	406	162.846	13.7207	98.6497
	407	407	163.213	13.72	98.6447
	408	408	163.567	13.7194	98.6404
	409	409	163.926	13.7187	98.6354
	410	410	164.295	13.7181	98.6311
	411	411	164.646	13.7174	98.626
	412	412	165.009	13.7167	98.621
	413	413	165.369	13.7161	98.6167
	414	414	165.725	13.7153	98.6109
	415	415	166.085	13.7146	98.6059
	416	416	166.43	13.7139	98.6009
	417	417	166.795	13.7132	98.5958
	418	418	167.152	13.7124	98.5901
	419	419	167.509	13.7116	98.5843
	420	420	167.875	13.7109	98.5793
	421	421	168.235	13.7101	98.5735
	422	422	168.592	13.7093	98.5678
	423	423	168.952	13.7084	98.5613
	424	424	169.299	13.7076	98.5556
	425	425	169.662	13.7068	98.5498
	426	426	170.019	13.7059	98.5433
	427	427	170.383	13.705	98.5369
	428	428	170.749	13.7042	98.5311
	429	429	171.099	13.7033	98.5246
	430	430	171.452	13.7025	98.5189
	431	431	171.815	13.7016	98.5124
	432	432	172.169	13.7007	98.5059
	433	433	172.538	13.6998	98.4995
	434	434	172.896	13.6988	98.4923
	435	435	173.25	13.6979	98.4858
	436	436	173.614	13.6969	98.4786
	437	437	173.976	13.6959	98.4714
	438	438	174.332	13.6949	98.4642
	439	439	174.681	13.6939	98.4571
	440	440	175.04	13.6928	98.4491
	441	441	175.409	13.6918	98.442
	442	442	175.773	13.6908	98.4348
	443	443	176.125	13.6897	98.4269
	444	444	176.472	13.6886	98.419
	445	445	176.839	13.6875	98.411
	446	446	177.193	13.6864	98.4031
	447	447	177.547	13.6853	98.3952
	448	448	177.907	13.6841	98.3866
	449	449	178.265	13.683	98.3787
	450	450	178.625	13.6819	98.3708
	451	451	178.982	13.6807	98.3622
	452	452	179.343	13.6795	98.3535
	453	453	179.697	13.6784	98.3456
	454	454	180.061	13.6772	98.337
	455	455	180.414	13.676	98.3284
	456	456	180.771	13.6748	98.3197
	457	457	181.129	13.6735	98.3104
	458	458	181.487	13.6723	98.3018
	459	459	181.841	13.671	98.2924
	460	460	182.199	13.6697	98.2831
	461	461	182.557	13.6685	98.2744
	462	462	182.922	13.6672	98.2651
	463	463	183.274	13.6658	98.255
	464	464	183.636	13.6645	98.2457
	465	465	183.994	13.6632	98.2363
	466	466	184.352	13.6619	98.227
	467	467	184.709	13.6605	98.2169
	468	468	185.067	13.6592	98.2076
	469	469	185.431	13.6578	98.1975
	470	470	185.781	13.6563	98.1867
	471	471	186.143	13.6549	98.1767
	472	472	186.499	13.6534	98.1659
	473	473	186.864	13.6519	98.1551
	474	474	187.219	13.6502	98.1429
	475	475	187.574	13.6486	98.1314
	476	476	187.94	13.647	98.1199
	477	477	188.29	13.6454	98.1084
	478	478	188.65	13.6436	98.0954
	479	479	189.008	13.6419	98.0832
	480	480	189.367	13.6401	98.0702
	481	481	189.725	13.6383	98.0573
	482	482	190.082	13.6366	98.0451
	483	483	190.44	13.6347	98.0314
	484	484	190.789	13.6328	98.0178
	485	485	191.153	13.6309	98.0041
	486	486	191.511	13.6289	97.9897
	487	487	191.869	13.6269	97.9753
	488	488	192.22	13.6248	97.9602
	489	489	192.583	13.6228	97.9459
	490	490	192.944	13.6208	97.9315
	491	491	193.296	13.6186	97.9157
	492	492	193.665	13.6165	97.9006
	493	493	194.016	13.6144	97.8855
	494	494	194.375	13.6122	97.8696
	495	495	194.727	13.6099	97.8531
	496	496	195.079	13.6077	97.8373
	497	497	195.443	13.6054	97.8208
	498	498	195.794	13.6031	97.8042
	499	499	196.155	13.6007	97.787
	500	500	196.514	13.5983	97.7697
	501	501	196.868	13.5959	97.7525
	502	502	197.221	13.5935	97.7352
	503	503	197.578	13.591	97.7172
	504	504	197.934	13.5885	97.6992
	505	505	198.284	13.586	97.6813
	506	506	198.647	13.5835	97.6633
	507	507	198.999	13.5808	97.6439
	508	508	199.362	13.5781	97.6245
	509	509	199.714	13.5754	97.6051
	510	510	200.069	13.5727	97.5856
	511	511	200.421	13.5699	97.5655
	512	512	200.777	13.5672	97.5461
	513	513	201.138	13.5644	97.526
	514	514	201.488	13.5616	97.5058
	515	515	201.84	13.5587	97.485
	516	516	202.195	13.5558	97.4641
	517	517	202.547	13.5529	97.4433
	518	518	202.905	13.5499	97.4217
	519	519	203.26	13.5469	97.4002
	520	520	203.61	13.5438	97.3779
	521	521	203.972	13.5407	97.3556
	522	522	204.327	13.5376	97.3333
	523	523	204.681	13.5344	97.3103
	524	524	205.039	13.5313	97.288
	525	525	205.393	13.5281	97.265
	526	526	205.746	13.5248	97.2413
	527	527	206.095	13.5216	97.2182
	528	528	206.447	13.5183	97.1945
	529	529	206.799	13.515	97.1708
	530	530	207.159	13.5117	97.1471
	531	531	207.516	13.5083	97.1226
	532	532	207.866	13.5048	97.0975
	533	533	208.222	13.5014	97.073
	534	534	208.571	13.4979	97.0478
	535	535	208.929	13.4943	97.022
	536	536	209.275	13.4907	96.9961
	537	537	209.633	13.4871	96.9702
	538	538	209.99	13.4834	96.9436
	539	539	210.337	13.4796	96.9163
	540	540	210.692	13.4758	96.889
	541	541	211.04	13.4719	96.8609
	542	542	211.4	13.4681	96.8336
	543	543	211.755	13.4641	96.8048
	544	544	212.105	13.4601	96.7761
	545	545	212.466	13.4561	96.7473
	546	546	212.814	13.452	96.7178
	547	547	213.172	13.4478	96.6876
	548	548	213.519	13.4437	96.6582
	549	549	213.87	13.4395	96.628
	550	550	214.217	13.4354	96.5985
	551	551	214.576	13.4311	96.5676
	552	552	214.925	13.4267	96.5359
	553	553	215.284	13.4224	96.505
	554	554	215.632	13.418	96.4734
	555	555	215.983	13.4134	96.4403
	556	556	216.334	13.4089	96.408
	557	557	216.686	13.4044	96.3756
	558	558	217.034	13.3998	96.3425
	559	559	217.385	13.3951	96.3087
	560	560	217.738	13.3905	96.2757
	561	561	218.096	13.3857	96.2411
	562	562	218.446	13.381	96.2074
	563	563	218.794	13.376	96.1714
	564	564	219.146	13.3711	96.1362
	565	565	219.499	13.3662	96.1009
	566	566	219.853	13.3612	96.065
	567	567	220.202	13.356	96.0276
	568	568	220.554	13.3509	95.9909
	569	569	220.907	13.3457	95.9536
	570	570	221.249	13.3405	95.9162
	571	571	221.601	13.3352	95.8781
	572	572	221.95	13.3299	95.84
	573	573	222.308	13.3246	95.8018
	574	574	222.661	13.3192	95.763
	575	575	223.012	13.3138	95.7242
	576	576	223.357	13.3083	95.6847
	577	577	223.71	13.3028	95.6451
	578	578	224.059	13.2973	95.6056
	579	579	224.408	13.2917	95.5653
	580	580	224.752	13.286	95.5243
	581	581	225.102	13.2803	95.4833
	582	582	225.45	13.2746	95.4424
	583	583	225.809	13.2689	95.4014
	584	584	226.161	13.263	95.359
	585	585	226.506	13.2572	95.3173
	586	586	226.856	13.2513	95.2748
	587	587	227.219	13.2453	95.2317
	588	588	227.568	13.2391	95.1871
	589	589	227.916	13.233	95.1433
	590	590	228.265	13.2269	95.0994
	591	591	228.616	13.2208	95.0555
	592	592	228.967	13.2145	95.0102
	593	593	229.314	13.2083	94.9657
	594	594	229.661	13.202	94.9204
	595	595	230.012	13.1957	94.8751
	596	596	230.362	13.1894	94.8298
	597	597	230.709	13.183	94.7838
	598	598	231.054	13.1766	94.7378
	599	599	231.411	13.1702	94.6917
	600	600	231.754	13.1636	94.6443
	601	601	232.112	13.1571	94.5975
	602	602	232.462	13.1505	94.5501
	603	603	232.802	13.1439	94.5026
	604	604	233.151	13.1372	94.4545
	605	605	233.506	13.1306	94.407
	606	606	233.852	13.1239	94.3588
	607	607	234.207	13.1172	94.3107
	608	608	234.554	13.1105	94.2625
	609	609	234.899	13.1037	94.2136
	610	610	235.258	13.0969	94.1647
	611	611	235.602	13.0902	94.1165
	612	612	235.948	13.0833	94.0669
	613	613	236.304	13.0765	94.018
	614	614	236.646	13.0697	93.9692
	615	615	237.006	13.0629	93.9203
	616	616	237.355	13.056	93.8707
	617	617	237.694	13.0492	93.8218
	618	618	238.05	13.0424	93.7729
	619	619	238.401	13.0356	93.724
	620	620	238.759	13.0288	93.6751
	621	621	239.111	13.0221	93.6269
	622	622	239.463	13.0154	93.5787
	623	623	239.815	13.0087	93.5306
	624	624	240.162	13.0021	93.4831
	625	625	240.51	12.9955	93.4357
	626	626	240.859	12.989	93.3889
	627	627	241.215	12.9824	93.3415
	628	628	241.57	12.976	93.2955
	629	629	241.919	12.9696	93.2495
	630	630	242.269	12.9633	93.2042
	631	631	242.619	12.957	93.1589
	632	632	242.976	12.951	93.1157
	633	633	243.323	12.945	93.0726
	634	634	243.687	12.9391	93.0302
	635	635	244.04	12.9333	92.9885
	636	636	244.399	12.928	92.9504
	637	637	244.753	12.9226	92.9115
	638	638	245.1	12.9174	92.8741
	639	639	245.454	12.9123	92.8375
	640	640	245.813	12.9076	92.8037
	641	641	246.166	12.903	92.7706
	642	642	246.526	12.8985	92.7383
	643	643	246.889	12.8942	92.7073
	644	644	247.247	12.89	92.6771
	645	645	247.608	12.8866	92.6527
	646	646	247.963	12.883	92.6268
	647	647	248.324	12.8796	92.6024
	648	648	248.686	12.8763	92.5786
	649	649	249.046	12.8736	92.5592
	650	650	249.406	12.8708	92.5391
	651	651	249.76	12.8681	92.5197
	652	652	250.128	12.8655	92.501
	653	653	250.489	12.8633	92.4852
	654	654	250.846	12.8611	92.4694
	655	655	251.209	12.8589	92.4535
	656	656	251.57	12.8568	92.4384
	657	657	251.937	12.855	92.4255
	658	658	252.298	12.8531	92.4118
	659	659	252.656	12.8512	92.3982
	660	660	253.019	12.8494	92.3852
	661	661	253.384	12.8478	92.3737
	662	662	253.738	12.8462	92.3622
	663	663	254.097	12.8445	92.35
	664	664	254.455	12.8429	92.3385
	665	665	254.827	12.8415	92.3284
	666	666	255.189	12.84	92.3176
	667	667	255.546	12.8385	92.3069
	668	668	255.899	12.8371	92.2968
	669	669	256.26	12.8358	92.2875
	670	670	256.615	12.8345	92.2781
	671	671	256.981	12.8332	92.2688
	672	672	257.341	12.8319	92.2594
	673	673	257.697	12.8307	92.2508
	674	674	258.057	12.8295	92.2422
	675	675	258.421	12.8283	92.2335
	676	676	258.773	12.8271	92.2249
	677	677	259.127	12.826	92.217
	678	678	259.486	12.8249	92.2091
	679	679	259.859	12.8238	92.2012
	680	680	260.211	12.8227	92.1933
	681	681	260.569	12.8218	92.1868
	682	682	260.924	12.8208	92.1796
	683	683	261.279	12.8199	92.1731
	684	684	261.636	12.819	92.1667
	685	685	262.001	12.8181	92.1602
	686	686	262.355	12.8173	92.1544
	687	687	262.713	12.8164	92.148
	688	688	263.064	12.8156	92.1422
	689	689	263.424	12.8148	92.1365
	690	690	263.779	12.814	92.1307
	691	691	264.134	12.8132	92.125
	692	692	264.488	12.8125	92.1199
	693	693	264.847	12.8117	92.1142
	694	694	265.203	12.811	92.1091
	695	695	265.555	12.8102	92.1034
	696	696	265.91	12.8095	92.0984
	697	697	266.277	12.8087	92.0926
	698	698	266.629	12.808	92.0876
	699	699	266.977	12.8073	92.0825
	700	700	267.343	12.8066	92.0775
	701	701	267.695	12.8059	92.0725
	702	702	268.042	12.8053	92.0682
	703	703	268.404	12.8046	92.0631
	704	704	268.755	12.804	92.0588
	705	705	269.113	12.8034	92.0545
	706	706	269.468	12.8028	92.0502
	707	707	269.826	12.8022	92.0459
	708	708	270.178	12.8016	92.0416
	709	709	270.539	12.801	92.0372
	710	710	270.889	12.8004	92.0329
	711	711	271.249	12.7999	92.0293
	712	712	271.602	12.7993	92.025
	713	713	271.959	12.7988	92.0214
	714	714	272.313	12.7982	92.0171
	715	715	272.669	12.7977	92.0135
	716	716	273.027	12.7972	92.0099
	717	717	273.374	12.7967	92.0063
	718	718	273.726	12.7962	92.0027
	719	719	274.088	12.7957	91.9991
	720	720	274.441	12.7953	91.9963
	721	721	274.792	12.7948	91.9927
	722	722	275.142	12.7944	91.9898
	723	723	275.493	12.794	91.9869
	724	724	275.848	12.7936	91.984
	725	725	276.207	12.7933	91.9819
	726	726	276.559	12.7929	91.979
	727	727	276.912	12.7926	91.9768
	728	728	277.261	12.7922	91.974
	729	729	277.623	12.7919	91.9718
	730	730	277.967	12.7915	91.9689
	731	731	278.323	12.7912	91.9668
	732	732	278.68	12.7909	91.9646
	733	733	279.032	12.7905	91.9618
	734	734	279.386	12.7902	91.9596
	735	735	279.739	12.7898	91.9567
	736	736	280.088	12.7895	91.9546
	737	737	280.445	12.7892	91.9524
	738	738	280.802	12.7888	91.9495
	739	739	281.142	12.7886	91.9481
	740	740	281.509	12.7883	91.9459
	741	741	281.858	12.788	91.9438
	742	742	282.205	12.7877	91.9416
	743	743	282.562	12.7875	91.9402
	744	744	282.913	12.7873	91.9387
	745	745	283.271	12.7871	91.9373
	746	746	283.623	12.7869	91.9359
	747	747	283.973	12.7867	91.9344
	748	748	284.318	12.7865	91.933
	749	749	284.671	12.7864	91.9323
	750	750	285.029	12.7862	91.9308
	751	751	285.374	12.7859	91.9287
	752	752	285.735	12.7857	91.9272
	753	753	286.082	12.7854	91.9251
	754	754	286.434	12.785	91.9222
	755	755	286.794	12.7847	91.92
	756	756	287.141	12.7845	91.9186
	757	757	287.494	12.7842	91.9165
	758	758	287.837	12.7841	91.9157
	759	759	288.184	12.7839	91.9143
	760	760	288.546	12.7837	91.9129
	761	761	288.89	12.7835	91.9114
	762	762	289.241	12.7834	91.9107
	763	763	289.598	12.7832	91.9093
	764	764	289.946	12.7831	91.9085
	765	765	290.299	12.7829	91.9071
	766	766	290.651	12.7826	91.905
	767	767	291	12.7824	91.9035
	768	768	291.352	12.7821	91.9014
	769	769	291.703	12.7819	91.8999
	770	770	292.049	12.7816	91.8978
	771	771	292.404	12.7814	91.8963
	772	772	292.748	12.7812	91.8949
	773	773	293.099	12.781	91.8934
	774	774	293.442	12.7809	91.8927
	775	775	293.797	12.7807	91.8913
	776	776	294.146	12.7806	91.8906
	777	777	294.498	12.7805	91.8899
	778	778	294.85	12.7803	91.8884
	779	779	295.197	12.7802	91.8877
	780	780	295.545	12.7801	91.887
	781	781	295.893	12.78	91.8863
	782	782	296.238	12.7799	91.8855
	783	783	296.592	12.7798	91.8848
	784	784	296.947	12.7797	91.8841
	785	785	297.296	12.7796	91.8834
	786	786	297.644	12.7795	91.8827
	787	787	297.988	12.7794	91.8819
	788	788	298.343	12.7793	91.8812
	789	789	298.685	12.7792	91.8805
	790	790	299.03	12.7791	91.8798
	791	791	299.38	12.779	91.8791
	792	792	299.733	12.7789	91.8783
	793	793	300.081	12.7788	91.8776
	794	794	300.429	12.7786	91.8762
	795	795	300.778	12.7785	91.8755
	796	796	301.128	12.7783	91.874
	797	797	301.474	12.778	91.8719
	798	798	301.821	12.7778	91.8704
	799	799	302.175	12.7775	91.8683
	800	800	302.519	12.7773	91.8668
	801	801	302.87	12.777	91.8647
	802	802	303.212	12.7768	91.8632
	803	803	303.558	12.7765	91.8611
	804	804	303.91	12.7763	91.8597
	805	805	304.253	12.7761	91.8582
	806	806	304.602	12.776	91.8575
	807	807	304.949	12.7758	91.8561
	808	808	305.293	12.7757	91.8553
	809	809	305.637	12.7755	91.8539
	810	810	305.984	12.7754	91.8532
	811	811	306.332	12.7752	91.8517
	812	812	306.684	12.7751	91.851
	813	813	307.032	12.775	91.8503
	814	814	307.381	12.7748	91.8489
	815	815	307.725	12.7747	91.8482
	816	816	308.066	12.7746	91.8474
	817	817	308.412	12.7745	91.8467
	818	818	308.758	12.7743	91.8453
	819	819	309.098	12.7742	91.8446
	820	820	309.445	12.774	91.8431
	821	821	309.796	12.7739	91.8424
	822	822	310.149	12.7737	91.841
	823	823	310.49	12.7736	91.8402
	824	824	310.833	12.7735	91.8395
	825	825	311.179	12.7734	91.8388
	826	826	311.531	12.7733	91.8381
	827	827	311.879	12.7733	91.8381
	828	828	312.226	12.7732	91.8374
	829	829	312.57	12.7732	91.8374
	830	830	312.912	12.7731	91.8366
	831	831	313.259	12.7731	91.8366
	832	832	313.606	12.7731	91.8366
	833	833	313.955	12.773	91.8359
	834	834	314.294	12.7729	91.8352
	835	835	314.641	12.7728	91.8345
	836	836	314.988	12.7727	91.8338
	837	837	315.333	12.7726	91.8331
	838	838	315.679	12.7724	91.8316
	839	839	316.021	12.7722	91.8302
	840	840	316.371	12.7719	91.828
	841	841	316.708	12.7717	91.8266
	842	842	317.051	12.7715	91.8251
	843	843	317.404	12.7712	91.823
	844	844	317.751	12.771	91.8215
	845	845	318.093	12.7708	91.8201
	846	846	318.435	12.7706	91.8187
	847	847	318.776	12.7705	91.818
	848	848	319.121	12.7703	91.8165
	849	849	319.464	12.7702	91.8158
	850	850	319.812	12.7701	91.8151
	851	851	320.149	12.7701	91.8151
	852	852	320.491	12.77	91.8144
	853	853	320.847	12.7698	91.8129
	854	854	321.181	12.7697	91.8122
	855	855	321.527	12.7695	91.8108
	856	856	321.864	12.7694	91.81
	857	857	322.21	12.7693	91.8093
	858	858	322.555	12.7692	91.8086
	859	859	322.894	12.7692	91.8086
	860	860	323.237	12.7692	91.8086
	861	861	323.581	12.7691	91.8079
	862	862	323.923	12.769	91.8072
	863	863	324.266	12.7689	91.8064
	864	864	324.598	12.7688	91.8057
	865	865	324.94	12.7687	91.805
	866	866	325.283	12.7686	91.8043
	867	867	325.631	12.7684	91.8029
	868	868	325.968	12.7683	91.8021
	869	869	326.303	12.7682	91.8014
	870	870	326.65	12.7681	91.8007
	871	871	326.993	12.768	91.8
	872	872	327.332	12.768	91.8
	873	873	327.679	12.7679	91.7993
	874	874	328.018	12.7678	91.7985
	875	875	328.362	12.7676	91.7971
	876	876	328.704	12.7675	91.7964
	877	877	329.043	12.7674	91.7957
	878	878	329.382	12.7673	91.7949
	879	879	329.723	12.7671	91.7935
	880	880	330.067	12.767	91.7928
	881	881	330.402	12.7669	91.7921
	882	882	330.751	12.7667	91.7906
	883	883	331.094	12.7666	91.7899
	884	884	331.436	12.7664	91.7885
	885	885	331.776	12.7662	91.787
	886	886	332.121	12.7659	91.7849
	887	887	332.462	12.7656	91.7827
	888	888	332.805	12.7654	91.7813
	889	889	333.146	12.7651	91.7791
	890	890	333.491	12.7649	91.7777
	891	891	333.835	12.7647	91.7763
	892	892	334.178	12.7644	91.7741
	893	893	334.53	12.7643	91.7734
	894	894	334.867	12.7641	91.7719
	895	895	335.208	12.7639	91.7705
	896	896	335.551	12.7637	91.7691
	897	897	335.89	12.7635	91.7676
	898	898	336.237	12.7633	91.7662
	899	899	336.584	12.7631	91.7647
	900	900	336.928	12.7628	91.7626
	901	901	337.267	12.7625	91.7604
	902	902	337.612	12.7622	91.7583
	903	903	337.956	12.7619	91.7561
	904	904	338.297	12.7617	91.7547
	905	905	338.643	12.7614	91.7525
	906	906	338.992	12.7612	91.7511
	907	907	339.335	12.7609	91.7489
	908	908	339.673	12.7608	91.7482
	909	909	340.011	12.7606	91.7468
	910	910	340.349	12.7603	91.7446
	911	911	340.696	12.7601	91.7432
	912	912	341.043	12.7598	91.741
	913	913	341.386	12.7595	91.7389
	914	914	341.733	12.7592	91.7367
	915	915	342.082	12.7589	91.7346
	916	916	342.423	12.7586	91.7324
	917	917	342.761	12.7582	91.7295
	918	918	343.115	12.7579	91.7274
	919	919	343.451	12.7576	91.7252
	920	920	343.797	12.7573	91.723
	921	921	344.143	12.7569	91.7202
	922	922	344.487	12.7566	91.718
	923	923	344.828	12.7563	91.7159
	924	924	345.172	12.7559	91.713
	925	925	345.514	12.7555	91.7101
	926	926	345.851	12.7552	91.7079
	927	927	346.2	12.7548	91.7051
	928	928	346.545	12.7545	91.7029
	929	929	346.884	12.7541	91.7
	930	930	347.227	12.7538	91.6979
	931	931	347.573	12.7534	91.695
	932	932	347.924	12.753	91.6921
	933	933	348.261	12.7526	91.6893
	934	934	348.606	12.7522	91.6864
	935	935	348.949	12.7519	91.6842
	936	936	349.286	12.7514	91.6806
	937	937	349.634	12.751	91.6778
	938	938	349.974	12.7506	91.6749
	939	939	350.319	12.7502	91.672
	940	940	350.674	12.7498	91.6691
	941	941	351.017	12.7493	91.6655
	942	942	351.353	12.7489	91.6627
	943	943	351.697	12.7485	91.6598
	944	944	352.034	12.748	91.6562
	945	945	352.38	12.7475	91.6526
	946	946	352.729	12.7471	91.6497
	947	947	353.07	12.7466	91.6461
	948	948	353.418	12.7461	91.6425
	949	949	353.757	12.7456	91.6389
	950	950	354.105	12.7451	91.6353
	951	951	354.444	12.7446	91.6317
	952	952	354.793	12.7441	91.6281
	953	953	355.127	12.7436	91.6245
	954	954	355.476	12.743	91.6202
	955	955	355.819	12.7425	91.6166
	956	956	356.159	12.7419	91.6123
	957	957	356.503	12.7414	91.6087
	958	958	356.843	12.7408	91.6044
	959	959	357.183	12.7402	91.6001
	960	960	357.529	12.7397	91.5965
	961	961	357.864	12.7391	91.5922
	962	962	358.214	12.7384	91.5872
	963	963	358.551	12.7378	91.5828
	964	964	358.9	12.7371	91.5778
	965	965	359.243	12.7364	91.5728
	966	966	359.588	12.7357	91.5677
	967	967	359.932	12.735	91.5627
	968	968	360.271	12.7342	91.557
	969	969	360.612	12.7334	91.5512
	970	970	360.952	12.7326	91.5455
	971	971	361.296	12.7318	91.5397
	972	972	361.643	12.731	91.534
	973	973	361.982	12.7302	91.5282
	974	974	362.324	12.7294	91.5225
	975	975	362.665	12.7286	91.5167
	976	976	363.01	12.7278	91.5109
	977	977	363.351	12.7269	91.5045
	978	978	363.687	12.726	91.498
	979	979	364.038	12.7252	91.4923
	980	980	364.375	12.7243	91.4858
	981	981	364.725	12.7234	91.4793
	982	982	365.059	12.7224	91.4721
	983	983	365.399	12.7215	91.4657
	984	984	365.743	12.7206	91.4592
	985	985	366.084	12.7196	91.452
	986	986	366.431	12.7186	91.4448
	987	987	366.766	12.7176	91.4376
	988	988	367.107	12.7166	91.4304
	989	989	367.448	12.7155	91.4225
	990	990	367.79	12.7145	91.4153
	991	991	368.133	12.7134	91.4074
	992	992	368.477	12.7123	91.3995
	993	993	368.816	12.7111	91.3909
	994	994	369.162	12.71	91.383
	995	995	369.508	12.7088	91.3743
	996	996	369.844	12.7076	91.3657
	997	997	370.188	12.7064	91.3571
	998	998	370.526	12.7051	91.3477
	999	999	370.866	12.7039	91.3391
	1000	1000	371.203	12.7026	91.3298
	1001	1001	371.545	12.7013	91.3204
	1002	1002	371.881	12.6999	91.3103
	1003	1003	372.226	12.6986	91.301
	1004	1004	372.563	12.6972	91.2909
	1005	1005	372.91	12.6957	91.2802
	1006	1006	373.253	12.6942	91.2694
	1007	1007	373.594	12.6927	91.2586
	1008	1008	373.932	12.6912	91.2478
	1009	1009	374.272	12.6897	91.237
	1010	1010	374.61	12.6881	91.2255
	1011	1011	374.95	12.6866	91.2147
	1012	1012	375.288	12.685	91.2032
	1013	1013	375.63	12.6834	91.1917
	1014	1014	375.971	12.6817	91.1795
	1015	1015	376.317	12.68	91.1673
	1016	1016	376.647	12.6783	91.155
	1017	1017	376.989	12.6765	91.1421
	1018	1018	377.332	12.6747	91.1292
	1019	1019	377.675	12.6729	91.1162
	1020	1020	378.006	12.6711	91.1033
	1021	1021	378.348	12.6691	91.0889
	1022	1022	378.69	12.6672	91.0752
	1023	1023	379.03	12.6653	91.0616
	1024	1024	379.365	12.6634	91.0479
	1025	1025	379.706	12.6613	91.0328
	1026	1026	380.042	12.6592	91.0177
	1027	1027	380.383	12.6572	91.0033
	1028	1028	380.716	12.6551	90.9882
	1029	1029	381.061	12.6529	90.9724
	1030	1030	381.398	12.6507	90.9566
	1031	1031	381.726	12.6486	90.9415
	1032	1032	382.072	12.6464	90.9257
	1033	1033	382.417	12.6441	90.9092
	1034	1034	382.76	12.6419	90.8933
	1035	1035	383.093	12.6396	90.8768
	1036	1036	383.428	12.6373	90.8603
	1037	1037	383.767	12.6348	90.8423
	1038	1038	384.109	12.6324	90.825
	1039	1039	384.443	12.63	90.8078
	1040	1040	384.779	12.6276	90.7905
	1041	1041	385.12	12.6251	90.7725
	1042	1042	385.453	12.6226	90.7546
	1043	1043	385.802	12.6201	90.7366
	1044	1044	386.137	12.6175	90.7179
	1045	1045	386.473	12.6148	90.6985
	1046	1046	386.813	12.6121	90.6791
	1047	1047	387.152	12.6094	90.6597
	1048	1048	387.489	12.6067	90.6403
	1049	1049	387.825	12.6038	90.6194
	1050	1050	388.161	12.601	90.5993
	1051	1051	388.501	12.5982	90.5791
	1052	1052	388.839	12.5954	90.559
	1053	1053	389.178	12.5925	90.5382
	1054	1054	389.511	12.5896	90.5173
	1055	1055	389.847	12.5867	90.4965
	1056	1056	390.191	12.5837	90.4749
	1057	1057	390.522	12.5807	90.4533
	1058	1058	390.859	12.5776	90.431
	1059	1059	391.197	12.5746	90.4095
	1060	1060	391.536	12.5715	90.3872
	1061	1061	391.871	12.5684	90.3649
	1062	1062	392.211	12.5652	90.3419
	1063	1063	392.546	12.5621	90.3196
	1064	1064	392.892	12.5589	90.2966
	1065	1065	393.223	12.5557	90.2736
	1066	1066	393.561	12.5524	90.2498
	1067	1067	393.902	12.5492	90.2268
	1068	1068	394.242	12.5459	90.2031
	1069	1069	394.576	12.5426	90.1794
	1070	1070	394.918	12.5392	90.1549
	1071	1071	395.252	12.5359	90.1312
	1072	1072	395.587	12.5325	90.1068
	1073	1073	395.924	12.5291	90.0823
	1074	1074	396.261	12.5255	90.0564
	1075	1075	396.595	12.522	90.0313
	1076	1076	396.93	12.5185	90.0061
	1077	1077	397.277	12.5149	89.9802
	1078	1078	397.615	12.5112	89.9536
	1079	1079	397.95	12.5075	89.927
	1080	1080	398.284	12.5039	89.9011
	1081	1081	398.62	12.5001	89.8738
	1082	1082	398.953	12.4963	89.8465
	1083	1083	399.297	12.4925	89.8192
	1084	1084	399.627	12.4887	89.7919
	1085	1085	399.968	12.4849	89.7645
	1086	1086	400.306	12.481	89.7365
	1087	1087	400.639	12.4771	89.7085
	1088	1088	400.981	12.4732	89.6804
	1089	1089	401.31	12.4692	89.6517
	1090	1090	401.654	12.465	89.6215
	1091	1091	401.986	12.4609	89.592
	1092	1092	402.321	12.4567	89.5618
	1093	1093	402.662	12.4526	89.5323
	1094	1094	403.001	12.4482	89.5007
	1095	1095	403.335	12.444	89.4705
	1096	1096	403.67	12.4397	89.4396
	1097	1097	404.009	12.4354	89.4086
	1098	1098	404.337	12.431	89.377
	1099	1099	404.674	12.4265	89.3446
	1100	1100	405.011	12.4221	89.313
	1101	1101	405.345	12.4176	89.2807
	1102	1102	405.685	12.4129	89.2469
	1103	1103	406.016	12.4082	89.2131
	1104	1104	406.349	12.4035	89.1793
	1105	1105	406.691	12.3988	89.1455
	1106	1106	407.025	12.394	89.111
	1107	1107	407.358	12.3891	89.0757
	1108	1108	407.694	12.3842	89.0405
	1109	1109	408.029	12.3793	89.0053
	1110	1110	408.359	12.3743	88.9693
	1111	1111	408.692	12.3692	88.9327
	1112	1112	409.022	12.3642	88.8967
	1113	1113	409.363	12.3591	88.86
	1114	1114	409.697	12.3539	88.8227
	1115	1115	410.033	12.3486	88.7846
	1116	1116	410.368	12.3433	88.7465
	1117	1117	410.698	12.338	88.7083
	1118	1118	411.028	12.3326	88.6695
	1119	1119	411.364	12.3271	88.63
	1120	1120	411.704	12.3216	88.5904
	1121	1121	412.033	12.316	88.5502
	1122	1122	412.379	12.3103	88.5092
	1123	1123	412.71	12.3045	88.4675
	1124	1124	413.057	12.2987	88.4258
	1125	1125	413.387	12.2929	88.3841
	1126	1126	413.723	12.2868	88.3402
	1127	1127	414.057	12.2808	88.2971
	1128	1128	414.392	12.2747	88.2532
	1129	1129	414.725	12.2686	88.2094
	1130	1130	415.063	12.2624	88.1648
	1131	1131	415.395	12.2561	88.1195
	1132	1132	415.734	12.2497	88.0735
	1133	1133	416.068	12.2433	88.0275
	1134	1134	416.407	12.2369	87.9815
	1135	1135	416.74	12.2302	87.9333
	1136	1136	417.071	12.2236	87.8858
	1137	1137	417.4	12.2169	87.8377
	1138	1138	417.733	12.2102	87.7895
	1139	1139	418.069	12.2032	87.7392
	1140	1140	418.403	12.1962	87.6888
	1141	1141	418.741	12.1892	87.6385
	1142	1142	419.076	12.1821	87.5874
	1143	1143	419.404	12.1748	87.535
	1144	1144	419.735	12.1674	87.4818
	1145	1145	420.073	12.1601	87.4293
	1146	1146	420.404	12.1526	87.3753
	1147	1147	420.739	12.1449	87.32
	1148	1148	421.07	12.1372	87.2646
	1149	1149	421.402	12.1295	87.2093
	1150	1150	421.74	12.1217	87.1532
	1151	1151	422.074	12.1137	87.0957
	1152	1152	422.408	12.1057	87.0381
	1153	1153	422.739	12.0977	86.9806
	1154	1154	423.071	12.0896	86.9224
	1155	1155	423.401	12.0813	86.8627
	1156	1156	423.734	12.073	86.803
	1157	1157	424.068	12.0646	86.7426
	1158	1158	424.405	12.0561	86.6815
	1159	1159	424.736	12.0474	86.619
	1160	1160	425.071	12.0387	86.5564
	1161	1161	425.4	12.03	86.4939
	1162	1162	425.733	12.0211	86.4299
	1163	1163	426.06	12.012	86.3645
	1164	1164	426.4	12.003	86.2997
	1165	1165	426.734	11.9939	86.2343
	1166	1166	427.06	11.9847	86.1682
	1167	1167	427.395	11.9752	86.0999
	1168	1168	427.725	11.9658	86.0323
	1169	1169	428.059	11.9563	85.964
	1170	1170	428.392	11.9467	85.895
	1171	1171	428.723	11.9368	85.8238
	1172	1172	429.059	11.927	85.7533
	1173	1173	429.392	11.917	85.6814
	1174	1174	429.724	11.9071	85.6102
	1175	1175	430.049	11.8968	85.5362
	1176	1176	430.385	11.8865	85.4621
	1177	1177	430.718	11.8761	85.3874
	1178	1178	431.05	11.8657	85.3126
	1179	1179	431.376	11.855	85.2356
	1180	1180	431.708	11.8443	85.1587
	1181	1181	432.045	11.8334	85.0803
	1182	1182	432.376	11.8226	85.0027
	1183	1183	432.713	11.8113	84.9215
	1184	1184	433.05	11.8001	84.8409
	1185	1185	433.374	11.7888	84.7597
	1186	1186	433.708	11.7774	84.6777
	1187	1187	434.044	11.7656	84.5929
	1188	1188	434.375	11.7539	84.5088
	1189	1189	434.704	11.7421	84.4239
	1190	1190	435.037	11.7303	84.3391
	1191	1191	435.366	11.718	84.2506
	1192	1192	435.701	11.7058	84.1629
	1193	1193	436.029	11.6935	84.0745
	1194	1194	436.357	11.6811	83.9853
	1195	1195	436.684	11.6684	83.894
	1196	1196	437.024	11.6556	83.802
	1197	1197	437.353	11.6428	83.71
	1198	1198	437.683	11.6299	83.6172
	1199	1199	438.017	11.6165	83.5209
	1200	1200	438.349	11.6032	83.4252
	1201	1201	438.682	11.5899	83.3296
	1202	1202	439.014	11.5764	83.2326
	1203	1203	439.339	11.5625	83.1326
	1204	1204	439.669	11.5488	83.0341
	1205	1205	440.006	11.5349	82.9342
	1206	1206	440.336	11.521	82.8342
	1207	1207	440.658	11.5067	82.7314
	1208	1208	440.987	11.4924	82.6286
	1209	1209	441.312	11.478	82.5251
	1210	1210	441.65	11.4635	82.4208
	1211	1211	441.982	11.4486	82.3137
	1212	1212	442.312	11.4337	82.2066
	1213	1213	442.634	11.4187	82.0987
	1214	1214	442.964	11.4036	81.9901
	1215	1215	443.297	11.388	81.878
	1216	1216	443.625	11.3724	81.7658
	1217	1217	443.953	11.3569	81.6544
	1218	1218	444.288	11.3412	81.5415
	1219	1219	444.618	11.3251	81.4257
	1220	1220	444.948	11.309	81.31
	1221	1221	445.27	11.2929	81.1942
	1222	1222	445.61	11.2767	81.0778
	1223	1223	445.939	11.2603	80.9598
	1224	1224	446.273	11.2435	80.8391
	1225	1225	446.597	11.2268	80.719
	1226	1226	446.927	11.21	80.5982
	1227	1227	447.257	11.1932	80.4774
	1228	1228	447.588	11.1758	80.3523
	1229	1229	447.915	11.1585	80.2279
	1230	1230	448.247	11.1412	80.1035
	1231	1231	448.576	11.1237	79.9777
	1232	1232	448.906	11.1057	79.8483
	1233	1233	449.234	11.0878	79.7196
	1234	1234	449.564	11.0697	79.5895
	1235	1235	449.889	11.0516	79.4593
	1236	1236	450.22	11.0331	79.3263
	1237	1237	450.553	11.0145	79.1926
	1238	1238	450.876	10.9958	79.0581
	1239	1239	451.211	10.977	78.923
	1240	1240	451.537	10.9576	78.7835
	1241	1241	451.87	10.9383	78.6447
	1242	1242	452.191	10.9187	78.5038
	1243	1243	452.525	10.8991	78.3629
	1244	1244	452.857	10.8787	78.2162
	1245	1245	453.185	10.8585	78.071
	1246	1246	453.521	10.8381	77.9243
	1247	1247	453.845	10.8176	77.7769
	1248	1248	454.176	10.7963	77.6238
	1249	1249	454.501	10.7752	77.472
	1250	1250	454.834	10.7538	77.3182
	1251	1251	455.155	10.7323	77.1636
	1252	1252	455.49	10.7099	77.0026
	1253	1253	455.817	10.6876	76.8422
	1254	1254	456.143	10.6651	76.6804
	1255	1255	456.475	10.6424	76.5172
	1256	1256	456.798	10.6189	76.3483
	1257	1257	457.129	10.5955	76.18
	1258	1258	457.454	10.5719	76.0104
	1259	1259	457.786	10.5482	75.84
	1260	1260	458.111	10.5236	75.6631
	1261	1261	458.434	10.4991	75.4869
	1262	1262	458.763	10.4744	75.3093
	1263	1263	459.091	10.4496	75.131
	1264	1264	459.415	10.424	74.947
	1265	1265	459.74	10.3985	74.7636
	1266	1266	460.062	10.3729	74.5796
	1267	1267	460.39	10.3471	74.3941
	1268	1268	460.718	10.3206	74.2035
	1269	1269	461.038	10.2942	74.0137
	1270	1270	461.366	10.2677	73.8232
	1271	1271	461.692	10.2411	73.632
	1272	1272	462.018	10.2139	73.4364
	1273	1273	462.338	10.1868	73.2415
	1274	1274	462.669	10.1595	73.0453
	1275	1275	462.994	10.1321	72.8483
	1276	1276	463.321	10.1041	72.6469
	1277	1277	463.647	10.0763	72.4471
	1278	1278	463.973	10.0483	72.2457
	1279	1279	464.298	10.0201	72.043
	1280	1280	464.623	9.99152	71.8375
	1281	1281	464.958	9.963	71.6325
	1282	1282	465.281	9.93437	71.4266
	1283	1283	465.612	9.90565	71.2201
	1284	1284	465.938	9.87644	71.0101
	1285	1285	466.263	9.84732	70.8007
	1286	1286	466.59	9.81813	70.5909
	1287	1287	466.917	9.78886	70.3804
	1288	1288	467.243	9.75914	70.1667
	1289	1289	467.574	9.72949	69.9536
	1290	1290	467.899	9.69975	69.7397
	1291	1291	468.23	9.66989	69.525
	1292	1292	468.555	9.63993	69.3096
	1293	1293	468.875	9.60962	69.0917
	1294	1294	469.201	9.57937	68.8742
	1295	1295	469.53	9.54904	68.6561
	1296	1296	469.857	9.51866	68.4377
	1297	1297	470.182	9.48802	68.2174
	1298	1298	470.512	9.45745	67.9976
	1299	1299	470.841	9.42683	67.7775
	1300	1300	471.164	9.39616	67.557
	1301	1301	471.494	9.3653	67.3351
	1302	1302	471.823	9.33451	67.1137
	1303	1303	472.15	9.30371	66.8923
	1304	1304	472.469	9.27288	66.6706
	1305	1305	472.798	9.24201	66.4486
	1306	1306	473.129	9.21121	66.2272
	1307	1307	473.451	9.18043	66.0059
	1308	1308	473.785	9.14968	65.7848
	1309	1309	474.116	9.11905	65.5646
	1310	1310	474.441	9.08842	65.3444
	1311	1311	474.773	9.05783	65.1244
	1312	1312	475.097	9.02728	64.9048
	1313	1313	475.421	8.99693	64.6866
	1314	1314	475.755	8.96661	64.4686
	1315	1315	476.077	8.93638	64.2512
	1316	1316	476.402	8.90622	64.0344
	1317	1317	476.734	8.87641	63.82
	1318	1318	477.072	8.8466	63.6057
	1319	1319	477.404	8.81692	63.3923
	1320	1320	477.726	8.78735	63.1797
	1321	1321	478.057	8.75833	62.9711
	1322	1322	478.391	8.72927	62.7621
	1323	1323	478.724	8.70035	62.5542
	1324	1324	479.049	8.67152	62.3469
	1325	1325	479.381	8.64328	62.1439
	1326	1326	479.71	8.61495	61.9402
	1327	1327	480.043	8.58673	61.7373
	1328	1328	480.372	8.55862	61.5352
	1329	1329	480.702	8.531	61.3366
	1330	1330	481.037	8.50332	61.1376
	1331	1331	481.361	8.47574	60.9393
	1332	1332	481.694	8.44823	60.7415
	1333	1333	482.018	8.42115	60.5468
	1334	1334	482.348	8.39393	60.3511
	1335	1335	482.675	8.36675	60.1557
	1336	1336	483.002	8.33959	59.9604
	1337	1337	483.332	8.31259	59.7663
	1338	1338	483.656	8.28546	59.5712
	1339	1339	483.975	8.25826	59.3756
	1340	1340	484.305	8.23102	59.1798
	1341	1341	484.627	8.20359	58.9826
	1342	1342	484.941	8.17612	58.7851
	1343	1343	485.262	8.14856	58.5869
	1344	1344	485.58	8.12094	58.3883
	1345	1345	485.899	8.09301	58.1875
	1346	1346	486.223	8.06519	57.9875
	1347	1347	486.541	8.0374	57.7877
	1348	1348	486.859	8.00961	57.5879
	1349	1349	487.177	7.98183	57.3881
	1350	1350	487.504	7.95416	57.1892
	1351	1351	487.823	7.92661	56.9911
	1352	1352	488.148	7.89914	56.7936
	1353	1353	488.465	7.87207	56.599
	1354	1354	488.792	7.84505	56.4047
	1355	1355	489.119	7.81824	56.212
	1356	1356	489.448	7.79159	56.0203
	1357	1357	489.778	7.76574	55.8345
	1358	1358	490.107	7.73987	55.6485
	1359	1359	490.433	7.71425	55.4643
	1360	1360	490.76	7.68886	55.2817
	1361	1361	491.096	7.66461	55.1074
	1362	1362	491.421	7.64026	54.9323
	1363	1363	491.75	7.61619	54.7592
	1364	1364	492.089	7.59238	54.5881
	1365	1365	492.424	7.56985	54.4261
	1366	1366	492.76	7.54713	54.2627
	1367	1367	493.103	7.52468	54.1013
	1368	1368	493.439	7.50248	53.9417
	1369	1369	493.774	7.48157	53.7914
	1370	1370	494.112	7.46048	53.6397
	1371	1371	494.453	7.43967	53.4901
	1372	1372	494.79	7.41912	53.3423
	1373	1373	495.131	7.39984	53.2037
	1374	1374	495.472	7.38037	53.0637
	1375	1375	495.822	7.36116	52.9256
	1376	1376	496.163	7.34219	52.7892
	1377	1377	496.501	7.32446	52.6618
	1378	1378	496.849	7.30658	52.5332
	1379	1379	497.186	7.28896	52.4065
	1380	1380	497.526	7.27159	52.2816
	1381	1381	497.876	7.25549	52.1659
	1382	1382	498.216	7.23923	52.049
	1383	1383	498.559	7.22323	51.9339
	1384	1384	498.912	7.2076	51.8215
	1385	1385	499.257	7.19223	51.711
	1386	1386	499.604	7.17816	51.6099
	1387	1387	499.955	7.16386	51.5071
	1388	1388	500.296	7.1498	51.406
	1389	1389	500.646	7.136	51.3068
	1390	1390	500.991	7.1234	51.2162
	1391	1391	501.345	7.1107	51.1249
	1392	1392	501.694	7.0983	51.0357
	1393	1393	502.045	7.08617	50.9485
	1394	1394	502.401	7.07542	50.8712
	1395	1395	502.748	7.06453	50.7929
	1396	1396	503.097	7.05394	50.7168
	1397	1397	503.455	7.04363	50.6426
	1398	1398	503.829	7.03475	50.5788
	1399	1399	504.208	7.02565	50.5134
	1400	1400	504.578	7.01682	50.4499
	1401	1401	504.957	7.00826	50.3883
	1402	1402	505.334	7.00103	50.3363
	1403	1403	505.689	6.99358	50.2828
	1404	1404	506.051	6.98636	50.2309
	1405	1405	506.405	6.97935	50.1805
	1406	1406	506.758	6.97345	50.138
	1407	1407	507.116	6.9673	50.0938
	1408	1408	507.471	6.96128	50.0505
	1409	1409	507.83	6.95541	50.0083
	1410	1410	508.182	6.95033	49.9718
	1411	1411	508.525	6.94507	49.934
	1412	1412	508.876	6.93989	49.8968
	1413	1413	509.226	6.93479	49.8601
	1414	1414	509.571	6.93018	49.8269
	1415	1415	509.918	6.92544	49.7929
	1416	1416	510.265	6.92076	49.7592
	1417	1417	510.614	6.91615	49.7261
	1418	1418	510.956	6.91182	49.6949
	1419	1419	511.3	6.90745	49.6635
	1420	1420	511.644	6.90313	49.6325
	1421	1421	511.988	6.89885	49.6017
	1422	1422	512.336	6.89482	49.5727
	1423	1423	512.677	6.89074	49.5434
	1424	1424	513.019	6.88669	49.5143
	1425	1425	513.365	6.88269	49.4855
	1426	1426	513.709	6.87886	49.458
	1427	1427	514.05	6.87501	49.4303
	1428	1428	514.393	6.8712	49.4029
	1429	1429	514.732	6.86741	49.3756
	1430	1430	515.076	6.86379	49.3496
	1431	1431	515.421	6.86014	49.3234
	1432	1432	515.759	6.8565	49.2972
	1433	1433	516.1	6.8529	49.2713
	1434	1434	516.438	6.8494	49.2461
	1435	1435	516.78	6.84588	49.2208
	1436	1436	517.118	6.84238	49.1957
	1437	1437	517.455	6.83888	49.1705
	1438	1438	517.792	6.83548	49.1461
	1439	1439	518.14	6.83206	49.1215
	1440	1440	518.475	6.82866	49.097
	1441	1441	518.82	6.82528	49.0727
	1442	1442	519.155	6.82199	49.0491
	1443	1443	519.49	6.81866	49.0251
	1444	1444	519.829	6.81536	49.0014
	1445	1445	520.167	6.81208	48.9778
	1446	1446	520.5	6.8089	48.955
	1447	1447	520.836	6.80571	48.932
	1448	1448	521.172	6.80254	48.9092
	1449	1449	521.516	6.79937	48.8864
	1450	1450	521.859	6.7963	48.8644
	1451	1451	522.197	6.79319	48.842
	1452	1452	522.529	6.7901	48.8198
	1453	1453	522.864	6.78703	48.7977
	1454	1454	523.202	6.78399	48.7759
	1455	1455	523.537	6.78101	48.7544
	1456	1456	523.865	6.77803	48.733
	1457	1457	524.198	6.77506	48.7117
	1458	1458	524.534	6.7721	48.6904
	1459	1459	524.868	6.7692	48.6695
	1460	1460	525.214	6.76627	48.6485
	1461	1461	525.547	6.76333	48.6273
	1462	1462	525.884	6.76039	48.6062
	1463	1463	526.216	6.75743	48.5849
	1464	1464	526.555	6.75449	48.5638
	1465	1465	526.883	6.75157	48.5428
	1466	1466	527.22	6.74867	48.5219
	1467	1467	527.548	6.74581	48.5013
	1468	1468	527.889	6.74296	48.4809
	1469	1469	528.222	6.74013	48.4605
	1470	1470	528.559	6.73731	48.4402
	1471	1471	528.883	6.73458	48.4206
	1472	1472	529.217	6.73182	48.4008
	1473	1473	529.553	6.72907	48.381
	1474	1474	529.886	6.72634	48.3614
	1475	1475	530.216	6.72363	48.3419
	1476	1476	530.557	6.7209	48.3222
	1477	1477	530.887	6.71818	48.3027
	1478	1478	531.225	6.71546	48.2831
	1479	1479	531.555	6.71274	48.2636
	1480	1480	531.888	6.71002	48.244
	1481	1481	532.218	6.70731	48.2245
	1482	1482	532.555	6.7046	48.2051
	1483	1483	532.885	6.7019	48.1856
	1484	1484	533.222	6.69924	48.1665
	1485	1485	533.555	6.69661	48.1476
	1486	1486	533.887	6.694	48.1288
	1487	1487	534.218	6.69146	48.1106
	1488	1488	534.552	6.68889	48.0921
	1489	1489	534.888	6.68632	48.0736
	1490	1490	535.217	6.68376	48.0552
	1491	1491	535.552	6.68126	48.0372
	1492	1492	535.88	6.67874	48.0191
	1493	1493	536.217	6.67623	48.0011
	1494	1494	536.541	6.67373	47.9831
	1495	1495	536.876	6.67124	47.9652
	1496	1496	537.206	6.66875	47.9473
	1497	1497	537.543	6.66627	47.9295
	1498	1498	537.878	6.66379	47.9116
	1499	1499	538.206	6.66129	47.8937
	1500	1500	538.536	6.65878	47.8756
	1501	1501	538.864	6.65627	47.8576
	1502	1502	539.199	6.65377	47.8396
	1503	1503	539.53	6.65125	47.8215
	1504	1504	539.87	6.64874	47.8034
	1505	1505	540.199	6.64624	47.7855
	1506	1506	540.534	6.64374	47.7675
	1507	1507	540.865	6.64125	47.7496
	1508	1508	541.19	6.63878	47.7318
	1509	1509	541.523	6.63634	47.7143
	1510	1510	541.852	6.63391	47.6968
	1511	1511	542.188	6.63153	47.6797
	1512	1512	542.515	6.62914	47.6625
	1513	1513	542.848	6.62675	47.6453
	1514	1514	543.18	6.62437	47.6282
	1515	1515	543.508	6.62203	47.6114
	1516	1516	543.847	6.61969	47.5946
	1517	1517	544.176	6.61735	47.5777
	1518	1518	544.506	6.61501	47.5609
	1519	1519	544.836	6.61271	47.5444
	1520	1520	545.173	6.61041	47.5278
	1521	1521	545.501	6.60812	47.5114
	1522	1522	545.824	6.60583	47.4949
	1523	1523	546.157	6.60357	47.4787
	1524	1524	546.489	6.6013	47.4623
	1525	1525	546.825	6.59903	47.446
	1526	1526	547.159	6.59678	47.4298
	1527	1527	547.492	6.59455	47.4138
	1528	1528	547.818	6.59233	47.3979
	1529	1529	548.147	6.59012	47.382
	1530	1530	548.481	6.58792	47.3661
	1531	1531	548.805	6.58575	47.3505
	1532	1532	549.135	6.58354	47.3347
	1533	1533	549.469	6.58133	47.3188
	1534	1534	549.8	6.57911	47.3028
	1535	1535	550.134	6.57685	47.2866
	1536	1536	550.467	6.57462	47.2705
	1537	1537	550.793	6.57239	47.2545
	1538	1538	551.118	6.57016	47.2385
	1539	1539	551.453	6.56793	47.2224
	1540	1540	551.783	6.56571	47.2065
	1541	1541	552.113	6.56351	47.1906
	1542	1542	552.442	6.56131	47.1748
	1543	1543	552.772	6.55911	47.159
	1544	1544	553.107	6.55691	47.1432
	1545	1545	553.44	6.5547	47.1273
	1546	1546	553.77	6.55249	47.1114
	1547	1547	554.099	6.55029	47.0956
	1548	1548	554.431	6.54808	47.0797
	1549	1549	554.759	6.54587	47.0638
	1550	1550	555.092	6.54367	47.048
	1551	1551	555.424	6.54147	47.0322
	1552	1552	555.747	6.53932	47.0167
	1553	1553	556.081	6.53715	47.0011
	1554	1554	556.411	6.53497	46.9854
	1555	1555	556.742	6.53279	46.9698
	1556	1556	557.073	6.53063	46.9542
	1557	1557	557.398	6.52845	46.9386
	1558	1558	557.734	6.52625	46.9227
	1559	1559	558.059	6.52404	46.9069
	1560	1560	558.388	6.52182	46.8909
	1561	1561	558.716	6.51961	46.875
	1562	1562	559.043	6.5174	46.8591
	1563	1563	559.378	6.51519	46.8432
	1564	1564	559.708	6.51297	46.8273
	1565	1565	560.04	6.51075	46.8113
	1566	1566	560.372	6.50852	46.7953
	1567	1567	560.698	6.5063	46.7793
	1568	1568	561.027	6.50408	46.7633
	1569	1569	561.352	6.50188	46.7475
	1570	1570	561.682	6.49969	46.7318
	1571	1571	562.014	6.4975	46.716
	1572	1572	562.345	6.49534	46.7005
	1573	1573	562.679	6.49315	46.6848
	1574	1574	563	6.49097	46.6691
	1575	1575	563.332	6.48879	46.6534
	1576	1576	563.666	6.48657	46.6375
	1577	1577	563.992	6.48436	46.6216
	1578	1578	564.326	6.48215	46.6057
	1579	1579	564.658	6.47996	46.5899
	1580	1580	564.985	6.47776	46.5741
	1581	1581	565.319	6.47557	46.5584
	1582	1582	565.648	6.47339	46.5427
	1583	1583	565.981	6.4712	46.5269
	1584	1584	566.308	6.46902	46.5113
	1585	1585	566.641	6.46682	46.4955
	1586	1586	566.97	6.46461	46.4796
	1587	1587	567.298	6.46241	46.4637
	1588	1588	567.631	6.46017	46.4476
	1589	1589	567.955	6.45795	46.4317
	1590	1590	568.292	6.45575	46.4159
	1591	1591	568.621	6.45354	46.4
	1592	1592	568.951	6.45135	46.3842
	1593	1593	569.28	6.44917	46.3686
	1594	1594	569.607	6.447	46.3529
	1595	1595	569.939	6.44483	46.3373
	1596	1596	570.272	6.44268	46.3219
	1597	1597	570.595	6.44051	46.3063
	1598	1598	570.927	6.43834	46.2907
	1599	1599	571.257	6.43616	46.275
	1600	1600	571.587	6.43396	46.2592
	1601	1601	571.921	6.43177	46.2434
	1602	1602	572.247	6.42958	46.2277
	1603	1603	572.575	6.42739	46.212
	1604	1604	572.904	6.42517	46.196
	1605	1605	573.237	6.42297	46.1802
	1606	1606	573.568	6.42075	46.1642
	1607	1607	573.89	6.41852	46.1482
	1608	1608	574.226	6.41625	46.1319
	1609	1609	574.548	6.41399	46.1156
	1610	1610	574.875	6.41174	46.0994
	1611	1611	575.214	6.40949	46.0833
	1612	1612	575.543	6.40722	46.0669
	1613	1613	575.876	6.40498	46.0508
	1614	1614	576.204	6.40276	46.0349
	1615	1615	576.535	6.40054	46.0189
	1616	1616	576.865	6.3983	46.0028
	1617	1617	577.197	6.39609	45.9869
	1618	1618	577.527	6.39386	45.9709
	1619	1619	577.853	6.39162	45.9548
	1620	1620	578.181	6.38938	45.9387
	1621	1621	578.513	6.3871	45.9223
	1622	1622	578.843	6.38485	45.9061
	1623	1623	579.173	6.3826	45.8899
	1624	1624	579.504	6.38037	45.8739
	1625	1625	579.831	6.37815	45.8579
	1626	1626	580.163	6.37593	45.842
	1627	1627	580.494	6.3737	45.8259
	1628	1628	580.821	6.37147	45.8099
	1629	1629	581.151	6.36925	45.7939
	1630	1630	581.482	6.36701	45.7778
	1631	1631	581.808	6.36475	45.7616
	1632	1632	582.143	6.36248	45.7453
	1633	1633	582.47	6.36018	45.7287
	1634	1634	582.8	6.3579	45.7123
	1635	1635	583.125	6.35562	45.6959
	1636	1636	583.456	6.35333	45.6795
	1637	1637	583.782	6.35102	45.6629
	1638	1638	584.12	6.3487	45.6462
	1639	1639	584.444	6.34638	45.6295
	1640	1640	584.779	6.34407	45.6129
	1641	1641	585.106	6.34175	45.5962
	1642	1642	585.439	6.33944	45.5796
	1643	1643	585.766	6.33713	45.563
	1644	1644	586.093	6.33482	45.5464
	1645	1645	586.426	6.33254	45.53
	1646	1646	586.755	6.33027	45.5137
	1647	1647	587.087	6.32801	45.4974
	1648	1648	587.416	6.32575	45.4812
	1649	1649	587.745	6.32348	45.4649
	1650	1650	588.077	6.32121	45.4485
	1651	1651	588.404	6.31892	45.4321
	1652	1652	588.736	6.31664	45.4157
	1653	1653	589.065	6.31435	45.3992
	1654	1654	589.393	6.31206	45.3828
	1655	1655	589.721	6.30977	45.3663
	1656	1656	590.053	6.30747	45.3498
	1657	1657	590.381	6.30519	45.3334
	1658	1658	590.712	6.30289	45.3168
	1659	1659	591.044	6.30059	45.3003
	1660	1660	591.378	6.29829	45.2837
	1661	1661	591.702	6.29597	45.2671
	1662	1662	592.031	6.29364	45.2503
	1663	1663	592.361	6.2913	45.2335
	1664	1664	592.69	6.28896	45.2167
	1665	1665	593.019	6.28661	45.1998
	1666	1666	593.346	6.28429	45.1831
	1667	1667	593.675	6.28199	45.1666
	1668	1668	594.011	6.2797	45.1501
	1669	1669	594.337	6.27743	45.1338
	1670	1670	594.669	6.27514	45.1173
	1671	1671	594.999	6.27283	45.1007
	1672	1672	595.33	6.27052	45.0841
	1673	1673	595.657	6.26819	45.0673
	1674	1674	595.985	6.26586	45.0506
	1675	1675	596.31	6.26354	45.0339
	1676	1676	596.638	6.26122	45.0172
	1677	1677	596.977	6.25888	45.0004
	1678	1678	597.302	6.25654	44.9836
	1679	1679	597.634	6.25418	44.9666
	1680	1680	597.962	6.25181	44.9496
	1681	1681	598.297	6.24941	44.9323
	1682	1682	598.625	6.24703	44.9152
	1683	1683	598.951	6.24464	44.898
	1684	1684	599.278	6.24226	44.8809
	1685	1685	599.605	6.23987	44.8637
	1686	1686	599.939	6.2375	44.8467
	1687	1687	600.271	6.23512	44.8296
	1688	1688	600.603	6.23274	44.8125
	1689	1689	600.93	6.23037	44.7954
	1690	1690	601.253	6.22798	44.7782
	1691	1691	601.585	6.2256	44.7611
	1692	1692	601.913	6.22321	44.7439
	1693	1693	602.245	6.22078	44.7265
	1694	1694	602.572	6.21836	44.7091
	1695	1695	602.9	6.21593	44.6916
	1696	1696	603.228	6.2135	44.6741
	1697	1697	603.557	6.21107	44.6566
	1698	1698	603.888	6.20867	44.6394
	1699	1699	604.226	6.20628	44.6222
	1700	1700	604.55	6.2039	44.6051
	1701	1701	604.875	6.20157	44.5883
	1702	1702	605.203	6.19922	44.5714
	1703	1703	605.534	6.19687	44.5546
	1704	1704	605.866	6.19452	44.5377
	1705	1705	606.194	6.19217	44.5208
	1706	1706	606.522	6.18979	44.5036
	1707	1707	606.848	6.1874	44.4865
	1708	1708	607.177	6.185	44.4692
	1709	1709	607.51	6.18259	44.4519
	1710	1710	607.836	6.18015	44.4343
	1711	1711	608.167	6.17773	44.4169
	1712	1712	608.491	6.1753	44.3995
	1713	1713	608.827	6.17288	44.3821
	1714	1714	609.16	6.17044	44.3645
	1715	1715	609.487	6.16797	44.3468
	1716	1716	609.815	6.16548	44.3289
	1717	1717	610.144	6.16298	44.3109
	1718	1718	610.477	6.16045	44.2927
	1719	1719	610.802	6.15796	44.2748
	1720	1720	611.127	6.1555	44.2571
	1721	1721	611.456	6.15304	44.2394
	1722	1722	611.782	6.15066	44.2223
	1723	1723	612.111	6.14827	44.2051
	1724	1724	612.446	6.14587	44.1879
	1725	1725	612.773	6.14347	44.1706
	1726	1726	613.098	6.1411	44.1536
	1727	1727	613.432	6.13868	44.1362
	1728	1728	613.76	6.13625	44.1187
	1729	1729	614.088	6.13381	44.1012
	1730	1730	614.416	6.13131	44.0832
	1731	1731	614.748	6.12884	44.0654
	1732	1732	615.073	6.12637	44.0477
	1733	1733	615.404	6.1239	44.0299
	1734	1734	615.732	6.12141	44.012
	1735	1735	616.063	6.11892	43.9941
	1736	1736	616.382	6.11642	43.9761
	1737	1737	616.72	6.1139	43.958
	1738	1738	617.058	6.11135	43.9397
	1739	1739	617.385	6.1088	43.9213
	1740	1740	617.711	6.10627	43.9032
	1741	1741	618.035	6.10374	43.885
	1742	1742	618.365	6.10122	43.8668
	1743	1743	618.694	6.09872	43.8489
	1744	1744	619.03	6.09622	43.8309
	1745	1745	619.354	6.09374	43.8131
	1746	1746	619.682	6.09128	43.7954
	1747	1747	620.014	6.0888	43.7775
	1748	1748	620.342	6.08631	43.7596
	1749	1749	620.666	6.08383	43.7418
	1750	1750	620.996	6.08132	43.7238
	1751	1751	621.322	6.07881	43.7057
	1752	1752	621.651	6.0763	43.6877
	1753	1753	621.984	6.07378	43.6696
	1754	1754	622.306	6.07127	43.6515
	1755	1755	622.639	6.06876	43.6335
	1756	1756	622.967	6.06626	43.6155
	1757	1757	623.298	6.06376	43.5975
	1758	1758	623.625	6.06124	43.5794
	1759	1759	623.958	6.05871	43.5612
	1760	1760	624.285	6.05617	43.5429
	1761	1761	624.617	6.05364	43.5248
	1762	1762	624.947	6.05107	43.5063
	1763	1763	625.278	6.04851	43.4879
	1764	1764	625.602	6.04594	43.4694
	1765	1765	625.933	6.04338	43.451
	1766	1766	626.26	6.04084	43.4327
	1767	1767	626.589	6.03828	43.4143
	1768	1768	626.918	6.03572	43.3959
	1769	1769	627.246	6.03315	43.3774
	1770	1770	627.573	6.0306	43.3591
	1771	1771	627.905	6.02806	43.3408
	1772	1772	628.231	6.02551	43.3225
	1773	1773	628.557	6.02296	43.3042
	1774	1774	628.886	6.02038	43.2856
	1775	1775	629.219	6.0178	43.2671
	1776	1776	629.544	6.01522	43.2485
	1777	1777	629.875	6.01264	43.23
	1778	1778	630.206	6.01006	43.2114
	1779	1779	630.537	6.00749	43.1929
	1780	1780	630.859	6.00494	43.1746
	1781	1781	631.192	6.00241	43.1564
	1782	1782	631.518	5.99989	43.1383
	1783	1783	631.844	5.99741	43.1205
	1784	1784	632.17	5.99488	43.1023
	1785	1785	632.498	5.99233	43.0839
	1786	1786	632.825	5.98976	43.0655
	1787	1787	633.156	5.98715	43.0467
	1788	1788	633.49	5.98457	43.0281
	1789	1789	633.816	5.98199	43.0096
	1790	1790	634.143	5.9794	42.991
	1791	1791	634.466	5.9768	42.9723
	1792	1792	634.795	5.9742	42.9536
	1793	1793	635.122	5.97159	42.9348
	1794	1794	635.448	5.96899	42.9161
	1795	1795	635.773	5.96637	42.8973
	1796	1796	636.102	5.96377	42.8786
	1797	1797	636.441	5.96119	42.86
	1798	1798	636.769	5.95862	42.8416
	1799	1799	637.096	5.9561	42.8235
	1800	1800	637.424	5.95359	42.8054
	1801	1801	637.749	5.95107	42.7873
	1802	1802	638.08	5.94857	42.7693
	1803	1803	638.403	5.94612	42.7517
	1804	1804	638.734	5.94364	42.7339
	1805	1805	639.065	5.94115	42.716
	1806	1806	639.386	5.93865	42.698
	1807	1807	639.71	5.93614	42.6799
	1808	1808	640.046	5.93363	42.6619
	1809	1809	640.376	5.93112	42.6439
	1810	1810	640.699	5.92861	42.6258
	1811	1811	641.031	5.92609	42.6077
	1812	1812	641.358	5.92358	42.5896
	1813	1813	641.689	5.92108	42.5717
	1814	1814	642.014	5.91858	42.5537
	1815	1815	642.336	5.9161	42.5359
	1816	1816	642.664	5.91362	42.518
	1817	1817	642.997	5.91113	42.5001
	1818	1818	643.327	5.90864	42.4822
	1819	1819	643.655	5.90615	42.4643
	1820	1820	643.982	5.90366	42.4464
	1821	1821	644.308	5.90118	42.4286
	1822	1822	644.639	5.8987	42.4108
	1823	1823	644.967	5.89625	42.3931
	1824	1824	645.296	5.8938	42.3755
	1825	1825	645.623	5.89135	42.3579
	1826	1826	645.953	5.88892	42.3404
	1827	1827	646.279	5.88651	42.3231
	1828	1828	646.609	5.88408	42.3056
	1829	1829	646.936	5.88164	42.2881
	1830	1830	647.262	5.87919	42.2705
	1831	1831	647.587	5.87673	42.2528
	1832	1832	647.919	5.87428	42.2352
	1833	1833	648.245	5.87184	42.2176
	1834	1834	648.571	5.86942	42.2002
	1835	1835	648.9	5.86703	42.1831
	1836	1836	649.223	5.86466	42.166
	1837	1837	649.55	5.86231	42.1491
	1838	1838	649.887	5.85997	42.1323
	1839	1839	650.212	5.8577	42.116
	1840	1840	650.537	5.8554	42.0994
	1841	1841	650.867	5.8531	42.0829
	1842	1842	651.2	5.8508	42.0664
	1843	1843	651.528	5.8485	42.0498
	1844	1844	651.858	5.8462	42.0333
	1845	1845	652.181	5.8439	42.0168
	1846	1846	652.509	5.8416	42.0002
	1847	1847	652.844	5.83934	41.984
	1848	1848	653.169	5.83709	41.9678
	1849	1849	653.498	5.83485	41.9517
	1850	1850	653.828	5.83262	41.9357
	1851	1851	654.152	5.83046	41.9201
	1852	1852	654.483	5.82827	41.9044
	1853	1853	654.805	5.82608	41.8886
	1854	1854	655.131	5.8239	41.873
	1855	1855	655.462	5.82175	41.8575
	1856	1856	655.787	5.81957	41.8418
	1857	1857	656.116	5.81738	41.8261
	1858	1858	656.449	5.81518	41.8103
	1859	1859	656.768	5.81297	41.7944
	1860	1860	657.105	5.81077	41.7786
	1861	1861	657.427	5.80858	41.7628
	1862	1862	657.755	5.80639	41.7471
	1863	1863	658.084	5.80422	41.7315
	1864	1864	658.41	5.80204	41.7158
	1865	1865	658.741	5.79985	41.7
	1866	1866	659.071	5.79767	41.6844
	1867	1867	659.392	5.7955	41.6688
	1868	1868	659.727	5.79332	41.6531
	1869	1869	660.053	5.79115	41.6375
	1870	1870	660.378	5.78899	41.622
	1871	1871	660.706	5.78683	41.6064
	1872	1872	661.03	5.78468	41.591
	1873	1873	661.364	5.78254	41.5756
	1874	1874	661.684	5.78042	41.5603
	1875	1875	662.004	5.77831	41.5452
	1876	1876	662.334	5.77623	41.5302
	1877	1877	662.666	5.77414	41.5152
	1878	1878	662.994	5.77206	41.5002
	1879	1879	663.319	5.76998	41.4853
	1880	1880	663.657	5.7679	41.4703
	1881	1881	663.984	5.76581	41.4553
	1882	1882	664.306	5.76372	41.4403
	1883	1883	664.632	5.76162	41.4252
	1884	1884	664.965	5.75949	41.4099
	1885	1885	665.288	5.75737	41.3946
	1886	1886	665.614	5.75525	41.3794
	1887	1887	665.949	5.75314	41.3642
	1888	1888	666.271	5.75103	41.349
	1889	1889	666.594	5.74895	41.3341
	1890	1890	666.925	5.74688	41.3192
	1891	1891	667.254	5.74481	41.3043
	1892	1892	667.586	5.74277	41.2896
	1893	1893	667.914	5.74071	41.2748
	1894	1894	668.234	5.73866	41.2601
	1895	1895	668.559	5.73661	41.2454
	1896	1896	668.889	5.73454	41.2305
	1897	1897	669.221	5.73247	41.2156
	1898	1898	669.543	5.7304	41.2007
	1899	1899	669.873	5.72832	41.1857
	1900	1900	670.198	5.72622	41.1707
	1901	1901	670.524	5.72413	41.1556
	1902	1902	670.854	5.72205	41.1407
	1903	1903	671.177	5.71999	41.1259
	1904	1904	671.51	5.71793	41.111
	1905	1905	671.839	5.71589	41.0964
	1906	1906	672.161	5.71386	41.0818
	1907	1907	672.495	5.71184	41.0673
	1908	1908	672.818	5.70984	41.0529
	1909	1909	673.142	5.70782	41.0384
	1910	1910	673.474	5.70578	41.0237
	1911	1911	673.801	5.70372	41.0089
	1912	1912	674.124	5.70163	40.9939
	1913	1913	674.456	5.69955	40.9789
	1914	1914	674.783	5.69747	40.9639
	1915	1915	675.111	5.69539	40.949
	1916	1916	675.441	5.69331	40.934
	1917	1917	675.767	5.69123	40.9191
	1918	1918	676.094	5.68915	40.9041
	1919	1919	676.417	5.68707	40.8892
	1920	1920	676.744	5.685	40.8743
	1921	1921	677.071	5.68292	40.8593
	1922	1922	677.397	5.68081	40.8442
	1923	1923	677.725	5.6787	40.829
	1924	1924	678.057	5.67658	40.8137
	1925	1925	678.383	5.67449	40.7987
	1926	1926	678.705	5.67242	40.7838
	1927	1927	679.034	5.67038	40.7692
	1928	1928	679.361	5.66836	40.7546
	1929	1929	679.693	5.66633	40.7401
	1930	1930	680.018	5.66431	40.7255
	1931	1931	680.344	5.66229	40.711
	1932	1932	680.669	5.66028	40.6966
	1933	1933	680.996	5.65826	40.682
	1934	1934	681.323	5.65624	40.6675
	1935	1935	681.652	5.65422	40.653
	1936	1936	681.979	5.65218	40.6383
	1937	1937	682.313	5.65016	40.6238
	1938	1938	682.636	5.64814	40.6093
	1939	1939	682.963	5.64614	40.5949
	1940	1940	683.286	5.64414	40.5805
	1941	1941	683.615	5.64216	40.5663
	1942	1942	683.938	5.64017	40.552
	1943	1943	684.268	5.63818	40.5377
	1944	1944	684.591	5.63618	40.5233
	1945	1945	684.922	5.63419	40.509
	1946	1946	685.246	5.6322	40.4947
	1947	1947	685.575	5.6302	40.4803
	1948	1948	685.898	5.62821	40.466
	1949	1949	686.23	5.62621	40.4516
	1950	1950	686.557	5.62421	40.4372
	1951	1951	686.887	5.62224	40.4231
	1952	1952	687.208	5.62027	40.4089
	1953	1953	687.54	5.61833	40.3949
	1954	1954	687.866	5.61641	40.3811
	1955	1955	688.196	5.61449	40.3673
	1956	1956	688.518	5.61259	40.3537
	1957	1957	688.85	5.61072	40.3402
	1958	1958	689.169	5.60881	40.3265
	1959	1959	689.503	5.60688	40.3126
	1960	1960	689.824	5.60494	40.2987
	1961	1961	690.157	5.60297	40.2845
	1962	1962	690.481	5.60102	40.2705
	1963	1963	690.801	5.59908	40.2565
	1964	1964	691.131	5.59716	40.2427
	1965	1965	691.461	5.59524	40.2289
	1966	1966	691.786	5.59332	40.2151
	1967	1967	692.112	5.59141	40.2014
	1968	1968	692.437	5.58951	40.1877
	1969	1969	692.762	5.58764	40.1743
	1970	1970	693.092	5.58576	40.1608
	1971	1971	693.415	5.58387	40.1472
	1972	1972	693.747	5.58198	40.1336
	1973	1973	694.068	5.5801	40.1201
	1974	1974	694.397	5.57822	40.1066
	1975	1975	694.726	5.57635	40.0931
	1976	1976	695.049	5.57448	40.0797
	1977	1977	695.382	5.57264	40.0664
	1978	1978	695.709	5.57082	40.0533
	1979	1979	696.039	5.56901	40.0403
	1980	1980	696.368	5.5672	40.0273
	1981	1981	696.695	5.56546	40.0148
	1982	1982	697.018	5.56369	40.0021
	1983	1983	697.347	5.56192	39.9894
	1984	1984	697.674	5.56015	39.9766
	1985	1985	697.997	5.55839	39.964
	1986	1986	698.325	5.55662	39.9513
	1987	1987	698.655	5.55485	39.9385
	1988	1988	698.984	5.55308	39.9258
	1989	1989	699.307	5.55132	39.9131
	1990	1990	699.641	5.54957	39.9006
	1991	1991	699.964	5.54782	39.888
	1992	1992	700.294	5.54608	39.8755
[truncated: 3,570 more rows]
