# Supplementary material for: Unraveling the pathological biomineralization of monosodium urate crystals in gout patients
Source: Commun Biol. 2024 Jul 7;7:828. doi: 10.1038/s42003-024-06534-6 (PMC11228021; doi:10.1038/s42003-024-06534-6)
Supplement: Supplementary file 7 — Supplementary Data 4 [file 42003_2024_6534_MOESM7_ESM.xlsx]

## Sheet: Hoja1
t (s)	Cond (measured)	Std Dev	Cond (calculated)	DTrans (mV)	Std Dev
0	1.38984	0.15273	1.50134	0	0
10	1.39126	0.15089	1.50134	0.01667	0.16021
20	1.39099	0.15092	1.50134	-0.03333	0.19664
30	1.39034	0.15109	1.50134	-0.03333	0.19664
40	1.39049	0.15126	1.50134	-0.05	0.17607
50	1.39858	0.14406	1.50134	-0.01667	0.16021
60	1.39203	0.14942	1.50134	-0.05	0.17607
70	1.39288	0.14849	1.50134	-0.05	0.08367
80	1.39642	0.14608	1.50134	-0.03333	0.08165
90	1.3913	0.15035	1.50134	-0.08333	0.16021
100	1.39407	0.14766	1.50134	-0.03333	0.05164
110	1.39535	0.14645	1.50134	-0.03333	0.08165
120	1.39404	0.14748	1.50134	-0.01667	0.09832
130	1.41218	0.13406	1.57686	0.01667	0.09832
140	1.40705	0.13748	1.65235	-0.01667	0.16021
150	1.41437	0.13232	1.7278	4.73695e-15	0.18974
160	1.42916	0.12253	1.80323	0.03333	0.13663
170	1.44737	0.11108	1.87863	-0.03333	0.13663
180	1.47233	0.09163	1.954	-0.05	0.23452
190	1.50198	0.08087	2.02934	-0.03333	0.13663
200	1.52732	0.07219	2.10464	-0.01667	0.22286
210	1.57958	0.02936	2.17992	-0.01667	0.22286
220	1.60801	0.04675	2.25517	-0.03333	0.19664
230	1.65668	0.04797	2.33038	-0.05	0.23452
240	1.71749	0.0579	2.40557	-0.05	0.23452
250	1.75527	0.07894	2.48073	-0.03333	0.19664
260	1.81115	0.10208	2.55585	-0.05	0.23452
270	1.89692	0.14351	2.63095	-0.03333	0.2582
280	1.91556	0.13079	2.70602	-0.01667	0.28577
290	1.97671	0.14612	2.78105	-0.08333	0.37103
300	2.03683	0.1504	2.85606	-0.05	0.29496
310	2.10276	0.14869	2.93104	-0.05	0.35637
320	2.16993	0.14169	3.00599	-0.06667	0.33267
330	2.23667	0.13306	3.0809	-0.06667	0.39328
340	2.30387	0.12397	3.15579	-0.06667	0.39328
350	2.37415	0.11686	3.23065	-0.06667	0.39328
360	2.45372	0.11347	3.30548	-0.08333	0.31252
370	2.51352	0.09694	3.38028	-0.06667	0.33267
380	2.58277	0.09307	3.45505	-0.1	0.35214
390	2.64951	0.08485	3.52978	-0.08333	0.31252
400	2.74498	0.10477	3.60449	-0.11667	0.392
410	2.78403	0.05675	3.67917	-0.08333	0.31252
420	2.85343	0.04205	3.75382	-0.08333	0.37103
430	2.93237	0.04181	3.82844	-0.1	0.29665
440	2.98787	0.01906	3.90303	-0.11667	0.33714
450	3.05596	0.00856	3.97759	-0.06667	0.27325
460	3.12563	0.01422	4.05213	-0.05	0.23452
470	3.19136	0.01686	4.12663	-0.05	0.23452
480	3.26007	0.0166	4.2011	-0.05	0.17607
490	3.30794	0.02418	4.27554	-0.01667	0.16021
500	3.37479	0.02509	4.34995	4.73695e-15	0.06325
510	3.4415	0.03847	4.42434	-0.06667	0.27325
520	3.49895	0.03121	4.49869	-0.06667	0.27325
530	3.54867	0.03209	4.57302	0.01667	0.09832
540	3.60386	0.03265	4.64731	0.03333	0.08165
550	3.65955	0.03313	4.72158	-0.03333	0.2582
560	3.74886	0.07243	4.79581	-0.08333	0.37103
570	3.76942	0.03637	4.87002	-0.08333	0.31252
580	3.83466	0.03517	4.9442	-0.05	0.23452
590	3.88511	0.03254	5.01834	4.73695e-15	0.12649
600	3.95158	0.03422	5.09246	-0.01667	0.09832
610	3.99818	0.03732	5.16655	-0.01667	0.09832
620	4.09149	0.05563	5.24061	0	0
630	4.13293	0.04698	5.31464	0	0
640	4.1684	0.03624	5.38864	-0.05	0.08367
650	4.23136	0.03568	5.46262	-0.06667	0.12111
660	4.35999	0.14188	5.53656	-0.08333	0.13292
670	4.34867	0.01818	5.61047	-0.06667	0.12111
680	4.54204	0.24658	5.68436	-0.06667	0.10328
690	4.53545	0.14568	5.75821	-0.06667	0.12111
700	4.63697	0.2111	5.83204	-0.15	0.23452
710	4.65499	0.16083	5.90583	-0.11667	0.18348
720	4.62638	0.03205	5.9796	-0.13333	0.20656
730	4.70898	0.06808	6.05334	-0.18333	0.28577
740	4.84119	0.20195	6.12705	-0.25	0.48062
750	4.8559	0.09392	6.20073	-0.26667	0.45461
760	4.90501	0.13259	6.27438	-0.26667	0.45461
770	4.9141	0.02079	6.348	-0.3	0.55136
780	4.9615	0.03688	6.42159	-0.28333	0.59805
790	5.07904	0.12628	6.49515	-0.31667	0.56362
800	5.0862	0.05531	6.56869	-0.25	0.58566
810	5.1172	0.03074	6.6422	-0.31667	0.61455
820	5.31215	0.23175	6.71567	-0.3	0.63246
830	5.28277	0.08387	6.78912	-0.3	0.61319
840	5.29467	0.03221	6.86254	-0.2	0.4899
850	5.3834	0.06683	6.93593	-0.35	0.61237
860	5.45218	0.03588	7.00929	-0.4	0.6229
870	5.46804	0.02093	7.08262	-0.41667	0.57417
880	5.52038	0.03916	7.15593	-0.4	0.60332
890	5.69133	0.2254	7.2292	-0.43333	0.58878
900	5.64431	0.04712	7.30244	-0.45	0.62209
910	5.74074	0.1116	7.37566	-0.35	0.44609
920	5.76689	0.05534	7.44885	-0.51667	0.69976
930	5.82466	0.07447	7.52201	-0.46667	0.6377
940	5.8659	0.02974	7.59514	-0.45	0.60581
950	5.93153	0.02953	7.66824	-0.48333	0.61779
960	6.06108	0.18087	7.74131	-0.48333	0.608
970	6.0265	0.02859	7.81436	-0.5	0.61319
980	6.10953	0.07511	7.88737	-0.51667	0.62423
990	6.16656	0.06332	7.96036	-0.5	0.61319
1000	6.19841	0.03663	8.03331	-0.55	0.66257
1010	6.35739	0.15681	8.10624	-0.55	0.6442
1020	6.40545	0.15237	8.17914	-0.55	0.66858
1030	6.40364	0.08087	8.25202	-0.56667	0.67132
1040	6.60656	0.33127	8.32486	-0.58333	0.66458
1050	6.47901	0.04071	8.39767	-0.51667	0.58793
1060	6.6899	0.29019	8.47046	-0.56667	0.64083
1070	6.6091	0.06887	8.54322	-0.55	0.61563
1080	6.73892	0.1885	8.61595	-0.58333	0.65853
1090	6.79022	0.1597	8.68865	-0.58333	0.65853
1100	6.80104	0.10336	8.76132	-0.65	0.72319
1110	6.92547	0.21042	8.83396	-0.68333	0.75476
1120	6.8647	0.06645	8.90658	-0.68333	0.75476
1130	6.94869	0.09527	8.97916	-0.7	0.7746
1140	7.00519	0.0938	9.05172	-0.71667	0.80602
1150	7.02837	0.06569	9.12425	-0.75	0.82885
1160	7.24531	0.2604	9.19675	-0.68333	0.77309
1170	7.30758	0.27015	9.26922	-0.75	0.84321
1180	7.20318	0.06749	9.34167	-0.83333	0.91797
1190	7.34486	0.17195	9.41408	-0.85	0.93327
1200	7.50834	0.29164	9.48647	-0.81667	0.91742
1210	7.54577	0.34897	9.55883	-0.91667	1.00879
1220	7.42785	0.08462	9.63116	-0.71667	0.86814
1230	7.47222	0.07364	9.70346	-1.1	1.21655
1240	7.57635	0.07453	9.77574	-1.05	1.15715
1250	7.59268	0.07543	9.84798	-1.1	1.21655
1260	7.61621	0.08327	9.9202	-1.2	1.36088
1270	7.70452	0.10034	9.99239	-1.21667	1.42045
1280	7.7537	0.09697	10.0646	-1.18333	1.392
1290	7.97179	0.3315	10.1367	-1.28333	1.45659
1300	7.95349	0.2139	10.2088	-1.18333	1.33479
1310	7.93586	0.10832	10.2809	-1.1	1.33716
1320	8.06267	0.2308	10.3529	-1.11667	1.36589
1330	8.07785	0.072	10.4249	-1.2	1.35204
1340	8.24853	0.34128	10.4969	-1.26667	1.45831
1350	8.15433	0.12943	10.5689	-1.21667	1.36296
1360	8.30487	0.22876	10.6408	-1.3	1.47784
1370	8.52435	0.55648	10.7127	-1.15	1.29267
1380	8.50294	0.40773	10.7846	-1.2	1.33417
1390	8.38382	0.14728	10.8565	-1.2	1.33417
1400	8.35836	0.06639	10.9283	-1.16667	1.28789
1410	8.69892	0.52419	11.0001	-1.15	1.26452
1420	8.47213	0.06292	11.0718	-1.18333	1.30295
1430	8.71406	0.38131	11.1436	-1.18333	1.30295
1440	8.6276	0.17112	11.2153	-1.11667	1.23841
1450	8.65332	0.09887	11.287	-1.13333	1.25007
1460	8.77852	0.16295	11.3587	-1.05	1.53199
1470	8.79077	0.14052	11.4303	-1.03333	1.3721
1480	8.84611	0.09775	11.5019	-1.05	1.34722
1490	8.80929	0.06475	11.5734	-1.11667	1.43446
1500	8.8696	0.06136	11.645	-0.96667	1.29718
1510	9.37672	0.76776	11.7165	-0.98333	1.28128
1520	9.44115	0.80267	11.788	-0.86667	1.17927
1530	9.01379	0.07279	11.8595	-0.95	1.16748
1540	9.53073	0.73559	11.9309	-1	1.2522
1550	9.28148	0.29491	12.0023	-1.06667	1.31403
1560	9.20746	0.0519	12.0737	-1	1.17983
1570	9.27659	0.12705	12.145	-1.16667	1.42361
1580	9.47392	0.26134	12.2164	-0.95	1.16919
1590	9.7425	0.73672	12.2876	-1.08333	1.11788
1600	9.49965	0.24417	12.3589	-1.05	1.19122
1610	9.52934	0.07542	12.4301	-1.01667	1.13034
1620	9.63948	0.26453	12.5014	-1.2	1.30077
1630	9.58172	0.12085	12.5725	-1.03333	1.17075
1640	9.64711	0.05213	12.6437	-1.08333	1.18729
1650	9.97457	0.58895	12.7148	-1.08333	1.26399
1660	10.2157	0.90265	12.7859	-1.03333	1.19108
1670	9.77385	0.05447	12.857	-1.15	1.22434
1680	10.0155	0.37804	12.9281	-1.06667	1.18265
1690	10.2905	0.80287	12.9991	-1.13333	1.17246
1700	10.1925	0.50498	13.0701	-1.11667	1.16347
1710	9.96437	0.0594	13.141	-1.15	1.20291
1720	10.2684	0.45597	13.212	-1.15	1.16233
1730	10.343	0.4962	13.2829	-1.25	1.2661
1740	10.3628	0.33848	13.3537	-1.16667	1.21106
1750	10.2381	0.12726	13.4246	-1.21667	1.26399
1760	10.7791	0.85831	13.4954	-1.33333	1.35892
1770	10.7485	0.79824	13.5662	-1.38333	1.35855
1780	10.7887	0.81077	13.637	-1.4	1.31301
1790	10.781	0.65256	13.7077	-1.46667	1.61946
1800	10.5316	0.20033	13.7784	-1.43333	1.53188
1810	10.8514	0.55194	13.8491	-1.6	1.65529
1820	11.2052	1.07984	13.9198	-1.61667	1.68335
1830	10.5837	0.06108	13.9904	-1.48333	1.47569
1840	10.6272	0.06799	14.061	-1.5	1.39571
1850	10.6618	0.07576	14.1316	-1.53333	1.45831
1860	11.1339	0.72386	14.2022	-1.65	1.56429
1870	10.7964	0.07219	14.2727	-1.73333	1.64398
1880	10.9682	0.17298	14.3432	-1.78333	1.79935
1890	11.2269	0.62543	14.4137	-1.8	1.71231
1900	11.3782	0.71588	14.4841	-2.06667	2.1144
1910	11.362	0.59915	14.5545	-1.91667	1.93123
1920	11.2738	0.28374	14.6249	-2.1	2.05134
1930	11.5183	0.73046	14.6953	-2.01667	1.91564
1940	11.5803	0.69081	14.7656	-2.21667	2.37438
1950	11.5238	0.51358	14.8359	-2.28333	2.50952
1960	11.5229	0.45267	14.9062	-2.26667	2.51926
1970	11.688	0.63969	14.9765	-2.3	2.5012
1980	11.7796	0.68375	15.0467	-2.33333	2.48489
1990	11.8871	0.86261	15.1169	-2.28333	2.5127
2000	11.8902	0.78358	15.187	-2.33333	2.50253
2010	11.8665	0.52693	15.2572	-2.51667	2.34812
2020	11.5855	0.01633	15.3273	-2.46667	2.38467
2030	11.6902	0.10353	15.3974	-2.48333	2.39618
2040	12.1504	0.8442	15.4675	-2.48333	2.37101
2050	12.111	0.70258	15.5375	-2.55	2.39395
2060	11.9063	0.22049	15.6075	-2.61667	2.34982
2070	12.0318	0.3778	15.6775	-2.48333	2.45879
2080	12.0341	0.39078	15.7475	-2.53333	2.41799
2090	12.2088	0.46488	15.8174	-2.5	2.42652
2100	12.0015	0.11967	15.8873	-2.58333	2.39451
2110	12.405	0.6643	15.9572	-2.56667	2.44349
2120	12.5459	0.6941	16.027	-2.51667	2.44247
2130	12.4733	0.62751	16.0968	-2.58333	2.41944
2140	12.4093	0.49382	16.1666	-2.56667	2.41882
2150	12.6103	0.76132	16.2364	-2.56667	2.46225
2160	12.7718	0.80419	16.3061	-2.55	2.47285
2170	12.801	0.72509	16.3758	-2.58333	2.44901
2180	12.8413	0.77728	16.4455	-2.63333	2.51767
2190	12.8944	0.87117	16.5152	-2.65	2.49459
2200	13.0909	1.11607	16.5848	-2.63333	2.52323
2210	13.1418	0.98811	16.6544	-2.66667	2.52639
2220	13.1683	1.01099	16.724	-2.63333	2.58586
2230	13.2856	1.28967	16.7936	-2.73333	2.54532
2240	13.296	1.04158	16.8631	-2.73333	2.57966
2250	13.3106	1.05559	16.9326	-2.7	2.63211
2260	13.3628	1.12805	17.0021	-2.73333	2.6212
2270	13.4498	1.0813	17.0715	-2.81667	2.62939
2280	13.053	0.46919	17.141	-2.8	2.64121
2290	13.3918	0.9303	17.2103	-2.9	2.63135
2300	13.4858	0.79867	17.2797	-2.95	2.60519
2310	13.5606	1.04442	17.349	-2.88333	2.68285
2320	13.6639	1.07332	17.4184	-2.95	2.7061
2330	13.2532	0.16098	17.4876	-2.95	2.77903
2340	13.3638	0.30401	17.5569	-2.98333	2.81099
2350	13.8586	1.12832	17.6261	-3.06667	2.79547
2360	13.8973	1.18466	17.6954	-3	2.83478
2370	13.817	0.99844	17.7645	-3.06667	2.83102
2380	13.5618	0.46542	17.8337	-3.1	2.88583
2390	13.6312	0.50179	17.9028	-3.11667	2.94715
2400	14.0771	0.96694	17.9719	-3.21667	2.9782
2410	13.5602	0.07543	18.041	-3.2	3.0206
2420	13.6314	0.06042	18.1101	-3.21667	3.02021
2430	13.8437	0.27289	18.1791	-3.23333	3.05461
2440	14.2223	0.9616	18.2481	-3.26667	2.97971
2450	14.1127	0.77537	18.317	-3.3	3.06529
2460	14.1412	0.71263	18.386	-3.31667	3.14796
2470	14.5379	1.12885	18.4549	-3.33333	3.15193
2480	14.4972	0.99442	18.5238	-3.36667	3.28126
2490	14.6604	1.24185	18.5927	-3.45	3.18606
2500	14.6226	1.08677	18.6615	-3.41667	3.41023
2510	14.7112	1.15313	18.7303	-3.51667	3.42603
2520	14.685	1.18631	18.7991	-3.6	3.44732
2530	14.7014	1.11212	18.8679	-3.51667	3.55326
2540	14.7694	1.12598	18.9366	-3.51667	3.46723
2550	14.9619	1.13704	19.0053	-3.66667	3.80614
2560	15.1127	1.23059	19.074	-3.58333	3.62625
2570	14.8388	1.1027	19.1426	-3.6	3.85175
2580	15.015	1.00872	19.2113	-3.48333	3.83114
2590	14.9341	0.921	19.2799	-3.58333	3.87784
2600	15.2593	1.28752	19.3484	-3.7	3.76404
2610	14.993	0.76406	19.417	-3.73333	3.92666
2620	14.8631	0.69922	19.4855	-3.83333	4.12391
2630	15.3409	1.14811	19.554	-4.01667	4.34208
2640	15.4618	1.30549	19.6225	-4.11667	4.32547
2650	15.5327	1.23648	19.6909	-4.23333	4.37569
2660	15.5002	1.27384	19.7594	-4.15	4.28614
2670	15.378	1.18264	19.8278	-4.25	4.28707
2680	15.4258	0.89655	19.8961	-4.36667	4.49563
2690	15.8364	1.65215	19.9645	-4.26667	4.38938
2700	15.9436	1.61349	20.0328	-4.51667	4.84661
2710	15.9433	1.64137	20.1011	-4.66667	4.8111
2720	16.0345	1.55961	20.1693	-4.76667	5.1212
2730	16.2794	2.32181	20.2376	-4.88333	5.11054
2740	15.7706	1.23701	20.3058	-4.93333	5.40506
2750	16.0672	1.55167	20.374	-4.95	5.37057
2760	15.6639	0.73948	20.4421	-5.16667	5.38095
2770	15.4782	0.35902	20.5103	-5.16667	5.31137
2780	16.3577	1.75055	20.5784	-5.25	5.55221
2790	16.45	1.84909	20.6465	-5.43333	6.0477
2800	17.0685	2.94521	20.7145	-4.78333	7.05448
2810	16.1293	1.41799	20.7825	-4.65	6.60356
2820	16.7021	2.17208	20.8505	-4.7	6.74389
2830	16.7194	2.19577	20.9185	-4.66667	6.94972
2840	17.2134	2.62599	20.9865	-4.7	6.78439
2850	17.4652	2.97464	21.0544	-4.81667	7.2783
2860	17.4173	2.91754	21.1223	-4.81667	7.05391
2870	17.3881	2.79054	21.1902	-4.81667	7.29258
2880	17.5555	3.00935	21.258	-4.9	7.26416
2890	17.6999	3.20006	21.3258	-5.03333	7.23952
2900	17.759	3.07139	21.3937	-4.98333	7.4279
2910	17.7162	2.86229	21.4614	-5.16667	7.43953
2920	17.8484	3.00578	21.5292	-5.26667	7.55928
2930	17.7414	2.88605	21.5969	-5.21667	7.29916
2940	17.9445	3.17592	21.6646	-5.53333	8.07085
2950	18.0337	3.35238	21.7323	-5.36667	7.61385
2960	17.9993	3.46495	21.7999	-5.6	8.07886
2970	18.0369	3.28396	21.8675	-5.68333	8.80328
2980	18.2247	3.21531	21.9351	-5.6	8.62786
2990	18.2231	3.28611	22.0027	-5.68333	8.6592
3000	18.1059	3.23318	22.0702	-5.95	9.446
3010	18.3772	3.36065	22.1378	-6.03333	9.7457
3020	18.371	3.35239	22.2052	-6.15	9.64837
3030	18.5348	3.42033	22.2727	-6	9.84967
3040	18.5505	3.50886	22.3402	-6.28333	10.031
3050	18.5721	3.38727	22.4076	-6.15	10.4048
3060	18.5635	3.45021	22.475	-6.35	10.294
3070	18.6006	3.26124	22.5423	-6.55	10.8787
3080	18.7982	3.36949	22.6097	-6.78333	11.0782
3090	18.6946	3.16154	22.677	-7.06667	11.1453
3100	18.8263	3.52198	22.7443	-6.71667	11.448
3110	18.9413	3.33123	22.8115	-7.46667	11.5989
3120	18.9367	3.24552	22.8788	-7.25	12.0979
3130	17.8132	1.3585	22.946	-7.11667	12.2066
3140	18.5889	2.58322	23.0132	-7.41667	12.1533
3150	18.8145	2.81924	23.0803	-8.03333	12.588
3160	18.8917	3.30024	23.1475	-7.53333	11.9796
3170	19.1653	3.31279	23.2146	-7.93333	12.8149
3180	19.1152	3.08059	23.2816	-7.86667	12.8391
3190	19.4843	3.38412	23.3487	-7.78333	13.0104
3200	19.1434	2.62456	23.4157	-8.25	13.1844
3210	19.6988	3.56311	23.4828	-8.38333	12.7253
3220	19.7012	3.93315	23.5497	-8.73333	14.1353
3230	19.864	3.70968	23.6167	-9.28333	14.7412
3240	20.1744	3.79161	23.6836	-9.21667	14.1569
3250	20.0358	3.6253	23.7506	-9.21667	13.5108
3260	20.1298	4.09181	23.8174	-9.81667	15.0176
3270	19.8011	3.45914	23.8843	-9.86667	15.1303
3280	20.0316	3.74849	23.9511	-9.85	15.303
3290	20.3941	3.89875	24.0179	-9.98333	16.1326
3300	20.5453	3.98741	24.0847	-10.0333	16.1979
3310	20.1737	3.35148	24.1515	-10.0667	15.5352
3320	20.4564	3.7406	24.2182	-10.4	15.9571
3330	20.5996	4.01987	24.2849	-11.0333	16.8697
3340	20.2857	3.91637	24.3516	-10.7667	15.4027
3350	20.5384	3.62083	24.4183	-11.8	16.5896
3360	20.8934	4.12324	24.4849	-12.9333	17.1721
3370	20.9314	4.10034	24.5515	-13.6667	18.2918
3380	21.0924	4.06348	24.6181	-13.8333	17.2859
3390	20.9872	3.64394	24.6846	-13.6167	17.7674
3400	20.8653	3.55808	24.7512	-11.7667	17.2113
3410	21.0581	3.88578	24.8177	-13.1	18.2819
3420	21.4751	3.43998	24.8842	-12.6667	17.2087
3430	20.7538	2.66079	24.9506	-13.8333	18.5581
3440	20.974	3.55386	25.017	-13.85	17.932
3450	20.4396	2.60057	25.0834	-13.9167	17.8215
3460	20.525	3.08882	25.1498	-14.6	19.7273
3470	21.5448	3.30566	25.2162	-14.1	19.2859
3480	21.4068	3.05526	25.2825	-14.75	21.5477
3490	21.6543	3.12563	25.3488	-14.1167	20.8507
3500	21.5502	3.24898	25.4151	-13.4167	20.2503
3510	21.4157	2.82751	25.4814	-14.2833	20.5808
3520	21.8364	3.57107	25.5476	-15.1167	21.9331
3530	21.2878	3.28026	25.6138	-13.9167	21.0726
3540	21.9839	3.41037	25.68	-14.9667	22.5038
3550	21.6279	2.61083	25.7462	-15.8	22.3365
3560	22.2438	3.6845	25.8123	-16.1	23.1532
3570	22.2086	3.4312	25.8784	-16.0167	24.3667
3580	21.7943	3.01614	25.9445	-15.3333	22.4644
3590	22.0453	2.76065	26.0105	-16.1	23.0476
3600	22.4107	3.30156	26.0766	-17.0667	23.9842
3610	22.2498	3.09022	26.1426	-17.1833	23.7522
3620	22.6995	3.24599	26.2086	-17.8333	25.357
3630	21.7889	2.40518	26.2746	-19.2167	24.2847
3640	22.8458	3.58206	26.3405	-18.2333	23.5015
3650	22.5858	3.27355	26.4064	-19.8167	25.0349
3660	22.4818	3.59766	26.4723	-17.9833	25.3348
3670	22.0484	2.68823	26.5382	-18.75	26.2797
3680	23.2077	3.51871	26.604	-19.65	25.9109
3690	22.9616	3.35128	26.6698	-21.15	26.5764
3700	22.3778	2.54155	26.7356	-20.9	26.8807
3710	22.2394	2.52115	26.8014	-22	26.6566
3720	23.0326	3.29648	26.8671	-23.5167	27.5028
3730	23.1159	3.35302	26.9328	-24.7	27.7203
3740	22.6971	2.99601	26.9985	-22.0333	27.4478
3750	21.1244	2.33375	27.0642	-21.8167	26.8792
3760	21.4477	2.07016	27.1298	-22.5167	28.7524
3770	20.9438	1.60516	27.1954	-23.5667	30.196
3780	22.0795	1.95182	27.261	-21.6833	28.9645
3790	22.3767	2.13532	27.3266	-24.6667	29.5724
3800	22.9964	2.96423	27.3921	-23.5167	28.7705
3810	23.9746	4.0488	27.4577	-25.2	28.5126
3820	24.0772	4.16431	27.5232	-23.5667	29.2741
3830	24.3375	4.34567	27.5886	-26.5167	29.8699
3840	24.1364	4.16676	27.6541	-28.3167	31.6526
3850	24.5076	4.34047	27.7195	-25.7333	31.0168
3860	23.6122	3.29335	27.7849	-23.4833	31.6829
3870	24.5042	4.60315	27.8503	-23.0667	32.0617
3880	24.6596	4.48362	27.9156	-23.4167	32.8993
3890	24.3523	4.62994	27.9809	-24.35	32.0259
3900	24.848	4.63154	28.0462	-23.9333	33.4269
3910	24.9084	4.57259	28.1115	-24.2667	31.7115
3920	24.9876	4.60371	28.1768	-24.5	31.6546
3930	22.5953	2.10699	28.242	-25.25	33.7595
3940	22.3682	2.36961	28.3072	-25.6	33.8111
3950	23.3402	2.37506	28.3724	-28.0333	32.8058
3960	22.4696	2.2013	28.4375	-26.5333	34.1975
3970	22.8928	2.40583	28.5027	-26.7667	35.6005
3980	22.2205	2.10434	28.5678	-27.4167	34.5561
3990	23.0021	2.28635	28.6329	-27.6	35.2383
4000	23.3026	2.23883	28.6979	-27.9833	35.2147
4010	22.8456	2.23982	28.763	-30.2	33.7613
4020	22.7398	2.76325	28.828	-27.9	37.4491
4030	24.7251	3.40256	28.8929	-27.2333	35.1845
4040	25.2693	4.12434	28.9579	-27.6667	34.3226
4050	24.9309	3.427	29.0228	-28.7333	37.4796
4060	25.3771	4.03638	29.0878	-28.8167	34.6728
4070	26.342	5.23414	29.1527	-29.9	36.1027
4080	25.1749	3.94291	29.2175	-30.3833	36.0317
4090	25.7172	4.38894	29.2824	-30.1	37.1832
4100	25.3843	3.766	29.3472	-28.9333	34.7258
4110	25.9569	4.37157	29.412	-30.3833	36.4404
4120	25.9718	4.35887	29.4767	-29.7667	37.3849
4130	25.8298	4.39816	29.5415	-31.3667	37.5669
4140	26.24	4.75212	29.6062	-30.7833	35.8402
4150	25.8007	4.03861	29.6709	-32.45	38.6118
4160	25.9766	4.21315	29.7356	-32.2833	38.6594
4170	26.1129	4.35515	29.8002	-32.1333	40.0521
4180	25.9069	3.87549	29.8649	-31.4	37.1667
4190	26.2209	4.28833	29.9295	-31.6	40.2775
4200	26.395	4.53684	29.9941	-33.75	38.9543
4210	26.6335	4.62192	30.0586	-32.8167	41.2526
4220	26.6366	4.6471	30.1231	-33.3333	40.6742
4230	26.8062	4.68594	30.1876	-33.0833	40.8964
4240	26.8722	4.7402	30.2521	-33.35	40.1364
4250	26.9157	4.79318	30.3166	-34.6833	41.2408
4260	27.0153	4.79151	30.381	-34.2	40.2135
4270	25.9706	3.50931	30.4454	-34.3	41.1775
4280	25.7136	3.24855	30.5098	-34.1	40.6005
4290	24.4441	2.6543	30.5742	-35.1	43.5208
4300	27.1326	4.57115	30.6385	-36.2333	42.0065
4310	25.8827	3.33816	30.7028	-35.8333	42.0323
4320	26.958	4.19076	30.7671	-36.35	42.7473
4330	26.7652	3.96255	30.8314	-36.6667	40.5948
4340	27.1803	4.33751	30.8956	-35.2667	43.2469
4350	26.1572	3.42674	30.9599	-38.8167	41.4747
4360	27.3131	4.4541	31.0241	-40.35	42.256
4370	26.839	3.92094	31.0882	-38.0167	42.2878
4380	27.7767	4.75216	31.1524	-39.3333	41.934
4390	27.7474	4.82289	31.2165	-37.4333	43.4748
4400	27.7525	4.60916	31.2806	-39.5833	43.5182
4410	27.7822	4.58452	31.3447	-40.5667	44.3
4420	27.3996	4.18449	31.4088	-39.1667	42.1893
4430	27.6036	4.38131	31.4728	-40.3667	43.6752
4440	27.9103	4.75613	31.5368	-39.85	46.2149
4450	27.3139	4.01635	31.6008	-40.6833	43.1289
4460	28.2718	4.94516	31.6648	-40.3833	43.6105
4470	28.4666	5.04333	31.7287	-40.9	45.7779
4480	28.3802	5.07838	31.7926	-41.6333	42.7729
4490	28.4012	4.87939	31.8565	-40.8667	45.0733
4500	29.0003	5.58404	31.9204	-41.8667	44.1857
4510	28.5919	5.11258	31.9842	-40.35	43.826
4520	29.1187	5.62501	32.048	-42.1333	46.5191
4530	26.9481	3.66144	32.1118	-43.0667	44.972
4540	27.7423	4.08653	32.1756	-43.6	46.1557
4550	29.2311	5.55188	32.2394	-41.7167	44.7626
4560	28.6667	4.84443	32.3031	-44	47.0994
4570	28.4543	4.59439	32.3668	-44.9333	45.1604
4580	28.0897	4.2213	32.4305	-44.15	47.7678
4590	28.2828	4.35366	32.4941	-47.9	47.0082
4600	28.1766	4.21786	32.5577	-46.1667	46.4248
4610	29.0646	5.01548	32.6214	-44.7333	45.3989
4620	29.2656	5.22282	32.685	-47.0167	44.8289
4630	29.5269	5.41978	32.7485	-49.0167	46.6823
4640	29.2911	5.10946	32.812	-47.1833	47.7952
4650	29.0831	4.84274	32.8756	-48.6333	49.4769
4660	29.6762	5.45895	32.9391	-49.4333	44.9669
4670	29.778	5.5551	33.0025	-50.85	48.495
4680	29.8907	5.586	33.066	-49.8667	45.0626
4690	29.798	5.51184	33.1294	-49.6833	46.3485
4700	29.9843	5.62679	33.1928	-51.7667	45.7553
4710	30.0443	5.57311	33.2562	-49.9333	46.9536
4720	29.9654	5.41576	33.3195	-52.05	48.3328
4730	29.7579	5.17273	33.3829	-51.1167	48.8081
4740	30.3014	5.76952	33.4462	-50.7833	47.2744
4750	30.3987	5.85605	33.5095	-52.45	50.903
4760	30.5134	5.86236	33.5727	-52.7667	49.3309
4770	30.4681	5.75324	33.636	-53.0833	49.5163
4780	30.619	5.82584	33.6992	-52.1667	47.9419
4790	30.4583	5.60684	33.7624	-54.1	48.6094
4800	30.7425	5.86409	33.8255	-53.3333	50.0427
4810	30.6193	5.73514	33.8887	-54.7333	48.6959
4820	30.5735	5.62059	33.9518	-57.4667	46.4064
4830	30.9031	5.89065	34.0149	-53.5833	51.6837
4840	30.9866	5.93178	34.078	-57.1667	50.7852
4850	31.0733	6.06712	34.141	-55.7333	48.171
4860	30.984	5.84681	34.2041	-58.15	49.761
4870	31.2916	6.16334	34.2671	-57.35	47.9352
4880	31.0438	5.81767	34.3301	-56.5333	49.4279
4890	31.3435	6.06386	34.393	-58.5333	47.1199
4900	31.4523	6.1078	34.456	-58.4333	48.6059
4910	31.4347	6.0874	34.5189	-57.4167	49.9939
4920	31.4088	6.01053	34.5818	-57.9667	49.2794
4930	31.7624	6.2997	34.6446	-59.7667	52.2164
4940	32.1192	6.69249	34.7075	-59.3	50.4577
4950	31.833	6.35988	34.7703	-60.05	49.9344
4960	31.6506	6.05548	34.8331	-59.0333	51.1536
4970	31.2023	5.54904	34.8959	-56.15	52.025
4980	31.5489	5.85376	34.9586	-62.4667	48.437
4990	32.0216	6.31318	35.0214	-60.0667	51.1551
5000	31.3387	5.55091	35.0841	-59.8167	53.5783
5010	31.737	5.89229	35.1468	-60.8833	48.3385
5020	32.34	6.47928	35.2094	-62.9333	49.9072
5030	32.2695	6.36372	35.2721	-58.35	50.991
5040	32.4106	6.4889	35.3347	-65.1667	51.6846
5050	32.1641	6.13482	35.3973	-60.6833	53.4865
5060	32.5427	6.49014	35.4599	-65.3	50.5688
5070	32.5445	6.46899	35.5224	-60.9167	52.658
5080	32.5346	6.40505	35.5849	-62.5333	50.1342
5090	32.7775	6.59289	35.6474	-64.1	48.6917
5100	32.9186	6.34336	35.7099	-62.35	51.1981
5110	32.879	6.6132	35.7724	-65.5333	52.0993
5120	33.1221	6.8245	35.8348	-65.3833	51.0458
5130	33.2664	6.93026	35.8972	-68.15	51.0657
5140	33.7137	6.03402	35.9596	-64.5167	53.6436
5150	32.9539	6.4826	36.022	-65.4667	52.3946
5160	33.1656	6.73482	36.0843	-64.8	52.8947
5170	33.3641	6.56653	36.1467	-66.4167	51.22
5180	33.2404	6.70067	36.209	-66.1167	52.4749
5190	33.0951	6.45601	36.2712	-69.5	52.6086
5200	33.3866	6.72308	36.3335	-67.65	52.3771
5210	33.6608	6.92661	36.3957	-73.3348	49.6445
5220	33.6058	6.83014	36.4579	-70.1797	50.622
5230	33.7308	6.94513	36.5201	-67.9078	53.0347
5240	33.6858	6.69864	36.5823	-70.836	52.1404
5250	33.985	7.0733	36.6444	-70.8808	51.4491
5260	33.9188	6.98006	36.7066	-70.2923	52.9718
5270	34.2301	6.68336	36.7687	-72.7705	51.5968
5280	33.9229	6.92289	36.8307	-73.582	50.2419
5290	34.8085	5.93289	36.8928	-73.2768	51.3115
5300	34.3826	7.08109	36.9548	-76.6883	48.8284
5310	34.3634	7.19107	37.0168	-71.4998	52.4999
5320	34.9788	6.46487	37.0788	-75.878	49.2628
5330	34.6945	6.47525	37.1408	-74.5228	51.1322
5340	35.2986	5.99366	37.2027	-73.0343	50.0214
5350	35.2418	6.01742	37.2646	-74.7125	50.2346
5360	35.1902	6.25942	37.3265	-77.524	49.7946
5370	35.1943	6.88402	37.3884	-77.5022	50.8684
5380	35.7974	5.15356	37.4502	-73.0637	52.6863
5390	35.2117	6.55835	37.5121	-75.2918	54.4605
5400	35.3217	7.26726	37.5739	-77.22	52.6232
5410	35.7466	6.26414	37.6356	-77.2315	52.229
5420	35.2953	7.21056	37.6974	-76.3263	52.419
5430	35.5876	6.8191	37.7591	-75.9378	52.169
5440	36.3469	5.56464	37.8209	-78.166	52.2089
5450	36.0567	6.37532	37.8826	-80.5942	51.2889
5460	36.1259	6.08088	37.9442	-79.789	51.2241
5470	35.3575	7.18274	38.0059	-81.2505	50.754
5480	36.2153	6.4901	38.0675	-82.3953	49.44
5490	35.6267	7.54383	38.1291	-82.4235	48.3891
5500	36.417	5.97611	38.1907	-82.3683	50.4672
5510	35.6419	7.38635	38.2523	-81.1298	52.6693
5520	36.3695	6.48368	38.3138	-80.5247	52.9854
5530	36.6307	6.43536	38.3753	-84.1695	50.4489
5540	36.8897	5.8398	38.4368	-83.3477	50.7043
5550	36.8743	5.60041	38.4983	-87.4092	48.7449
5560	37.3093	5.2385	38.5597	-87.0373	49.6451
5570	37.011	6.31983	38.6212	-84.0655	50.2883
5580	36.9278	6.43305	38.6826	-87.4103	49.0842
5590	37.045	5.71166	38.7439	-85.8552	51.747
5600	37.2073	5.63758	38.8053	-89.0667	47.9526
5610	36.948	7.01224	38.8666	-87.0282	50.2021
5620	37.2517	6.84853	38.928	-88.3897	48.3796
5630	37.4925	6.42702	38.9893	-85.6012	52.0983
5640	38.2155	5.29882	39.0505	-87.6627	51.8237
5650	36.9918	7.32103	39.1118	-91.7742	47.0168
5660	37.4657	7.17546	39.173	-89.269	49.0895
5670	37.3699	7.54315	39.2342	-89.2638	49.8267
5680	38.1301	6.21258	39.2954	-94.292	47.1742
5690	37.3236	7.26884	39.3566	-92.6368	46.3836
5700	37.1257	7.81282	39.4177	-92.3983	46.8762
5710	38.0263	6.8869	39.4788	-91.5932	47.2007
5720	38.7727	5.71728	39.5399	-94.138	45.9426
5730	38.0504	7.07083	39.601	-97.0328	45.5726
5740	38.3792	6.50365	39.6621	-90.4943	51.5207
5750	38.2386	6.91713	39.7231	-96.3725	47.3524
5760	38.6452	6.32762	39.7841	-94.5673	47.9099
5770	38.5073	6.99444	39.8451	-92.8788	53.7856
5780	38.8182	6.49889	39.906	-94.307	49.2227
5790	39.1704	5.89347	39.967	-96.8685	50.703
5800	39.6243	5.22076	40.0279	-98.48	49.0229
5810	38.178	7.78793	40.0888	-93.9748	49.3694
5820	38.6623	7.00121	40.1497	-96.9363	48.7974
5830	38.1487	7.90846	40.2105	-98.1478	50.4474
5840	40.0126	5.21911	40.2714	-101.209	48.5772
5850	38.9567	6.64627	40.3322	-97.6875	50.149
5860	38.8642	7.49914	40.393	-99.9157	47.6664
5870	38.3895	7.69865	40.4537	-101.027	48.3356
5880	38.5156	8.24887	40.5145	-102.089	47.6663
5890	40.3593	5.23021	40.5752	-103.1	47.5446
5900	40.4206	5.31578	40.6359	-97.945	50.0543
5910	41.5992	2.85043	40.6966	-104.556	44.9918
5920	39.7419	6.50316	40.7573	-101.101	47.175
5930	39.4381	7.18659	40.8179	-100.93	48.4742
5940	40.2176	5.78779	40.8785	-104.124	47.0601
5950	41.4834	4.05761	40.9391	-103.286	48.8866
5960	40.213	6.14246	40.9997	-100.914	49.9799
5970	40.3888	5.72915	41.0603	-103.092	47.8879
5980	40.9278	5.33881	41.1208	-102.787	48.849
5990	39.709	7.77316	41.1813	-103.415	47.198
6000	40.7278	5.90283	41.2418	-107.493	45.2355
6010	39.6579	8.30202	41.3022	-105.538	46.3805
6020	40.5314	6.54442	41.3627	-104.516	46.6683
6030	41.0754	6.16216	41.4231	-109.344	43.9162
6040	41.5286	4.17722	41.4835	-108.639	47.3053
6050	40.9892	5.02796	41.5439	-106.184	47.9384
6060	41.5641	4.62865	41.6043	-106.312	48.502
6070	41.8291	4.10668	41.6646	-105.824	49.4581
6080	40.5253	6.45021	41.7249	-108.835	49.2074
6090	41.6372	4.90728	41.7852	-109.797	49.637
6100	41.1882	5.47075	41.8455	-112.875	46.7513
6110	41.7264	4.5701	41.9057	-112.703	46.4061
6120	41.6707	4.65625	41.9659	-116.015	44.0763
6130	42.0184	4.35026	42.0262	-111.359	47.3559
6140	41.9419	4.5945	42.0863	-114.988	47.2984
6150	40.8145	6.35841	42.1465	-113.016	48.8983
6160	40.6054	7.12436	42.2066	-113.277	51.734
6170	39.8976	7.59903	42.2668	-114.789	47.3523
6180	41.4806	5.50406	42.3269	-115.084	47.4892
				-138.893	35.4593
				-138.61	34.1215
				-141.077	34.6838
				-140.919	35.0227
				-142.962	34.1026
				-143.004	35.8938
				-145.121	30.9293
				-148.113	32.4276
				-146.731	32.796
				-147.673	31.982
				-148.29	32.5064
				-150.007	32.5067
				-151.8	30.3364
				-154.667	28.8652
				-152.334	33.1752
				-156.151	30.6757
				-153.894	33.261
				-156.886	33.8262
				-157.728	37.6626
				-158.77	34.7043
				-161.938	35.716
				-161.625	38.6373
				-163.1	36.669
				-163.625	40.3842
				-164.325	39.2384
				-165.15	39.4678
				-167.05	40.2716
				-169.025	38.8455
				-168.725	41.0218
				-169.4	41.9985
				-171.125	39.6217
				-169.575	42.087
				-171.025	39.5738
				-169.85	41.669
				-171.75	39.0673
				-171.3	39.7247
				-171.275	38.812
				-173.15	37.3472
				-173.075	38.079
				-170.675	41.2878
				-169.225	43.8799
				-171.475	40.5711
				-171.55	40.3042
				-176.225	34.7046
				-170.825	39.9866
				-170.95	40.174
				-173.15	38.2774
				-173.6	37.8861
				-174.575	36.0433
				-172.075	40.8148
				-174	36.9126
				-174.45	36.7011
				-174.15	37.1704
				-175.1	35.9787
				-173.675	38.2876
				-176.575	34.0619
				-174.5	36.2196
				-175.35	35.7747
				-175.825	35.7251
				-176.05	35.6461
				-176.05	34.9172
				-176.125	34.7518
				-177	33.4151
				-176.15	35.1111
				-175.8	34.8619
				-177.3	33.4572
				-176.725	34.2977
				-175.325	35.9926
				-176.75	34.4161
				-178.425	32.3725
				-176.525	34.2236
				-178	33.0903
				-177.4	34.0653
				-178.025	32.7919
				-177.975	32.7439
				-176.4	35.8582
				-176.75	34.182
				-177.175	33.805
				-178.425	32.8165
				-177.825	33.8806
				-179.325	31.2955
				-179.125	31.5311
				-178.675	32.3421
				-179.65	31.7815
				-177.675	33.6427
				-176.675	34.3408
				-178.95	32.2314
				-178.45	33.0878
				-178.175	33.1011
				-178.475	33.135
				-178.15	32.8526
				-179.95	31.1513
				-179.525	31.7586
				-179.875	30.5892
				-179.675	30.9989
				-180.325	31.0299
				-179.45	31.7656
				-180	30.7711
				-180.675	30.4974
				-180.15	31.0898
				-179.275	32.474
				-180.35	30.6091
				-179.4	31.6728
				-180.975	30.2134
				-180.925	30.2963
				-181.575	29.6889
				-181.35	29.629
				-179.575	31.5111
				-181.275	30.2047
				-180.525	30.571
				-179.65	31.5604
				-180.55	31.2865
				-182.475	29.1443
				-180.8	31.1117
				-180.375	31.1212
				-181.2	30.3905
				-181.925	30.0218
				-180.7	30.7366
				-181.5	30.1645
				-180.45	30.72
				-181.425	30.1838
				-181.225	30.2271
				-179.775	32.2975
				-178.35	34.8198
				-178.8	33.9429
				-181.175	31.9678
				-181.225	31.3217
				-178.525	34.379
				-180.525	31.935
				-180.35	32.4773
				-180.875	32.0964
				-179.3	33.4528
				-180.75	31.7774
				-181.95	30.9467
				-181.425	31.2616
				-179.575	32.8615
				-181.325	31.344
				-180.275	32.3201
				-180.1	32.377
				-180.025	32.3742
				-182.05	31.0102
				-180.625	32.1185
				-182.6	30.5406
				-181.025	32.4561
				-181.275	31.5636
				-182.4	30.739
				-181.325	30.8353
				-182.15	30.7178
				-182.7	30.323
				-182.5	30.4604
				-182.175	30.9853
				-183.575	29.5964
				-182.175	31.0365
				-182.3	30.6841
				-182.525	30.2989
				-182.45	31.0325
				-183.175	29.4884
				-183.1	29.6925
				-182.65	30.1885
				-183.125	29.5934
				-183	30.2616
				-183	29.9183
				-183.525	29.5572
				-182.925	29.9256
				-183.125	30.1045
				-184.05	29.1806
				-182.8	30.2257
				-182.575	30.2591
				-183	29.7143
				-184	29.1192
				-183.925	29.545
				-183.15	29.7822
				-183.625	29.3637
				-184.1	29.2747
				-183.575	29.6
				-182.925	29.923
				-184.9	28.5882
				-184.25	28.633
				-184.425	28.9199
				-184.525	28.7805
				-184.075	28.9021
				-184	29.3365
				-185	28.2249
				-183.775	29.3632
				-185	28.4676
				-184.275	29.1198
				-184.125	28.9699
				-184.025	29.0538
				-184.85	28.5515
				-184.925	28.5287
				-184.95	28.5366
				-185.6	28.1143
				-185.425	28.3299
				-184.85	28.2938
				-185	28.4868
				-185.325	28.5735
				-185.275	28.2698
				-184.7	28.7121
				-185.2	28.4006
				-184.5	28.8487
				-185.35	28.4662
				-185.325	28.1913
				-185.275	28.2282
				-185.925	27.8379
				-185.2	28.3655
				-185.425	27.949
				-185.275	28.393
				-185.3	28.1587
				-185.2	28.4002
				-184.8	28.6665
				-185.725	28.0361
				-186.05	27.7376
				-185.425	28.2432
				-186.025	27.7694
				-186.425	27.6143
				-185.225	28.4562
				-185.875	27.8707
				-185.65	27.7263
				-186.225	27.4084
				-185.35	28.0469
				-185.35	27.8437
				-186.15	27.1765
				-185.5	27.8942
				-185.8	27.5631
				-185.95	27.6878
				-185.875	27.5116
				-186.15	27.5597
				-185.875	27.8446
				-185.425	28.1065
				-186.875	27.1695
				-185.675	27.9632
				-186.225	27.5013
				-186.375	27.4776
				-186.725	27.1636
				-186.125	27.4478
				-186.5	27.2885
				-186.375	27.5431
				-186.925	27.2342
				-186.85	27.1141
				-186.75	27.1726
				-186.7	27.3348
				-186.275	27.5345
				-186.25	27.5597
				-186.65	27.4392
				-187.3	27.0894
				-187.025	27.2231
				-186.8	27.2736
				-186.425	27.5476
				-186.675	27.4871
				-187.025	27.2461
				-186.7	27.3974
				-186.975	27.1467
				-186.55	27.4198
				-187.225	27.1058
				-186.775	27.3235
				-186.825	27.3302
				-187.075	27.2285
				-187.025	27.2342
				-187.175	27.2168
				-187.325	26.9811
				-186.875	27.434
				-187.1	27.1901
				-186.925	27.2943
				-186.475	27.8018
				-187.3	27.1324
				-187.075	27.2285
				-186.825	27.3453
				-186.825	27.4183
				-187.375	27.0773
				-187.15	27.2549
				-187.4	27.2858
				-186.825	27.4183
				-187.225	27.2698
				-187.2	27.2491
				-187.2	27.2848
				-187.55	27.1171
				-187.45	27.1171
				-187.475	27.0689
				-187.375	27.2294
				-187.3	27.2965
				-187.725	27.0215
				-187.65	27.0082
				-186.8	27.583
				-187.875	26.9762
				-187.525	27.0756
				-187.825	27.0847
				-188	27.012
				-188.2	26.9121
				-188.225	26.9325
				-187.725	27.1583
				-187.575	27.2425
				-187.775	27.131
				-187.375	27.3957
				-188.2	26.9777
				-188.15	26.9694
				-187.5	27.2858
				-188.225	26.9325
				-187.775	27.131
				-188.1	27.0278
				-188.025	27.0663
				-187.75	27.1446
				-188.55	26.8132
				-187.95	27.0378
				-188.075	27.0405
				-188.1	27.0613
				-188.325	26.9495
				-188.5	26.8675
				-188.55	26.8766
				-188.275	26.9737
				-188.55	26.8448
				-188.575	26.7399
				-188.5	26.8994
				-188.3	26.9448
				-188.2	27.0775
				-188.575	26.8336
				-188.675	26.8022
				-188.725	26.8305
				-188.425	26.9823
				-188.55	26.9551
				-188.675	26.8971
				-188.425	26.9344
				-188.5	26.9789
				-188.825	26.8188
				-188.9	26.7874
				-188.6	26.9178
				-188.325	27.0649
				-188.75	26.8006
				-188.65	26.9407
				-188.825	26.707
				-188.575	27.0086
				-188.725	26.8935
				-188.65	26.9271
				-189.05	26.7572
				-188.75	26.7886
				-188.775	26.8402
				-188.875	26.778
				-188.7	26.9178
				-188.8	26.9047
				-188.725	26.8935
				-188.825	26.8305
				-188.975	26.8288
				-188.775	26.8524
				-189.2	26.7678
				-188.825	26.8935
				-188.9	26.7984
				-189.275	26.7307
				-189.375	26.7011
				-189.25	26.7483
				-188.9	26.924
				-189.3	26.67
				-189.375	26.6717
				-189.025	26.7771
				-189.225	26.758
				-189.375	26.7011
				-189	26.7568
				-189.05	26.7976
				-189.15	26.7876
				-188.975	26.8913
				-189.575	26.6304
				-189.225	26.758
				-189.475	26.665
				-189.2	26.7376
				-189.175	26.7777
				-189.125	26.8284
				-189.2	26.7981
				-189.5	26.6274
				-189.325	26.7495
				-189.05	26.7976
				-189.45	26.6449
				-189.5	26.6852
				-189.475	26.7234
				-189.475	26.665
				-189.05	26.8284
				-189.4	26.7511
				-189.7	26.5891
				-189.35	26.6516
				-189.725	26.6372
				-189.6	26.6792
				-189.45	26.7326
				-189.5	26.6562
				-189.35	26.74
				-189.525	26.6764
