# Supplementary material for: Unraveling the pathological biomineralization of monosodium urate crystals in gout patients
Source: Commun Biol. 2024 Jul 7;7:828. doi: 10.1038/s42003-024-06534-6 (PMC11228021; doi:10.1038/s42003-024-06534-6)
Supplement: Supplementary file 8 — Supplementary Data 5 [file 42003_2024_6534_MOESM8_ESM.xlsx]

## Sheet: MSU control 1 SOLEIL
2Theta	Intensity (cps)	Error
0.0002	128.941	2.8285
0.0042	102.625	2.58406
0.0082	68.0625	2.09039
0.0122	46.375	1.7182
0.0162	42.75	1.6485
0.0202	41.875	1.63126
0.0242	42.625	1.64605
0.0282	41.5625	1.62507
0.0322	41.1875	1.6176
0.0362	45.6875	1.70518
0.0402	47.0625	1.73112
0.0442	49.0625	1.76822
0.0482	48.875	1.76477
0.0522	48.3125	1.75439
0.0562	54	1.85685
0.0602	54.75	1.86998
0.0642	53.8	1.91286
0.0682	58.6	1.99813
0.0722	63.1333	2.0757
0.0762	64.6667	2.10135
0.0802	71.8667	2.21816
0.0842	84.4	2.4093
0.0882	96	2.57496
0.0922	106.133	2.71241
0.0962	146.467	3.20948
0.1002	464.733	6.03172
0.1042	1000.47	9.57711
0.1082	1466.27	12.3085
0.1122	1858.73	14.5013
0.1162	2369.47	17.2721
0.1202	4811.87	29.994
0.1242	9778.56	54.7875
0.1282	12985.2	0 71.281593
0.1322	13464.9	3 73.690386
0.1362	13102.6	0 71.871134
0.1402	12430.9	3 68.497675
0.1442	11620.5	7 64.424987
0.1482	10854.8	0 60.574916
0.1522	10238.1	3 57.471963
0.1562	9685.93	54.6915
0.1602	9145.27	51.9671
0.1642	8648.4	49.4614
0.1682	8161.06	46.6384
0.1722	7672.93	44.5351
0.1762	7335.6	42.8289
0.1802	6909.73	40.6726
0.1842	6646.27	39.3371
0.1882	6311.33	37.6375
0.1922	6065.53	36.3887
0.1962	5813.6	35.1073
0.2002	5546.33	33.7461
0.2042	5233.47	32.1501
0.2082	5126.53	31.6038
0.2122	4964	30.7728
0.2162	5014.94	30.6948
0.2202	5072.62	30.9891
0.2242	5122.06	31.2413
0.2282	5073.06	30.9914
0.2322	4809.12	29.6439
0.2362	4227.38	26.6642
0.2402	3594.62	23.4029
0.2442	2998.44	20.3019
0.2482	2542.56	17.9032
0.2522	2414.94	17.2259
0.2562	2404.62	17.171
0.2602	2423.5	17.2714
0.2642	2428.75	17.2994
0.2682	2435	17.0724
0.2722	2461	17.4707
0.2762	2468.38	17.5099
0.2802	2472	17.2679
0.2842	2486.71	17.3456
0.2882	2519.31	17.7801
0.2922	2505.12	17.7048
0.2962	2519.19	17.7794
0.3002	2556.75	17.9784
0.3042	2568.56	18.0409
0.3082	2587.75	18.1424
0.3122	2618.81	18.3066
0.3162	2633.44	18.3838
0.3202	2611.81	18.2696
0.3242	2639.81	18.4175
0.3282	2665.38	18.5524
0.3322	2675.62	18.6065
0.3362	2706.12	18.7673
0.3402	2708	18.7772
0.3442	2715.38	18.816
0.3482	2739.5	18.9431
0.3522	2747.31	18.9842
0.3562	2773.94	19.1243
0.3602	2769	19.0983
0.3642	2773.5	19.122
0.3682	2782.2	19.4678
0.3722	2799.07	19.5569
0.3762	2806.67	19.5971
0.3802	2804.73	19.5869
0.3842	2821.33	19.6745
0.3882	2836.8	19.7562
0.3922	2862.73	19.893
0.3962	2841.93	19.7832
0.4002	2856.47	19.8599
0.4042	2911.6	20.1505
0.4082	2917.2	20.18
0.4122	2948	20.3421
0.4162	2996.93	20.5994
0.4202	3105.87	21.1712
0.4242	3188.67	21.6048
0.4282	3284.07	22.1035
0.4322	3416.87	22.7962
0.4362	3533.73	23.4044
0.4402	3660.81	23.7453
0.4442	3777.87	24.6711
0.4482	3889.56	24.9262
0.4522	4042.93	26.0415
0.4562	4147.67	26.5818
0.4602	4308.73	27.4113
0.4642	4471.2	28.2466
0.4682	4563.2	28.719
0.4722	4654.67	29.1883
0.4762	4820.13	30.0364
0.4802	4899.8	30.4443
0.4842	5058.73	31.2573
0.4882	5191.07	31.9335
0.4922	5318.6	32.5847
0.4962	5484.47	33.4308
0.5002	5623.4	34.1388
0.5042	5813.53	35.107
0.5082	6067.73	36.3999
0.5122	6563.73	38.9185
0.5162	7064.6	41.4571
0.5202	7784.53	45.0993
0.5242	8524.33	48.8354
0.5282	9255.6	52.5233
0.5322	9902.87	55.7841
0.5362	10554.6	0 59.064622
0.5402	11232.3	3 61.466668
0.5442	11698.6	0 64.440746
0.5482	12231.1	0 67.115243
0.5522	12555.8	6 68.408735
0.5562	13142.1	0 71.688695
0.5602	13488.4	0 73.426671
0.5642	13806.3	0 75.021671
0.5682	14144.6	0 76.718651
0.5722	14315	0 77.573630
0.5762	14695.9	0 79.484342
0.5802	14885.5	8 80.093987
0.5842	15165.5	0 81.839193
0.5882	15259.4	1 81.968319
0.5922	15388.4	0 82.956769
0.5962	15626	0 84.148214
0.6002	15570.8	0 83.871200
0.6042	15862.6	0 85.334239
0.6082	15806.8	0 85.054427
0.6122	15741.6	0 84.727920
0.6162	15454.2	0 83.287074
0.6202	15323	0 82.628964
0.6242	15091.8	0 81.469678
0.6282	14782.7	0 79.919423
0.6322	14548	0 78.742349
0.6362	14282.4	1 77.069959
0.6402	14078.6	0 76.387553
0.6442	13843.9	0 75.210133
0.6482	13443.4	0 73.200541
0.6522	13320.7	3 72.966412
0.6562	12994.8	0 71.329802
0.6602	12719.8	0 69.948692
0.6642	12633.5	7 69.515057
0.6682	12424.5	7 68.465189
0.6722	12168.1	3 67.177344
0.6762	12001.7	3 66.341206
0.6802	11802.7	3 65.341118
0.6842	11624.2	0 64.443753
0.6882	11475.6	0 63.696742
0.6922	11296	0 62.793766
0.6962	11008.8	0 60.974267
0.7002	10863.3	0 60.243224
0.7042	10813.9	7 60.369009
0.7082	10615.5	7 59.370877
0.7122	10436.3	3 58.469495
0.7162	10280.9	7 57.687057
0.7202	10149.7	7 57.026641
0.7242	10018	0 56.363772
0.7282	9857.07	55.5534
0.7322	9653.4	54.5276
0.7362	9604.73	54.2825
0.7402	9489.73	53.7031
0.7442	9339.6	52.9466
0.7482	9191.5	51.832
0.7522	9092.67	51.702
0.7562	8967.6	51.0714
0.7602	8877.93	50.6192
0.7642	8765.47	50.052
0.7682	8657.33	49.5065
0.7722	8525.93	48.8435
0.7762	8437.33	48.3963
0.7802	8343.4	47.9222
0.7842	8273.13	47.5674
0.7882	8113.07	46.7591
0.7922	8105.2	46.7194
0.7962	8026.27	46.3207
0.8002	7869.13	45.5268
0.8042	7820.2	45.2795
0.8082	7685.6	44.5992
0.8122	7674	44.5405
0.8162	7595.8	44.1451
0.8202	7487.13	43.5955
0.8242	7426.2	43.2873
0.8282	7303.31	42.3074
0.8322	7287.71	41.9101
0.8362	7171.44	41.6408
0.8402	7092.44	41.2413
0.8442	7051.44	41.0339
0.8482	6969.31	40.6185
0.8522	6945.94	40.5003
0.8562	6874.94	40.141
0.8602	6771.75	39.6188
0.8642	6761.62	39.5675
0.8682	6661.5	39.0606
0.8722	6598.25	38.7403
0.8762	6556.81	38.5304
0.8802	6558.38	38.5384
0.8842	6448.5	37.9817
0.8882	6360.31	37.5348
0.8922	6349.88	37.4819
0.8962	6272.62	37.0902
0.9002	6205.94	36.752
0.9042	6155.81	36.4978
0.9082	6080.75	36.117
0.9122	6062.31	36.0234
0.9162	5954.62	35.4768
0.9202	5963.38	35.5212
0.9242	5934.88	35.3765
0.9282	5859.19	34.9922
0.9322	5824.5	34.816
0.9362	5794.47	34.3547
0.9402	5711	34.2392
0.9442	5702	34.1935
0.9482	5622	33.7868
0.9522	5610.44	33.728
0.9562	5508.81	33.2111
0.9602	5464.88	32.9875
0.9642	5436.25	32.8418
0.9682	5391.25	32.6128
0.9722	5373.62	32.523
0.9762	5387.12	32.5918
0.9802	5268.81	31.9892
0.9842	5283	31.7572
0.9882	5220.56	31.7434
0.9922	5182.69	31.5503
0.9962	5168.31	31.4771
1.0002	5148.5	31.3761
1.0042	5099.69	31.1272
1.0082	5065.71	30.6515
1.0122	5036.25	30.8036
1.0162	4965.56	30.4429
1.0202	4966.41	30.1459
1.0242	4946	30.343
1.0282	4886.31	30.0382
1.0322	4858.94	29.8984
1.0362	4879.12	30.0015
1.0402	4848.25	29.8438
1.0442	4775.75	29.4734
1.0482	4807.06	29.6334
1.0522	4749.06	29.3369
1.0562	4716.19	29.1689
1.0602	4655.94	28.5626
1.0642	4658.75	28.8751
1.0682	4653.18	28.5485
1.0722	4648.44	28.8223
1.0762	4632.19	28.7392
1.0802	4565	28.3953
1.0842	4567.25	28.4068
1.0882	4538.06	28.2574
1.0922	4500.62	28.0656
1.0962	4502	28.0727
1.1002	4486.62	27.9939
1.1042	4449.56	27.804
1.1082	4423.88	27.6724
1.1122	4406.75	27.5846
1.1162	4392.44	27.5112
1.1202	4365.94	27.3753
1.1242	4335.5	27.2192
1.1282	4363.75	27.3641
1.1322	4341.12	26.9535
1.1362	4284.39	26.3993
1.1402	4283.65	26.6593
1.1442	4280.53	26.6434
1.1482	4241.71	26.4445
1.1522	4229.06	26.3798
1.1562	4201.94	26.2408
1.1602	4172.71	26.091
1.1642	4161.65	26.0343
1.1682	4151.35	25.9815
1.1722	4120.41	25.8229
1.1762	4141.33	25.6679
1.1802	4102.24	25.7297
1.1842	4060.82	25.5172
1.1882	4051.12	25.4674
1.1922	4058.47	25.5052
1.1962	4036.82	25.3941
1.2002	4028.94	25.3536
1.2042	3999	25.1999
1.2082	3987.71	25.1419
1.2122	3960.65	25.0029
1.2162	3974.12	25.0721
1.2202	3950.71	24.9519
1.2242	3923.94	24.8144
1.2282	3904.71	24.7155
1.2322	3926.06	24.8253
1.2362	3857	24.4703
1.2402	3882.65	24.6021
1.2442	3859.94	24.4854
1.2482	3855	24.46
1.2522	3843.88	24.4028
1.2562	3820.31	24.5691
1.2602	3788.44	24.4046
1.2642	3795.44	24.4407
1.2682	3802.62	24.4778
1.2722	3817.18	24.2654
1.2762	3800.69	24.4678
1.2802	3727.56	24.0903
1.2842	3747.44	24.1929
1.2882	3732.06	24.1135
1.2922	3705.25	23.975
1.2962	3677.71	23.5473
1.3002	3680.69	23.8481
1.3042	3680.94	23.8493
1.3082	3646.94	23.6736
1.3122	3658.12	23.7314
1.3162	3658	23.7308
1.3202	3651.88	23.6991
1.3242	3614.69	23.5067
1.3282	3616.75	23.5174
1.3322	3598.24	23.1375
1.3362	3583.62	23.346
1.3402	3616.53	23.2319
1.3442	3567	23.2599
1.3482	3590.5	23.3816
1.3522	3573.75	23.2949
1.3562	3524.19	23.0382
1.3602	3492.41	22.5911
1.3642	3517.56	23.0039
1.3682	3562	23.234
1.3722	3519.81	23.0155
1.3762	3492.81	22.8756
1.3802	3508	22.9543
1.3842	3504.5	22.9362
1.3882	3493.88	22.8811
1.3922	3462.69	22.7194
1.3962	3452.12	22.6647
1.4002	3413.31	22.4633
1.4042	3446.75	22.6368
1.4082	3437.31	22.5878
1.4122	3447.62	22.6413
1.4162	3417.19	22.4834
1.4202	3431.75	22.559
1.4242	3421.88	22.2265
1.4282	3396.44	22.3757
1.4322	3381.69	22.2991
1.4362	3387.53	22.0488
1.4402	3378.65	22.0028
1.4442	3377.94	21.9992
1.4482	3384.22	21.7793
1.4522	3358.65	21.8993
1.4562	3354.94	21.8801
1.4602	3355.65	21.8838
1.4642	3335.65	21.7802
1.4682	3370.33	21.7076
1.4722	3336.53	21.7848
1.4762	3281.88	21.5016
1.4802	3328.12	21.7412
1.4842	3310	21.6474
1.4882	3300.53	21.5983
1.4922	3270.59	21.4431
1.4962	3319	21.694
1.5002	3245.94	21.065
1.5042	3283.24	21.5087
1.5082	3263.94	21.4086
1.5122	3266.29	21.4208
1.5162	3266.12	21.4199
1.5202	3283.65	21.5108
1.5242	3268.18	21.4306
1.5282	3241.47	21.2921
1.5322	3249.18	21.3321
1.5362	3236.76	21.2677
1.5402	3228.88	21.2268
1.5442	3213.12	21.145
1.5482	3196.71	21.0598
1.5522	3207.71	21.1169
1.5562	3184.82	20.9981
1.5602	3194.12	21.0464
1.5642	3196.75	21.3372
1.5682	3191.25	21.3086
1.5722	3174.56	21.2216
1.5762	3162.44	21.1584
1.5802	3186.31	21.2828
1.5842	3158.94	21.1401
1.5882	3158.44	21.1375
1.5922	3138.69	21.0345
1.5962	3150.38	21.0955
1.6002	3157.88	21.1346
1.6042	3142.41	20.7778
1.6082	3146.12	21.0733
1.6122	3107.5	20.8718
1.6162	3145.62	21.0707
1.6202	3127.25	20.9749
1.6242	3119.18	20.657
1.6282	3108.94	20.8793
1.6322	3132.19	21.0006
1.6362	3086.75	20.7635
1.6402	3110.75	20.8888
1.6442	3127.88	20.9781
1.6482	3066.62	20.6584
1.6522	3076.62	20.7106
1.6562	3098.75	20.8261
1.6602	3072.94	20.6914
1.6642	3073.12	20.6923
1.6682	3066.88	20.385
1.6722	3081.5	20.7361
1.6762	3052.81	20.5862
1.6802	3037.31	20.5052
1.6842	3092.75	20.7948
1.6882	3048.19	20.562
1.6922	3060.31	20.6254
1.6962	3026.56	20.449
1.7002	3049.06	20.5666
1.7042	3025.25	20.4422
1.7082	3012.06	20.3732
1.7122	3028.19	20.4575
1.7162	3038	20.2347
1.7202	3018.06	20.1308
1.7242	3020.47	20.1434
1.7282	3018.82	20.1348
1.7322	2997.18	20.022
1.7362	3006.06	20.0683
1.7402	3023.88	20.1612
1.7442	3018.94	20.1354
1.7482	3003.29	20.0539
1.7522	2982.71	19.9466
1.7562	3004.24	20.0588
1.7602	3002.76	20.0511
1.7642	2964.76	19.8531
1.7682	2994.5	19.762
1.7722	2958.12	19.8184
1.7762	2978.65	19.9254
1.7802	2977.28	19.6725
1.7842	3009.17	19.8382
1.7882	2973.94	19.9009
1.7922	2952.24	19.7877
1.7962	2939.82	19.723
1.8002	2983.71	19.9518
1.8042	2977.65	19.9202
1.8082	2960.47	19.8307
1.8122	2977.18	19.9178
1.8162	2954.29	19.7984
1.8202	2939.47	19.7211
1.8242	2944.47	19.7472
1.8282	2955	19.8021
1.8322	2937.94	19.7131
1.8362	2945.29	19.7515
1.8402	2939.76	19.7226
1.8442	2915	19.5934
1.8482	2906.35	19.5483
1.8522	2915.71	19.5971
1.8562	2913.12	19.5836
1.8602	2900.35	19.5169
1.8642	2910.12	19.5679
1.8682	2913.56	19.8575
1.8722	2891.5	19.7418
1.8762	2899.56	19.7841
1.8802	2898.88	19.7805
1.8842	2888.12	19.7241
1.8882	2916.56	19.8732
1.8922	2884.62	19.7057
1.8962	2882.38	19.6939
1.9002	2879.31	19.6779
1.9042	2917.31	19.8771
1.9082	2847.12	19.5089
1.9122	2874.31	19.6516
1.9162	2874.44	19.6523
1.9202	2878.62	19.6743
1.9242	2866.94	19.6129
1.9282	2882.94	19.6969
1.9322	2869.12	19.6244
1.9362	2886.69	19.7165
1.9402	2877.82	19.3992
1.9442	2891.94	19.7441
1.9482	2857.94	19.2953
1.9522	2846.19	19.504
1.9562	2859.56	19.5742
1.9602	2858.06	19.5663
1.9642	2890.88	19.7385
1.9682	2859.06	19.5716
1.9722	2841.62	19.4801
1.9762	2881.81	19.691
1.9802	2828	19.4085
1.9842	2841.69	19.4804
1.9882	2859.38	19.5732
1.9922	2831.44	19.4265
1.9962	2839.81	19.4705
2.0002	2803.69	19.2807
2.0042	2828.69	19.4121
2.0082	2812.31	19.3261
2.0122	2835.19	19.4462
2.0162	2802.81	19.2761
2.0202	2806.94	19.2978
2.0242	2805.62	19.2909
2.0282	2806.06	19.2932
2.0322	2823.94	19.3872
2.0362	2819.75	19.3652
2.0402	2816.84	18.6177
2.0442	2807.88	19.0335
2.0482	2814.94	19.0705
2.0522	2790.56	18.7006
2.0562	2799.88	18.9916
2.0602	2815.24	19.072
2.0642	2801.71	19.0012
2.0682	2788.06	18.9297
2.0722	2776	18.8666
2.0762	2808	19.0341
2.0802	2801.44	18.7573
2.0842	2797.47	18.979
2.0882	2791.11	18.7035
2.0922	2786.71	18.9227
2.0962	2787.06	18.9245
2.1002	2779.24	18.8835
2.1042	2794.94	18.9658
2.1082	2811.12	19.0504
2.1122	2778.59	18.8802
2.1162	2760.82	18.7871
2.1202	2778.59	18.8802
2.1242	2779.24	18.8835
2.1282	2771.65	18.8438
2.1322	2747.53	18.7174
2.1362	2745.22	18.464
2.1402	2761	18.788
2.1442	2757.53	18.7698
2.1482	2719.59	18.5709
2.1522	2791.69	19.2177
2.1562	2741.06	18.9513
2.1602	2750.12	18.999
2.1642	2770.12	19.1043
2.1682	2756.44	19.0322
2.1722	2759.69	19.0493
2.1762	2772.38	19.1161
2.1802	2765.38	19.0793
2.1842	2746	18.9773
2.1882	2750.31	19
2.1922	2737.19	18.9309
2.1962	2750.82	18.7347
2.2002	2731	18.6308
2.2042	2764.69	19.0756
2.2082	2749.25	18.9944
2.2122	2725.24	18.6006
2.2162	2707.81	18.7762
2.2202	2738.44	18.9375
2.2242	2759	19.0457
2.2282	2725.56	18.8697
2.2322	2688.5	18.6744
2.2362	2736	18.9247
2.2402	2732.19	18.9046
2.2442	2723.12	18.8568
2.2482	2708	18.5102
2.2522	2731.69	18.9019
2.2562	2715.56	18.817
2.2602	2721	18.8456
2.2642	2735.75	18.9233
2.2682	2717.94	18.8295
2.2722	2720.12	18.841
2.2762	2696	18.7139
2.2802	2710.81	18.792
2.2842	2712.88	18.8028
2.2882	2711.19	18.794
2.2922	2701.81	18.7445
2.2962	2735.5	18.922
2.3002	2697.12	18.7198
2.3042	2689.12	18.6777
2.3082	2691.62	18.6908
2.3122	2695.5	18.7113
2.3162	2697.06	18.7195
2.3202	2717	18.8246
2.3242	2704.38	18.7581
2.3282	2684.59	18.3873
2.3322	2681.56	18.1313
2.3362	2676.18	18.3431
2.3402	2709.94	18.5203
2.3442	2697.18	18.4534
2.3482	2675.12	18.3376
2.3522	2688.59	18.4083
2.3562	2689.41	18.4126
2.3602	2698.94	18.4626
2.3642	2692.12	18.4268
2.3682	2678.06	18.353
2.3722	2678.35	18.3546
2.3762	2681.41	18.3706
2.3802	2671	18.3159
2.3842	2653.41	18.2236
2.3882	2690.41	18.4179
2.3922	2652	18.2161
2.3962	2655.53	18.2347
2.4002	2672	18.3212
2.4042	2685.76	18.3935
2.4082	2644.12	18.1747
2.4122	2681.41	18.3706
2.4162	2659.47	18.2554
2.4202	2661.65	18.2668
2.4242	2673.71	18.3301
2.4282	2666.94	18.2946
2.4322	2673.88	18.3311
2.4362	2679.06	18.1182
2.4402	2644.88	18.1787
2.4442	2686.88	18.3993
2.4482	2656.76	18.2412
2.4522	2658.71	18.2514
2.4562	2666.82	18.294
2.4602	2616.71	18.0306
2.4642	2646.59	18.1877
2.4682	2653.81	18.4914
2.4722	2648.69	18.4643
2.4762	2663.94	18.5448
2.4802	2647.69	18.4591
2.4842	2650.47	18.2081
2.4882	2645.19	18.4459
2.4922	2663.06	18.5402
2.4962	2649.81	18.4703
2.5002	2635.75	18.396
2.5042	2628.62	18.3584
2.5082	2661.59	18.2665
2.5122	2642.44	18.4313
2.5162	2643.69	18.4379
2.5202	2634.06	18.1218
2.5242	2663.5	18.5425
2.5282	2608.06	18.2498
2.5322	2636.06	18.3977
2.5362	2618.5	18.3049
2.5402	2647.88	18.46
2.5442	2615.44	18.2887
2.5482	2621.69	18.3218
2.5522	2621.62	18.3214
2.5562	2609.12	18.2554
2.5602	2598	17.9322
2.5642	2599.31	18.2035
2.5682	2621.82	18.0575
2.5722	2626	18.3445
2.5762	2623.38	18.3307
2.5802	2637.5	18.4053
2.5842	2602.62	18.221
2.5882	2597.19	18.1923
2.5922	2602.94	18.2227
2.5962	2626.94	18.3495
2.6002	2614.69	18.2848
2.6042	2599.69	18.2055
2.6082	2612.44	18.2729
2.6122	2601.38	18.2144
2.6162	2601.25	18.2137
2.6202	2615.25	18.2877
2.6242	2639.94	18.4181
2.6282	2583.81	18.1215
2.6322	2609.59	17.9932
2.6362	2610.22	17.7579
2.6402	2592.76	17.9046
2.6442	2620.65	18.0513
2.6482	2589.65	17.8882
2.6522	2586.71	17.8728
2.6562	2613.88	18.0158
2.6602	2609.88	17.9947
2.6642	2596.18	17.9226
2.6682	2588.82	17.8839
2.6722	2607.59	17.9826
2.6762	2622.33	17.8214
2.6802	2596.82	17.926
2.6842	2600	17.9427
2.6882	2576.06	17.8167
2.6922	2588.18	17.8805
2.6962	2578.88	17.8316
2.7002	2590.29	17.8916
2.7042	2608.12	17.9854
2.7082	2574.12	17.8065
2.7122	2557	17.7163
2.7162	2591.82	17.8997
2.7202	2597.53	17.9297
2.7242	2585.53	17.8666
2.7282	2565.94	17.7634
2.7322	2578.06	17.8272
2.7362	2576.47	17.8189
2.7402	2579.71	17.8359
2.7442	2583.29	17.8548
2.7482	2597.59	17.93
2.7522	2579.59	17.8353
2.7562	2540.19	17.8907
2.7602	2575.12	18.0756
2.7642	2575.25	18.0763
2.7682	2598.12	18.1972
2.7722	2584.94	17.8635
2.7762	2565	18.022
2.7802	2563.38	18.0134
2.7842	2577.38	18.0875
2.7882	2569	18.0432
2.7922	2555.19	17.9701
2.7962	2559.88	17.7315
2.8002	2591.94	18.1645
2.8042	2569.94	18.0481
2.8082	2556.94	17.9793
2.8122	2574.44	18.072
2.8162	2576.81	18.0845
2.8202	2574.06	18.07
2.8242	2551.38	17.9499
2.8282	2574	18.0696
2.8322	2571.53	17.7929
2.8362	2560.56	17.9985
2.8402	2559.82	17.7312
2.8442	2555.94	17.9741
2.8482	2569	18.0432
2.8522	2575.12	18.0756
2.8562	2548.62	17.9353
2.8602	2528.65	17.5669
2.8642	2552	17.9532
2.8682	2572.5	18.0617
2.8722	2566.75	18.0313
2.8762	2545.44	17.9185
2.8802	2550.62	17.9459
2.8842	2536.19	17.8695
2.8882	2570.88	18.0531
2.8922	2538.44	17.8814
2.8962	2522.81	17.7986
2.9002	2546.44	17.9238
2.9042	2566.75	18.0313
2.9082	2549.44	17.9396
2.9122	2527.19	17.8218
2.9162	2532.81	17.8516
2.9202	2527.19	17.8218
2.9242	2553.94	17.7002
2.9282	2550.69	17.9463
2.9322	2522.12	17.795
2.9362	2540.76	17.6308
2.9402	2548.53	17.6717
2.9442	2499	17.4105
2.9482	2527.44	17.3238
2.9522	2537.76	17.615
2.9562	2542.47	17.6398
2.9602	2538	17.6162
2.9642	2543.29	17.6441
2.9682	2510.56	17.2351
2.9722	2543	17.6425
2.9762	2516.35	17.502
2.9802	2485.29	17.3381
2.9842	2535.24	17.6016
2.9882	2526.76	17.557
2.9922	2482.65	17.3242
2.9962	2496.53	17.3974
3.0002	2528.33	17.3284
3.0042	2519.47	17.5185
3.0082	2534	17.5951
3.0122	2523	17.5371
3.0162	2505.41	17.4443
3.0202	2499.82	17.4148
3.0242	2526.76	17.557
3.0282	2503.71	17.4353
3.0322	2527.47	17.5607
3.0362	2520.59	17.5244
3.0402	2539	17.6215
3.0442	2503.59	17.4347
3.0482	2519.06	17.5163
3.0522	2485.53	17.3394
3.0562	2500.88	17.4204
3.0602	2501.59	17.4241
3.0642	2513.56	17.7496
3.0682	2499.75	17.6763
3.0722	2511.62	17.7393
3.0762	2508.62	17.7234
3.0802	2510.5	17.7333
3.0842	2492.62	17.6386
3.0882	2496.88	17.6611
3.0922	2504.38	17.7009
3.0962	2490.69	17.6283
3.1002	2492.81	17.6395
3.1042	2512	17.4791
3.1082	2486.25	17.6047
3.1122	2506.81	17.7138
3.1162	2492.62	17.6386
3.1202	2485.5	17.6008
3.1242	2509.47	17.4657
3.1282	2494.69	17.6495
3.1322	2496.5	17.6591
3.1362	2462.56	17.479
3.1402	2484.62	17.5961
3.1442	2503.19	17.6946
3.1482	2491.56	17.6329
3.1522	2476.69	17.554
3.1562	2463.81	17.4856
3.1602	2483.75	17.5915
3.1642	2503.75	17.6976
3.1682	2488.76	17.3565
3.1722	2467.88	17.5072
3.1762	2490.25	17.626
3.1802	2466.88	17.5019
3.1842	2479	17.5663
3.1882	2497.5	17.6644
3.1922	2446.81	17.3953
3.1962	2463.31	17.483
3.2002	2485.75	17.6021
3.2042	2467.75	17.5065
3.2082	2476.12	17.551
3.2122	2504.31	17.7005
3.2162	2493.12	17.3794
3.2202	2501.24	17.4223
3.2242	2486.65	17.3453
3.2282	2470	17.2574
3.2322	2461.35	17.2117
3.2362	2474.06	17.0432
3.2402	2468.06	17.0117
3.2442	2469.28	17.0181
3.2482	2455	16.943
3.2522	2489.94	17.1268
3.2562	2470.11	17.0225
3.2602	2479.94	17.0742
3.2642	2483.5	17.0929
3.2682	2456.84	16.7395
3.2722	2494.17	17.1489
3.2762	2489.67	17.1253
3.2802	2474.32	16.831
3.2842	2463.84	16.7761
3.2882	2473.94	17.0426
3.2922	2441.22	16.8705
3.2962	2473.94	17.0426
3.3002	2473.28	17.0391
3.3042	2475.67	17.0517
3.3082	2480.61	17.0777
3.3122	2473.94	17.0426
3.3162	2453.61	16.9357
3.3202	2487.67	17.1148
3.3242	2491.56	17.1352
3.3282	2464.61	16.9935
3.3322	2437.22	16.8494
3.3362	2487.33	17.113
3.3402	2452.06	16.9275
3.3442	2464.44	16.9927
3.3482	2477.83	17.0631
3.3522	2448.5	16.9088
3.3562	2451.06	16.9222
3.3602	2472.28	17.0339
3.3642	2479.83	17.0736
3.3682	2444.94	17.1249
3.3722	2446.24	17.1318
3.3762	2449.88	17.1511
3.3802	2458.06	17.1943
3.3842	2460.53	17.2073
3.3882	2471.53	17.2654
3.3922	2442.12	17.11
3.3962	2473.29	17.2748
3.4002	2467.12	17.2421
3.4042	2448.24	17.1424
3.4082	2463	17.2204
3.4122	2452.94	17.1672
3.4162	2464.71	17.2294
3.4202	2444	17.12
3.4242	2442.06	17.1097
3.4282	2473	17.2732
3.4322	2448.35	17.143
3.4362	2455.82	17.1825
3.4402	2440	16.864
3.4442	2449	17.1464
3.4482	2451.67	16.9254
3.4522	2481.59	17.3186
3.4562	2425.06	17.0198
3.4602	2454.24	17.1741
3.4642	2480.47	17.3127
3.4682	2445.24	17.1265
3.4722	2441.65	17.1075
3.4762	2445.76	17.1293
3.4802	2445.47	17.1277
3.4842	2436.53	17.0805
3.4882	2457.82	17.193
3.4922	2450	16.9167
3.4962	2446.53	17.1333
3.5002	2458.47	17.1964
3.5042	2459.29	17.2008
3.5082	2441.24	17.1053
3.5122	2457.94	17.1937
3.5162	2456.88	17.1881
3.5202	2438.76	17.0923
3.5242	2448.59	17.1442
3.5282	2468.53	17.2496
3.5322	2444.76	17.124
3.5362	2476.59	17.2922
3.5402	2471.1	16.6197
3.5442	2479.39	17.0713
3.5482	2486.56	17.1089
3.5522	2476.21	16.8409
3.5562	2485.83	17.1051
3.5602	2500.94	17.1846
3.5642	2518.89	17.2788
3.5682	2498.33	17.1708
3.5722	2508.28	17.2231
3.5762	2547.33	17.4282
3.5802	2580.89	17.3886
3.5842	2601.39	17.7116
3.5882	2641.74	17.7062
3.5922	2678.56	18.1156
3.5962	2727.28	18.3703
3.6002	2808.06	18.7918
3.6042	2921.33	19.3817
3.6082	3036.33	19.9792
3.6122	3158.72	20.6137
3.6162	3240.39	21.0363
3.6202	3349.78	21.6015
3.6242	3392	21.8194
3.6282	3428.44	22.0074
3.6322	3365.89	21.6847
3.6362	3252.58	20.8727
3.6402	3106.56	20.3434
3.6442	2964.94	19.6085
3.6482	2848.11	19.0006
3.6522	2776.29	18.8681
3.6562	2657.06	18.2427
3.6602	2606.76	17.9783
3.6642	2578.47	17.8294
3.6682	2572.82	17.7997
3.6722	2506.06	17.4477
3.6762	2532.18	17.5855
3.6802	2501.76	17.4251
3.6842	2483.47	17.3285
3.6882	2494.59	17.3872
3.6922	2482.06	17.3211
3.6962	2469.5	17.0193
3.7002	2448	16.9061
3.7042	2431.24	17.0525
3.7082	2457.24	17.1899
3.7122	2419.22	16.7546
3.7162	2436.29	17.0792
3.7202	2438.18	17.0892
3.7242	2418.12	16.9831
3.7282	2426.41	17.0269
3.7322	2414.35	16.9631
3.7362	2429.71	17.0444
3.7402	2412.82	16.955
3.7442	2392.06	16.8451
3.7482	2396.61	16.6355
3.7522	2410.35	16.942
3.7562	2428	17.0353
3.7602	2405.35	16.9155
3.7642	2417	16.9772
3.7682	2426.29	17.0263
3.7722	2420.88	16.9977
3.7762	2400.94	16.8922
3.7802	2386.82	16.8174
3.7842	2395.88	16.8654
3.7882	2393.29	16.8517
3.7922	2392.65	16.8482
3.7962	2412.12	16.9513
3.8002	2398.29	16.8781
3.8042	2394.35	16.8573
3.8082	2397.24	16.8725
3.8122	2397	16.8713
3.8162	2416.59	16.975
3.8202	2408.82	16.9339
3.8242	2419.65	16.9912
3.8282	2384	16.569
3.8322	2381.79	16.3457
3.8362	2402.94	16.6688
3.8402	2412.56	16.7195
3.8442	2387.61	16.588
3.8482	2389.22	16.5965
3.8522	2394.89	16.6264
3.8562	2373.28	16.5124
3.8602	2385.11	16.5748
3.8642	2407.39	16.6923
3.8682	2426.28	16.7918
3.8722	2403.5	16.6718
3.8762	2402.72	16.6677
3.8802	2394.72	16.6255
3.8842	2417.28	16.7444
3.8882	2391.72	16.6097
3.8922	2411.33	16.7131
3.8962	2370.67	16.4986
3.9002	2409.22	16.7019
3.9042	2422.22	16.7704
3.9082	2405.89	16.6844
3.9122	2412.94	16.7215
3.9162	2389.72	16.5991
3.9202	2394.11	16.6223
3.9242	2411.61	16.7145
3.9282	2389	16.5953
3.9322	2412.67	16.7201
3.9362	2414.37	16.5167
3.9402	2405.17	16.6806
3.9442	2416.44	16.74
3.9482	2429.17	16.807
3.9522	2409.06	16.7011
3.9562	2398.5	16.6454
3.9602	2414.22	16.7283
3.9642	2387.89	16.5895
3.9682	2442	17.1094
3.9722	2433.24	17.063
3.9762	2428.35	17.0372
3.9802	2429.76	17.0447
3.9842	2420.11	16.7593
3.9882	2444.65	17.1234
3.9922	2480.24	17.3114
3.9962	2468.65	17.2502
4.0002	2456.59	17.1865
4.0042	2467.18	17.2424
4.0082	2479.33	17.071
4.0122	2499.53	17.4133
4.0162	2497.53	17.4027
4.0202	2520.39	17.2867
4.0242	2531.06	17.5796
4.0282	2551.59	17.6878
4.0322	2582.47	17.8505
4.0362	2633.59	18.1194
4.0402	2684.06	18.3845
4.0442	2728.06	18.6154
4.0482	2797.35	18.9784
4.0522	2878.76	19.4042
4.0562	3021.82	20.1504
4.0602	3138.72	20.5101
4.0642	3328.06	21.7409
4.0682	3552.17	22.6449
4.0722	3878.18	24.5791
4.0762	4170.06	26.0774
4.0802	4581.41	28.1821
4.0842	4911.12	29.8641
4.0882	5250.35	31.5911
4.0922	5497.18	32.8457
4.0962	5570.88	33.22
4.1002	5587.94	33.0313
4.1042	5375.41	32.227
4.1082	5093.47	30.7929
4.1122	4792.82	29.2611
4.1162	4432.53	27.4212
4.1202	4115.82	25.7994
4.1242	3830.35	24.3332
4.1282	3577.06	23.0282
4.1322	3334.22	21.5212
4.1362	3171.37	20.4537
4.1402	3038.11	19.9884
4.1442	2925.56	19.4037
4.1482	2838.94	18.9528
4.1522	2784.17	18.6672
4.1562	2729.06	18.3795
4.1602	2682.39	18.1357
4.1642	2650.94	17.9712
4.1682	2599.56	17.702
4.1722	2543.11	17.406
4.1762	2556.79	17.2626
4.1802	2521.83	17.2943
4.1842	2528.83	17.3311
4.1882	2471.67	17.0307
4.1922	2485.67	17.1043
4.1962	2452.5	16.9298
4.2002	2460.72	16.9731
4.2042	2452.56	16.9301
4.2082	2430.67	16.8149
4.2122	2419.78	16.7575
4.2162	2434.89	16.8371
4.2202	2415.83	16.7368
4.2242	2413.67	16.7253
4.2282	2413.44	16.7242
4.2322	2398.94	16.6478
4.2362	2383.33	16.5655
4.2402	2380.22	16.549
4.2442	2385.78	16.5783
4.2482	2387.28	16.5863
4.2522	2384.56	16.5719
4.2562	2370.47	16.7307
4.2602	2368.82	16.722
4.2642	2369	16.7229
4.2682	2348.82	16.616
4.2722	2370.39	16.4972
4.2762	2369.29	16.7245
4.2802	2335.53	16.5454
4.2842	2346.35	16.6029
4.2882	2365.18	16.7027
4.2922	2333.18	16.533
4.2962	2337.94	16.3259
4.3002	2323.35	16.4808
4.3042	2320.41	16.4652
4.3082	2327.24	16.5014
4.3122	2333.59	16.5351
4.3162	2327.88	16.5049
4.3202	2325.29	16.4911
4.3242	2319.88	16.4624
4.3282	2355.65	16.6522
4.3322	2339	16.3315
4.3362	2321.12	16.4689
4.3402	2347.22	16.3749
4.3442	2312.82	16.4249
4.3482	2317.71	16.4508
4.3522	2350.06	16.6225
4.3562	2313.12	16.4265
4.3602	2294.39	16.0957
4.3642	2323.59	16.4821
4.3682	2343.06	16.5854
4.3722	2344.35	16.5923
4.3762	2326.47	16.4974
4.3802	2319.82	16.4621
4.3842	2311.41	16.4174
4.3882	2335.94	16.5476
4.3922	2314.59	16.4343
4.3962	2309.82	16.409
4.4002	2288.12	16.2936
4.4042	2303.76	16.3768
4.4082	2308.65	16.4027
4.4122	2313.24	16.4271
4.4162	2300.59	16.3599
4.4202	2309.53	16.4074
4.4242	2307.22	16.1636
4.4282	2320.59	16.4661
4.4322	2323.12	16.4796
4.4362	2313.83	16.1985
4.4402	2297.56	16.1124
4.4442	2301	16.1307
4.4482	2318.26	16.0116
4.4522	2273.44	15.9849
4.4562	2288.17	16.0628
4.4602	2305.44	16.1542
4.4642	2296.67	16.1077
4.4682	2312.53	15.9814
4.4722	2297.89	16.1142
4.4762	2297.44	16.1119
4.4802	2287.56	16.0596
4.4842	2297.28	16.111
4.4882	2308.78	16.1718
4.4922	2271.44	15.9743
4.4962	2318.06	16.2208
4.5002	2302.58	15.9291
4.5042	2293.39	16.0904
4.5082	2293	16.0884
4.5122	2301	16.1307
4.5162	2283	16.0354
4.5202	2286.17	16.0522
4.5242	2300.22	16.1266
4.5282	2285.56	16.049
4.5322	2287.61	16.0598
4.5362	2281.61	16.0281
4.5402	2295.22	16.1001
4.5442	2280.67	16.0231
4.5482	2265.67	15.9437
4.5522	2272.06	15.9775
4.5562	2291.06	16.0781
4.5602	2288.67	16.0654
4.5642	2266.76	16.1801
4.5682	2282.41	16.2633
4.5722	2289.06	16.2986
4.5762	2281.24	16.257
4.5802	2271.35	16.2045
4.5842	2283.24	16.2677
4.5882	2296.76	16.3396
4.5922	2287.71	16.2914
4.5962	2280.29	16.252
4.6002	2297.65	16.3443
4.6042	2298.39	16.1169
4.6082	2255.35	16.1193
4.6122	2270.53	16.2001
4.6162	2283.24	16.2677
4.6202	2260.88	16.1488
4.6242	2275.83	15.9975
4.6282	2283.94	16.2714
4.6322	2267.18	16.1823
4.6362	2275.65	16.2273
4.6402	2263.06	16.1604
4.6442	2284.65	16.2752
4.6482	2255	16.1175
4.6522	2259.76	16.1428
4.6562	2259.76	16.1428
4.6602	2268.35	16.1885
4.6642	2269.41	16.1942
4.6682	2283.5	16.0381
4.6722	2270.94	16.2023
4.6762	2282	16.2611
4.6802	2263.88	16.1647
4.6842	2282.12	16.2617
4.6882	2260.12	16.1447
4.6922	2250	16.0908
4.6962	2266.94	16.181
4.7002	2287.41	16.2899
4.7042	2272.29	16.2095
4.7082	2263.76	16.1641
4.7122	2270.35	16.1992
4.7162	2266.28	15.9469
4.7202	2263.44	15.9319
4.7242	2274.94	15.9928
4.7282	2276.56	16.0013
4.7322	2277.33	16.0055
4.7362	2256.95	15.6886
4.7402	2256.37	15.6855
4.7442	2261.74	15.7139
4.7482	2273.79	15.7774
4.7522	2267.79	15.7458
4.7562	2276.37	15.791
4.7602	2256.89	15.6883
4.7642	2273.84	15.7777
4.7682	2270.25	15.568
4.7722	2279.35	15.6158
4.7762	2276.95	15.794
4.7802	2263.65	15.5334
4.7842	2280.5	15.6218
4.7882	2262.32	15.7169
4.7922	2255.84	15.6828
4.7962	2263.05	15.7208
4.8002	2280	15.8101
4.8042	2273.05	15.7735
4.8082	2243.74	15.6189
4.8122	2272.47	15.7705
4.8162	2272.16	15.7688
4.8202	2252.26	15.6639
4.8242	2286.58	15.8448
4.8282	2264.68	15.7294
4.8322	2256.21	15.6847
4.8362	2242.47	15.6122
4.8402	2263.53	15.7233
4.8442	2271	15.7627
4.8482	2280.47	15.8126
4.8522	2253.42	15.67
4.8562	2234.79	15.5717
4.8602	2260.37	15.7066
4.8642	2269.37	15.7541
4.8682	2253.06	15.8769
4.8722	2272.39	15.9793
4.8762	2272.06	15.9775
4.8802	2274.33	15.9896
4.8842	2284.72	16.0446
4.8882	2254.39	15.884
4.8922	2258.94	15.9081
4.8962	2258.94	15.9081
4.9002	2256.39	15.8946
4.9042	2261.06	15.9193
4.9082	2275.17	15.994
4.9122	2262.5	15.9269
4.9162	2254.61	15.8851
4.9202	2277.11	16.0043
4.9242	2278.67	16.0125
4.9282	2285	16.046
4.9322	2278.39	16.011
4.9362	2299.22	16.1213
4.9402	2279.37	15.8068
4.9442	2300.39	16.1274
4.9482	2300.05	15.9158
4.9522	2321.39	16.2384
4.9562	2301.72	16.1345
4.9602	2296.89	16.1089
4.9642	2315.56	16.2076
4.9682	2330.56	16.2869
4.9722	2325	16.2575
4.9762	2346.72	16.3723
4.9802	2326.06	16.2631
4.9842	2329.44	16.281
4.9882	2349.67	16.3878
4.9922	2365.47	16.2599
4.9962	2373.11	16.5115
5.0002	2402.72	16.6677
5.0042	2421.28	16.7654
5.0082	2422.61	16.7725
5.0122	2502.22	17.1913
5.0162	2499.56	17.1773
5.0202	2582.72	17.6138
5.0242	2624.39	17.8321
5.0282	2694	18.1964
5.0322	2809.17	18.7976
5.0362	2946.33	19.5117
5.0402	3189.29	20.1534
5.0442	3472.63	22.0057
5.0482	3777.95	23.5725
5.0522	4080.4	24.9051
5.0562	4429.47	26.9005
5.0602	4746.11	28.512
5.0642	4899.53	29.2917
5.0682	4931.53	29.4542
5.0722	4761.84	28.592
5.0762	4615.05	27.8454
5.0802	4406.4	26.5656
5.0842	4105.95	25.2502
5.0882	3860	23.78
5.0922	3624.74	22.7869
5.0962	3386.68	21.5636
5.1002	3178.47	20.4904
5.1042	3047.63	19.8142
5.1082	2906.79	19.0847
5.1122	2810.63	18.5855
5.1162	2699.32	18.0063
5.1202	2625.84	17.6232
5.1242	2535.47	17.1511
5.1282	2522.05	17.0809
5.1322	2478.21	16.8514
5.1362	2444.35	16.4799
5.1402	2412.74	16.5081
5.1442	2406.95	16.4778
5.1482	2368.11	16.2738
5.1522	2379.5	16.5452
5.1562	2309.61	16.1762
5.1602	2311.28	16.185
5.1642	2318.06	16.2208
5.1682	2307.67	16.1659
5.1722	2292.06	16.0834
5.1762	2298.61	16.118
5.1802	2257.89	15.9025
5.1842	2254.67	15.8854
5.1882	2283.33	16.0372
5.1922	2270.28	15.9681
5.1962	2252.42	15.6647
5.2002	2262.47	15.7177
5.2042	2263.61	15.9328
5.2082	2269.56	15.9643
5.2122	2249.95	15.6517
5.2162	2232.17	15.7662
5.2202	2263.39	15.9316
5.2242	2243.33	15.8254
5.2282	2248.83	15.8545
5.2322	2209.22	15.6445
5.2362	2217.78	15.6899
5.2402	2237.33	15.7936
5.2442	2230.94	15.7597
5.2482	2211.89	15.4508
5.2522	2221.89	15.7117
5.2562	2220.78	15.7058
5.2602	2214.33	15.6716
5.2642	2199.5	15.5929
5.2682	2224.89	15.7276
5.2722	2219.94	15.7014
5.2762	2228.78	15.7482
5.2802	2223.28	15.7191
5.2842	2207.28	15.6342
5.2882	2201.44	15.6032
5.2922	2212	15.6593
5.2962	2209.78	15.6475
5.3002	2196	15.5744
5.3042	2185.22	15.5171
5.3082	2179.22	15.4853
5.3122	2200.67	15.5991
5.3162	2194.39	15.5658
5.3202	2194.11	15.5643
5.3242	2214.56	15.6728
5.3282	2212.63	15.4547
5.3322	2198	15.1882
5.3362	2190.84	15.3396
5.3402	2182.47	15.2953
5.3442	2201.32	15.3949
5.3482	2189.58	15.3329
5.3522	2197.84	15.3766
5.3562	2187.26	15.3206
5.3602	2209.79	15.4397
5.3642	2192.58	15.3487
5.3682	2193.58	15.354
5.3722	2199.11	15.3832
5.3762	2176.32	15.2628
5.3802	2188.11	15.3251
5.3842	2190.05	15.3354
5.3882	2200.42	15.3902
5.3922	2192.79	15.3499
5.3962	2185.05	15.309
5.4002	2186.37	15.3159
5.4042	2173.26	15.2466
5.4082	2189.58	15.3329
5.4122	2192.89	15.3504
5.4162	2165.47	15.2054
5.4202	2201.21	15.3944
5.4242	2184.74	15.3073
5.4282	2183.84	15.3026
5.4322	2172.21	15.241
5.4362	2213.35	15.2689
5.4402	2192.74	15.3496
5.4442	2185.47	15.3112
5.4482	2173.37	15.2472
5.4522	2181.32	15.2892
5.4562	2177.53	15.2692
5.4602	2164.21	15.1987
5.4642	2174.26	15.2519
5.4682	2175.28	15.4643
5.4722	2186.44	15.5236
5.4762	2179.33	15.4858
5.4802	2173.33	15.454
5.4842	2183.11	15.2987
5.4882	2193.37	15.3529
5.4922	2170.72	15.4401
5.4962	2178.17	15.4796
5.5002	2153.89	15.3506
5.5042	2176.22	15.4693
5.5082	2168.05	15.219
5.5122	2183.94	15.5103
5.5162	2170.5	15.4389
5.5202	2170.32	15.231
5.5242	2177.83	15.4779
5.5282	2172.33	15.4487
5.5322	2184.39	15.5127
5.5362	2150.56	15.3329
5.5402	2175.61	15.4661
5.5442	2152.39	15.3426
5.5482	2145.72	15.3072
5.5522	2152.11	15.3412
5.5562	2167.22	15.4215
5.5602	2164.63	15.2009
5.5642	2159.78	15.3819
5.5682	2167.11	15.214
5.5722	2170.22	15.4374
5.5762	2147.83	15.3184
5.5802	2169.11	15.4315
5.5842	2150.56	15.3329
5.5882	2159.11	15.3784
5.5922	2161.06	15.3887
5.5962	2150.28	15.3314
5.6002	2163.84	15.1968
5.6042	2147	15.314
5.6082	2162.83	15.3982
5.6122	2177.72	15.4773
5.6162	2166.44	15.4174
5.6202	2131.06	15.2291
5.6242	2142.22	15.2886
5.6282	2160.89	15.3878
5.6322	2164.79	15.2018
5.6362	2139.1	14.8778
5.6402	2152.16	15.1349
5.6442	2164.89	15.2023
5.6482	2142.58	15.0842
5.6522	2147.53	15.1104
5.6562	2149.21	15.1193
5.6602	2147.47	15.1101
5.6642	2149.47	15.1207
5.6682	2150.26	15.1249
5.6722	2149	15.1182
5.6762	2145.6	14.9121
5.6802	2146.47	15.1048
5.6842	2143.32	15.0881
5.6882	2123.47	14.983
5.6922	2141.42	15.0781
5.6962	2122.84	14.9797
5.7002	2142.16	15.082
5.7042	2125.68	14.9947
5.7082	2146.68	15.1059
5.7122	2119.21	14.9604
5.7162	2144.32	15.0934
5.7202	2122.21	14.9763
5.7242	2115.26	14.9395
5.7282	2138.84	15.0644
5.7322	2153.58	15.1425
5.7362	2133.53	15.0363
5.7402	2140.95	15.0756
5.7442	2145	15.097
5.7482	2155.16	15.1508
5.7522	2135.84	15.0485
5.7562	2112.89	15.1324
5.7602	2129.5	15.2209
5.7642	2131.11	15.2294
5.7682	2143.06	15.293
5.7722	2176.05	15.2614
5.7762	2139.22	15.2726
5.7802	2119.39	15.167
5.7842	2147.67	15.3175
5.7882	2135.5	15.2528
5.7922	2132.28	15.2357
5.7962	2134.89	15.0435
5.8002	2137.22	15.262
5.8042	2121.39	15.1777
5.8082	2121.56	15.1786
5.8122	2133.33	15.2413
5.8162	2110.28	15.1185
5.8202	2119.89	15.1697
5.8242	2123.78	15.1904
5.8282	2136.83	15.2599
5.8322	2145	15.097
5.8362	2136.61	15.2587
5.8402	2144.47	15.0942
5.8442	2124.56	15.1945
5.8482	2135.5	15.2528
5.8522	2169.61	15.4342
5.8562	2128.67	15.2164
5.8602	2096.26	14.8387
5.8642	2124.44	15.194
5.8682	2121.39	15.1777
5.8722	2124.61	15.1948
5.8762	2125.5	15.1996
5.8802	2125.83	15.2013
5.8842	2101.56	15.072
5.8882	2125.61	15.2002
5.8922	2160.06	15.3834
5.8962	2126.5	15.2049
5.9002	2114.39	15.1404
5.9042	2126.22	15.2034
5.9082	2115.22	15.1448
5.9122	2132.61	15.2374
5.9162	2115.28	15.1451
5.9202	2110.39	15.1191
5.9242	2105.63	14.8884
5.9282	2104.78	15.0892
5.9322	2123.39	15.1883
5.9362	2126.37	14.9983
5.9402	2122.89	14.9799
5.9442	2125.58	14.9942
5.9482	2124.15	14.7989
5.9522	2115.68	14.9417
5.9562	2113.11	14.928
5.9602	2121.05	14.9702
5.9642	2109	14.9063
5.9682	2105.4	14.6999
5.9722	2108	14.901
5.9762	2101.26	14.8652
5.9802	2119.79	14.9635
5.9842	2105.84	14.8895
5.9882	2098.42	14.8502
5.9922	2110.47	14.9141
5.9962	2115.89	14.9428
6.0002	2102.6	14.6851
6.0042	2096.74	14.8412
6.0082	2124	14.9858
6.0122	2120.42	14.9668
6.0162	2105.16	14.8859
6.0202	2106.89	14.8951
6.0242	2100.05	14.8588
6.0282	2106.95	14.8954
6.0322	2113.53	14.9303
6.0362	2118.89	14.9587
6.0402	2120.11	14.9651
6.0442	2109.95	14.9113
6.0482	2127.42	15.0039
6.0522	2105.37	14.887
6.0562	2099.84	14.8577
6.0602	2087.42	14.7918
6.0642	2113.5	15.1357
6.0682	2099.78	15.0626
6.0722	2095.22	15.0383
6.0762	2100.94	15.0688
6.0802	2107.5	15.1037
6.0842	2093.72	15.0303
6.0882	2090	15.0105
6.0922	2093.11	15.027
6.0962	2096.17	15.0433
6.1002	2088.28	15.0013
6.1042	2106.74	14.8943
6.1082	2086.89	14.9939
6.1122	2097.33	15.0495
6.1162	2099.06	15.0587
6.1202	2063.11	14.867
6.1242	2086.84	14.7887
6.1282	2076.06	14.9361
6.1322	2103.72	15.0836
6.1362	2074.28	14.9266
6.1402	2108.72	15.1102
6.1442	2113.17	15.1339
6.1482	2079.06	14.9521
6.1522	2088.72	15.0036
6.1562	2085.06	14.9841
6.1602	2089.89	15.0099
6.1642	2095.94	15.0421
6.1682	2099.37	14.8552
6.1722	2102.72	15.0783
6.1762	2089.78	15.0093
6.1802	2072.89	14.9192
6.1842	2099.72	15.0623
6.1882	2092.94	15.0261
6.1922	2085	14.9838
6.1962	2073.39	14.9219
6.2002	2103.06	15.08
6.2042	2089.06	15.0054
6.2082	2074.78	14.9293
6.2122	2096.78	15.0466
6.2162	2095.45	14.6474
6.2202	2079.06	14.9521
6.2242	2115.89	15.1484
6.2282	2082.89	14.9725
6.2322	2070.94	14.9088
6.2362	2077.26	14.7379
6.2402	2061.21	14.6526
6.2442	2077.47	14.739
6.2482	2078.58	14.7449
6.2522	2100.63	14.8619
6.2562	2091.32	14.8125
6.2602	2100.26	14.8599
6.2642	2079.21	14.7482
6.2682	2077.85	14.5543
6.2722	2082.8	14.5805
6.2762	2102.26	14.8705
6.2802	2084.75	14.5908
6.2842	2072.4	14.5255
6.2882	2071.53	14.7074
6.2922	2101.16	14.8647
6.2962	2095.89	14.8368
6.3002	2075.47	14.7284
6.3042	2078.79	14.746
6.3082	2077.42	14.7387
6.3122	2085.16	14.7798
6.3162	2102.37	14.8711
6.3202	2075.53	14.7287
6.3242	2097.42	14.8449
6.3282	2087.05	14.7898
6.3322	2058.32	14.6372
6.3362	2066.89	14.6828
6.3402	2071.05	14.7049
6.3442	2093.74	14.8253
6.3482	2079.05	14.7474
6.3522	2075	14.7259
6.3562	2074.16	14.7214
6.3602	2068.53	14.6915
6.3642	2084.89	14.7784
6.3682	2069.22	14.8996
6.3722	2075.11	14.931
6.3762	2083.44	14.9755
6.3802	2070.11	14.9044
6.3842	2081.44	14.9648
6.3882	2064.78	14.8759
6.3922	2074.72	14.929
6.3962	2076.28	14.9373
6.4002	2076.17	14.9367
6.4042	2085.83	14.9882
6.4082	2084.17	14.9793
6.4122	2092.17	15.022
6.4162	2069.28	14.8999
6.4202	2061.17	14.8566
6.4242	2081.83	14.9669
6.4282	2076.28	14.9373
6.4322	2076.89	14.9405
6.4362	2084.22	14.9796
6.4402	2079.61	14.955
6.4442	2069.06	14.8987
6.4482	2068.84	14.6932
6.4522	2087.39	14.9965
6.4562	2068.28	14.8946
6.4602	2068.67	14.8967
6.4642	2052.28	14.8092
6.4682	2071	14.9091
6.4722	2050.56	14.8
6.4762	2082.72	14.9716
6.4802	2054.5	14.821
6.4842	2077.17	14.942
6.4882	2074.22	14.9263
6.4922	2074.37	14.7225
6.4962	2050.83	14.8015
6.5002	2061.89	14.8605
6.5042	2053.67	14.8166
6.5082	2064.39	14.8738
6.5122	2076.17	14.9367
6.5162	2065.83	14.8815
6.5202	2057.94	14.8394
6.5242	2067.78	14.8919
6.5282	2079.44	14.9542
6.5322	2066	14.8824
6.5362	2056	14.829
6.5402	2057.29	14.275
6.5442	2070.42	14.7016
6.5482	2079.05	14.7474
6.5522	2046.45	14.3882
6.5562	2073.05	14.7155
6.5602	2065.84	14.6772
6.5642	2077.11	14.737
6.5682	2052.84	14.6082
6.5722	2061.74	14.6554
6.5762	2048	14.5824
6.5802	2060.75	14.4639
6.5842	2086.37	14.7862
6.5882	2071.7	14.5218
6.5922	2048.37	14.5844
6.5962	2050.21	14.5942
6.6002	2053.63	14.6124
6.6042	2069.11	14.6946
6.6082	2062.05	14.6571
6.6122	2070.68	14.7029
6.6162	2045.58	14.5696
6.6202	2037.58	14.527
6.6242	2049.53	14.5905
6.6282	2056.16	14.6258
6.6322	2070.95	14.7043
6.6362	2045.55	14.3835
6.6402	2049.84	14.5922
6.6442	2062.58	14.6599
6.6482	2041.26	14.5466
6.6522	2073.78	14.9239
6.6562	2043.5	14.7623
6.6602	2054.67	14.8219
6.6642	2063.94	14.8715
6.6682	2055.44	14.8261
6.6722	2056.22	14.8302
6.6762	2074.33	14.9269
6.6802	2057.72	14.8382
6.6842	2049.83	14.7961
6.6882	2055	14.8237
6.6922	2050.5	14.7997
6.6962	2043.89	14.5606
6.7002	2043.89	14.5606
6.7042	2050	14.797
6.7082	2061.56	14.8587
6.7122	2056.37	14.6269
6.7162	2041.39	14.751
6.7202	2060.72	14.8543
6.7242	2067.72	14.8916
6.7282	2046.61	14.7789
6.7322	2051.72	14.8062
6.7362	2054.22	14.8196
6.7402	2053.67	14.8166
6.7442	2038.22	14.7341
6.7482	2042.47	14.553
6.7522	2051.28	14.8038
6.7562	2043.94	14.7647
6.7602	2043.33	14.7614
6.7642	2035.83	14.7213
6.7682	2050.67	14.8006
6.7722	2057.22	14.8356
6.7762	2047.78	14.7851
6.7802	2045.56	14.7733
6.7842	2036.22	14.7234
6.7882	2035.72	14.7207
6.7922	2048.5	14.789
6.7962	2029.28	14.6863
6.8002	2034.61	14.7148
6.8042	2044.94	14.77
6.8082	2040.39	14.7457
6.8122	2068.33	14.8949
6.8162	2049.89	14.7964
6.8202	2057.33	14.8362
6.8242	2062.06	14.8614
6.8282	2057.32	14.6319
6.8322	2054	14.4282
6.8362	2035.05	14.5136
6.8402	2046	14.5718
6.8442	2064.32	14.6691
6.8482	2047.63	14.5805
6.8522	2071.11	14.7052
6.8562	2042.37	14.5525
6.8602	2064	14.6674
6.8642	2072.74	14.7138
6.8682	2048.47	14.5849
6.8722	2038.63	14.5326
6.8762	2050.68	14.5967
6.8802	2059.63	14.6442
6.8842	2063.58	14.6652
6.8882	2046.68	14.5754
6.8922	2032.74	14.5013
6.8962	2048.42	14.5847
6.9002	2032.68	14.501
6.9042	2061.84	14.656
6.9082	2046.32	14.5735
6.9122	2048.74	14.5863
6.9162	2039.47	14.5371
6.9202	2046.15	14.3867
6.9242	2047.26	14.5785
6.9282	2043.84	14.5603
6.9322	2042.74	14.5544
6.9362	2057.2	14.4451
6.9402	2051.89	14.6031
6.9442	2055.95	14.6247
6.9482	2061.89	14.6563
6.9522	2048.95	14.5875
6.9562	2032.89	14.5021
6.9602	2032.16	14.4982
6.9642	2039.32	14.5363
6.9682	2051.61	14.8056
6.9722	2065.83	14.8815
6.9762	2039.11	14.7388
6.9802	2038.17	14.7338
6.9842	2050.37	14.595
6.9882	2048.95	14.5875
6.9922	2058.94	14.8448
6.9962	2064.06	14.8721
7.0002	2050.78	14.8012
7.0042	2046.33	14.7774
7.0082	2044.89	14.5659
7.0122	2045.11	14.7709
7.0162	2042.83	14.7587
7.0202	2039.42	14.5368
7.0242	2037.89	14.7323
7.0282	2044.67	14.7685
7.0322	2041.83	14.7534
7.0362	2062.56	14.864
7.0402	2057.28	14.8359
7.0442	2034.44	14.7139
7.0482	2036.67	14.7258
7.0522	2057.39	14.8365
7.0562	2063.94	14.8715
7.0602	2044.74	14.5651
7.0642	2063.83	14.8709
7.0682	2045.94	14.7753
7.0722	2042.89	14.759
7.0762	2067.83	14.8922
7.0802	2058.67	14.8433
7.0842	2033.06	14.7065
7.0882	2029	14.6848
7.0922	2049.94	14.7967
7.0962	2056.06	14.8293
7.1002	2056.37	14.6269
7.1042	2039.17	14.7391
7.1082	2035.78	14.721
7.1122	2039.17	14.7391
7.1162	2051.89	14.8071
7.1202	2035.94	14.7219
7.1242	2043.89	14.7644
7.1282	2060.78	14.8546
7.1322	2043.37	14.5578
7.1362	2042.8	14.3689
7.1402	2066.37	14.68
7.1442	2067.74	14.6873
7.1482	2056.95	14.63
7.1522	2051.58	14.6014
7.1562	2089.21	14.8013
7.1602	2090.58	14.8086
7.1642	2080.84	14.7569
7.1682	2064.89	14.6722
7.1722	2075.79	14.7301
7.1762	2092.85	14.6336
7.1802	2079.21	14.7482
7.1842	2089.95	14.8052
7.1882	2084.68	14.7773
7.1922	2083.26	14.7697
7.1962	2124.74	14.9897
7.2002	2133.58	15.0365
7.2042	2157.84	15.165
7.2082	2165.84	15.2073
7.2122	2171.53	15.2374
7.2162	2241.16	15.6053
7.2202	2259	15.6994
7.2242	2300.16	15.9163
7.2282	2343.84	16.1462
7.2322	2377.58	16.3235
7.2362	2483.42	16.8787
7.2402	2542.58	17.1883
7.2442	2659.42	17.7984
7.2482	2768.84	18.3682
7.2522	2865.32	18.8695
7.2562	2907.56	19.31
7.2602	2960.39	19.5848
7.2642	2964.72	19.6073
7.2682	2920.39	19.3768
7.2722	2861.26	18.8484
7.2762	2720.28	18.3337
7.2802	2621.72	17.8182
7.2842	2517.22	17.2701
7.2882	2446.67	16.8991
7.2922	2363.72	16.462
7.2962	2314.42	15.9914
7.3002	2263.22	15.9308
7.3042	2215.61	15.6784
7.3082	2193.72	15.5623
7.3122	2155.44	15.3589
7.3162	2138.78	15.2702
7.3202	2124.56	15.1945
7.3242	2104.44	15.0874
7.3282	2105.44	15.0928
7.3322	2112.79	14.9264
7.3362	2094.17	15.0327
7.3402	2087.42	14.7918
7.3442	2078.33	14.9482
7.3482	2079.94	14.9568
7.3522	2085.28	14.9853
7.3562	2072.44	14.9168
7.3602	2038.53	14.5321
7.3642	2048	14.7863
7.3682	2068.11	14.8937
7.3722	2061.22	14.8569
7.3762	2065.67	14.8806
7.3802	2060.17	14.8513
7.3842	2029.56	14.6878
7.3882	2027.22	14.6753
7.3922	2068.44	14.8955
7.3962	2037.61	14.7308
7.4002	2059.17	14.846
7.4042	2071.94	14.9141
7.4082	2041.28	14.7504
7.4122	2064.89	14.8765
7.4162	2040.06	14.7439
7.4202	2042.61	14.7575
7.4242	2043.58	14.5589
7.4282	2024.5	14.6607
7.4322	2044.72	14.7688
7.4362	2033.68	14.5063
7.4402	2051.05	14.5986
7.4442	2038.68	14.5329
7.4482	2060.05	14.4602
7.4522	2043.58	14.5589
7.4562	2063.58	14.6652
7.4602	2025.79	14.4643
7.4642	2035.11	14.5139
7.4682	2056.4	14.4409
7.4722	2046.16	14.5726
7.4762	2040.63	14.5432
7.4802	2065.74	14.6767
7.4842	2056.58	14.628
7.4882	2055.95	14.6247
7.4922	2033.42	14.5049
7.4962	2038.95	14.5343
7.5002	2043.45	14.3724
7.5042	2024.63	14.4581
7.5082	2062.16	14.6577
7.5122	2039.53	14.5374
7.5162	2055.68	14.6233
7.5202	2054.84	14.6188
7.5242	2044.53	14.564
7.5282	2052.58	14.6068
7.5322	2026.95	14.4705
7.5362	2048.79	14.5866
7.5402	2062.42	14.6591
7.5442	2043.84	14.5603
7.5482	2029.68	14.485
7.5522	2047.89	14.5819
7.5562	2044.21	14.5623
7.5602	2046	14.5718
7.5642	2059.47	14.6434
7.5682	2054.67	14.8219
7.5722	2045.11	14.7709
7.5762	2052.94	14.8127
7.5802	2049.94	14.7967
7.5842	2051.33	14.8041
7.5882	2043.94	14.7647
7.5922	2060.83	14.8549
7.5962	2051.83	14.8068
7.6002	2047.67	14.7845
7.6042	2036.47	14.5211
7.6082	2039.22	14.7394
7.6122	2046.11	14.7762
7.6162	2054.39	14.8204
7.6202	2048.94	14.7914
7.6242	2061.95	14.6565
7.6282	2039.28	14.7397
7.6322	2061.06	14.856
7.6362	2071.5	14.9118
7.6402	2065.28	14.8786
7.6442	2063.83	14.8709
7.6482	2062.22	14.8623
7.6522	2067.5	14.8904
7.6562	2067.83	14.8922
7.6602	2057.06	14.8347
7.6642	2082.44	14.9702
7.6682	2078.95	14.7468
7.6722	2091.94	15.0208
7.6762	2091.67	15.0193
7.6802	2064.67	14.8753
7.6842	2088.28	15.0013
7.6882	2087.06	14.9948
7.6922	2089.17	15.006
7.6962	2073.56	14.9227
7.7002	2092.5	15.0238
7.7042	2084.56	14.9814
7.7082	2078.17	14.9473
7.7122	2098.39	15.0552
7.7162	2104.65	14.696
7.7202	2111.72	15.1262
7.7242	2096.56	15.0454
7.7282	2135.83	15.2546
7.7322	2133.89	15.2442
7.7362	2145.21	15.0981
7.7402	2133.74	15.0374
7.7442	2162.63	15.1904
7.7482	2192.63	15.349
7.7522	2229.95	15.5461
7.7562	2270.42	15.7596
7.7602	2308.16	15.9584
7.7642	2325.79	16.0512
7.7682	2377.74	16.3244
7.7722	2486.25	16.6988
7.7762	2589.26	17.4323
7.7802	2729.95	17.967
7.7842	2878.65	18.7376
7.7882	3131.05	20.2455
7.7922	3363.79	21.4457
7.7962	3645.95	22.8957
7.8002	3936.58	24.3845
7.8042	4164.58	25.5496
7.8082	4346.32	26.4767
7.8122	4400.26	26.7516
7.8162	4338.42	26.4364
7.8202	4179.95	25.628
7.8242	3979.42	24.6036
7.8282	3707.42	23.211
7.8322	3468.37	21.9837
7.8362	3252.16	20.8705
7.8402	3018.42	19.6631
7.8442	2847.32	18.776
7.8482	2721.53	18.122
7.8522	2596.16	17.4683
7.8562	2498.32	16.9567
7.8602	2445.84	16.6818
7.8642	2379.47	16.3335
7.8682	2316.72	16.2138
7.8722	2310.5	16.1809
7.8762	2272.56	15.9802
7.8802	2237.11	15.7924
7.8842	2212.17	15.6601
7.8882	2190.78	15.5466
7.8922	2186.06	15.5215
7.8962	2178.61	15.482
7.9002	2175.72	15.4667
7.9042	2143.22	15.2939
7.9082	2151.22	15.3364
7.9122	2168.06	15.4259
7.9162	2140.17	15.2776
7.9202	2133.39	15.2416
7.9242	2132.06	15.2345
7.9282	2116	15.149
7.9322	2117.39	15.1564
7.9362	2114.06	15.1386
7.9402	2109.89	15.1164
7.9442	2117.11	15.1549
7.9482	2120	14.9646
7.9522	2124.06	15.1919
7.9562	2127.17	15.2084
7.9602	2113.22	15.1342
7.9642	2140.89	15.2815
7.9682	2102.83	15.0789
7.9722	2113	15.133
7.9762	2128.22	15.2141
7.9802	2118.5	15.1623
7.9842	2108	15.1064
7.9882	2120.28	15.1718
7.9922	2117.68	14.9523
[truncated: 11,819 more rows]

## Sheet: MSU control 2 SOLEIL
2Theta	Intensity (cps)	Error
0.0002	130.412	2.84543
0.0042	107.812	2.6512
0.0082	71.75	2.14781
0.0122	45.3125	1.69805
0.0162	42.5	1.6436
0.0202	46.0625	1.71229
0.0242	43.6875	1.66679
0.0282	48	1.7486
0.0322	45.1875	1.69566
0.0362	45.5	1.70162
0.0402	46.5625	1.72173
0.0442	50.3125	1.79104
0.0482	48.1875	1.75208
0.0522	51.625	1.81472
0.0562	53.6875	1.85136
0.0602	56.875	1.90671
0.0642	57.2	1.97361
0.0682	61.4667	2.04749
0.0722	64.5333	2.09913
0.0762	68.6667	2.16695
0.0802	71.8	2.2171
0.0842	84.5333	2.41127
0.0882	97.2667	2.59248
0.0922	106.867	2.72212
0.0962	152.067	3.27351
0.1002	454.467	5.95494
0.1042	975.4	9.424
0.1082	1435.67	12.1342
0.1122	1832.87	14.3588
0.1162	2348	17.1569
0.1202	4713.33	29.4892
0.1242	9608.88	53.9334
0.1282	12778.4	70.243
0.1322	13242.3	72.5724
0.1362	13024.3	71.4778
0.1402	12243.3	67.5548
0.1442	11488.7	63.7628
0.1482	10691.7	59.7546
0.1522	10090.7	56.7296
0.1562	9572.73	54.1213
0.1602	9002.8	51.2489
0.1642	8492.13	48.6729
0.1682	8021.69	45.9352
0.1722	7583.87	44.0848
0.1762	7226.13	42.2749
0.1802	6777.6	40.003
0.1842	6530	38.7473
0.1882	6241.47	37.2826
0.1922	5912.53	35.6107
0.1962	5652.67	34.2879
0.2002	5459.2	33.3019
0.2042	5229.53	32.13
0.2082	5046.53	31.1949
0.2122	4929.93	30.5985
0.2162	4923.56	30.2285
0.2202	5003.25	30.6352
0.2242	5060.62	30.9279
0.2282	5035.25	30.7985
0.2322	4725.25	29.2152
0.2362	4197.06	26.5085
0.2402	3549.38	23.1687
0.2442	2963.38	20.1184
0.2482	2517.88	17.7724
0.2522	2422	17.2635
0.2562	2403.38	17.1644
0.2602	2429.38	17.3027
0.2642	2402.06	17.1574
0.2682	2401.76	16.8965
0.2722	2441.06	17.3648
0.2762	2442.69	17.3734
0.2802	2459.24	17.2005
0.2842	2461.88	17.2145
0.2882	2494.69	17.6495
0.2922	2492.44	17.6376
0.2962	2501.25	17.6843
0.3002	2512.75	17.7453
0.3042	2533.69	17.8562
0.3082	2552.69	17.9568
0.3122	2580.69	18.105
0.3162	2588.5	18.1463
0.3202	2611.25	18.2666
0.3242	2607.25	18.2455
0.3282	2640.44	18.4208
0.3322	2628.88	18.3597
0.3362	2664.38	18.5471
0.3402	2672.81	18.5916
0.3442	2672.31	18.589
0.3482	2688.06	18.6721
0.3522	2707.81	18.7762
0.3562	2725.19	18.8677
0.3602	2712.88	18.8028
0.3642	2734.19	18.9151
0.3682	2748.67	19.2905
0.3722	2762.87	19.3656
0.3762	2773.67	19.4227
0.3802	2757.2	19.3356
0.3842	2806.87	19.5981
0.3882	2816.33	19.6481
0.3922	2811.07	19.6203
0.3962	2821.67	19.6763
0.4002	2815.47	19.6436
0.4042	2849.8	19.8247
0.4082	2907.53	20.1291
0.4122	2919.87	20.194
0.4162	2996.93	20.5994
0.4202	3144.73	21.3748
0.4242	3236.6	21.8555
0.4282	3428.53	22.8569
0.4322	3558.47	23.5329
0.4362	3705.93	24.2984
0.4402	3871.62	24.8337
0.4442	4040.73	26.0302
0.4482	4206	26.5544
0.4522	4417.87	27.9725
0.4562	4549.07	28.6465
0.4602	4742.93	29.6409
0.4642	4969.73	30.8021
0.4682	5103.47	31.486
0.4722	5307.93	32.5302
0.4762	5533.73	33.6819
0.4802	5667.93	34.3657
0.4842	5838.67	35.2349
0.4882	6042.67	36.2724
0.4922	6204.27	37.0937
0.4962	6398.2	38.0785
0.5002	6580	39.001
0.5042	6833.87	40.2881
0.5082	7161.2	41.9462
0.5122	7749.13	44.9203
0.5162	8386	48.1372
0.5202	9294	52.7168
0.5242	10349.7	3 58.033669
0.5282	11268.5	7 62.655324
0.5322	12146.3	3 67.067808
0.5362	12981.4	0 71.262510
0.5402	13738.5	0 74.039919
0.5442	14543.9	0 78.721660
0.5482	15211.9	0 82.071741
0.5522	15619.9	6 83.775797
0.5562	16339.4	0 87.724827
0.5602	16758.4	0 89.824700
0.5642	17268.1	0 92.379129
0.5682	17619.1	0 94.138379
0.5722	17893.6	0 95.513544
0.5762	18389.8	0 97.999653
0.5802	18754.5	2 99.481239
0.5842	18897.8	0 100.544996
0.5882	19165.8	9 101.541229
0.5922	19364.5	0 102.882835
0.5962	19628.5	0 104.205238
0.6002	19666	0 104.393074
0.6042	19907.1	0 105.600833
0.6082	19864.5	0 105.387334
0.6122	19830.6	0 105.217348
0.6162	19480.2	0 103.462333
0.6202	19213	0 102.123928
0.6242	18966.9	0 100.890973
0.6282	18545.9	0 98.782165
0.6322	18298.6	0 97.542785
0.6362	17931.4	5 95.358152
0.6402	17575.1	0 93.917894
0.6442	17222.3	0 92.149855
0.6482	16829.9	0 90.183061
0.6522	16646.5	3 89.651802
0.6562	16147.6	0 87.150051
0.6602	15882	0 85.818111
0.6642	15727.8	0 85.044767
0.6682	15499.4	0 83.899215
0.6722	15147.7	7 82.134887
0.6762	14881.2	0 80.798099
0.6802	14611.1	7 79.442765
0.6842	14318.9	7 77.976533
0.6882	14131.2	0 77.034735
0.6922	13930.5	3 76.027602
0.6962	13585.1	0 73.911845
0.7002	13458.9	0 73.278323
0.7042	13288.8	0 72.806079
0.7082	13062.1	7 71.667594
0.7122	12781.9	3 70.260760
0.7162	12592.9	3 69.311457
0.7202	12500.6	0 68.847646
0.7242	12251.3	7 67.595040
0.7282	12058.1	7 66.624285
0.7322	11837.5	7 65.515684
0.7362	11714	0 64.895133
0.7402	11547.1	3 64.056351
0.7442	11385.1	3 63.241920
0.7482	11197.5	0 61.922887
0.7522	11049.1	3 61.552356
0.7562	10835.1	7 60.475652
0.7602	10728.1	3 59.937718
0.7642	10565.1	7 59.117287
0.7682	10487.2	0 58.725469
0.7722	10337.9	3 57.974280
0.7762	10142.9	3 56.992745
0.7802	10072.6	0 56.638666
0.7842	9926.6	55.9036
0.7882	9757.93	55.0542
0.7922	9676.13	54.6421
0.7962	9572.87	54.1219
0.8002	9396.6	53.2338
0.8042	9309.07	52.7927
0.8082	9212.6	52.3065
0.8122	9109.8	51.7883
0.8162	9019.67	51.3339
0.8202	8907.2	50.7668
0.8242	8773.8	50.094
0.8282	8667.56	49.1924
0.8322	8566.41	48.358
0.8362	8519.5	48.446
0.8402	8408.19	47.8848
0.8442	8359.38	47.6386
0.8482	8267.75	47.1765
0.8522	8215.19	46.9114
0.8562	8078.25	46.2206
0.8602	7967.25	45.6605
0.8642	7926.12	45.4529
0.8682	7802.44	44.8286
0.8722	7715.5	44.3897
0.8762	7705.5	44.3392
0.8802	7595.81	43.7852
0.8842	7493.75	43.2697
0.8882	7409.62	42.8447
0.8922	7307.5	42.3286
0.8962	7251.69	42.0465
0.9002	7210.81	41.8398
0.9042	7124.62	41.4041
0.9082	7010.81	40.8285
0.9122	7008.81	40.8183
0.9162	6929.94	40.4193
0.9202	6877.62	40.1546
0.9242	6784.38	39.6827
0.9282	6762.5	39.572
0.9322	6704.25	39.2771
0.9362	6600.82	38.439
0.9402	6597.31	38.7356
0.9442	6531.69	38.4032
0.9482	6444.44	37.9611
0.9522	6392.69	37.6989
0.9562	6295.94	37.2084
0.9602	6267.25	37.063
0.9642	6185.38	36.6477
0.9682	6200.06	36.7222
0.9722	6144.19	36.4388
0.9762	6053.75	35.9799
0.9802	5988.62	35.6494
0.9842	5955.47	35.1712
0.9882	5933.88	35.3714
0.9922	5856.69	34.9795
0.9962	5815.06	34.768
1.0002	5757.88	34.4775
1.0042	5724.19	34.3063
1.0082	5682.53	33.7868
1.0122	5691.81	34.1417
1.0162	5595.56	33.6523
1.0202	5606.76	33.4022
1.0242	5585.44	33.6009
1.0282	5497.44	33.1532
1.0322	5478.19	33.0553
1.0362	5378.75	32.5491
1.0402	5410.56	32.7111
1.0442	5322.12	32.2608
1.0482	5352.56	32.4158
1.0522	5313.44	32.2165
1.0562	5276.06	32.0262
1.0602	5194.06	31.3048
1.0642	5166.31	31.4669
1.0682	5172.41	31.1946
1.0722	5146.94	31.3681
1.0762	5123.19	31.247
1.0802	5055.88	30.9037
1.0842	5037.31	30.809
1.0882	4989.31	30.5641
1.0922	4970.75	30.4693
1.0962	4962.06	30.425
1.1002	4941.38	30.3194
1.1042	4868.75	29.9485
1.1082	4854.31	29.8748
1.1122	4850.94	29.8576
1.1162	4835.75	29.78
1.1202	4823.31	29.7164
1.1242	4779.12	29.4906
1.1282	4753.88	29.3615
1.1322	4711.76	28.8475
1.1362	4658	28.3055
1.1402	4685.18	28.7119
1.1442	4688.65	28.7296
1.1482	4595.47	28.2539
1.1522	4632.82	28.4446
1.1562	4590.47	28.2283
1.1602	4576.94	28.1592
1.1642	4549.65	28.0198
1.1682	4487.88	27.7042
1.1722	4460.41	27.5637
1.1762	4463.39	27.3132
1.1802	4447.47	27.4976
1.1842	4420.47	27.3595
1.1882	4369.59	27.0992
1.1922	4342.76	26.962
1.1962	4385.53	27.1808
1.2002	4351	27.0041
1.2042	4384.59	27.176
1.2082	4312.18	26.8054
1.2122	4266.41	26.5711
1.2162	4287.94	26.6813
1.2202	4268.12	26.5798
1.2242	4207.35	26.2686
1.2282	4201.41	26.2381
1.2322	4176.18	26.1088
1.2362	4169.41	26.0741
1.2402	4162.88	26.0406
1.2442	4169.47	26.0744
1.2482	4137.29	25.9095
1.2522	4118.18	25.8114
1.2562	4069.06	25.8505
1.2602	4078	25.8965
1.2642	4064.75	25.8283
1.2682	4054.06	25.7733
1.2722	4033.47	25.3769
1.2762	4008.69	25.5398
1.2802	3994.94	25.469
1.2842	4002.38	25.5073
1.2882	3977.69	25.3802
1.2922	3940.75	25.19
1.2962	3913	24.7581
1.3002	3933.94	25.1549
1.3042	3893.56	24.9468
1.3082	3904.88	25.0051
1.3122	3869.75	24.8241
1.3162	3887.62	24.9162
1.3202	3857.25	24.7596
1.3242	3808.75	24.5094
1.3282	3832.06	24.6297
1.3322	3810.47	24.2309
1.3362	3816.44	24.5491
1.3402	3797.94	24.1664
1.3442	3788.56	24.4052
1.3482	3754.19	24.2278
1.3522	3783.56	24.3794
1.3562	3726.88	24.0867
1.3602	3668.24	23.4985
1.3642	3718.75	24.0447
1.3682	3748.19	24.1968
1.3722	3715.19	24.0263
1.3762	3714.75	24.0241
1.3802	3679.88	23.8438
1.3842	3640.56	23.6406
1.3882	3677.44	23.8313
1.3922	3657.88	23.7301
1.3962	3623.75	23.5536
1.4002	3628.94	23.5805
1.4042	3625.69	23.5637
1.4082	3612.31	23.4945
1.4122	3589.5	23.3764
1.4162	3566.31	23.2564
1.4202	3567.31	23.2616
1.4242	3574.12	23.013
1.4282	3568.31	23.2667
1.4322	3538.25	23.1111
1.4362	3568.59	22.9845
1.4402	3564	22.9608
1.4442	3520.53	22.7364
1.4482	3527.28	22.5167
1.4522	3484.94	22.5525
1.4562	3494.88	22.6039
1.4602	3493.24	22.5954
1.4642	3487.47	22.5656
1.4682	3492.39	22.337
1.4722	3480.24	22.5282
1.4762	3425.53	22.2454
1.4802	3434.65	22.2926
1.4842	3462.06	22.4343
1.4882	3441.29	22.3269
1.4922	3398.47	22.1054
1.4962	3410.12	22.1657
1.5002	3401.44	21.8681
1.5042	3395.29	22.089
1.5082	3372.24	21.9697
1.5122	3362.94	21.9216
1.5162	3400.65	22.1167
1.5202	3402.47	22.1261
1.5242	3378.65	22.0028
1.5282	3358.65	21.8993
1.5322	3360.94	21.9112
1.5362	3356.29	21.8871
1.5402	3360.24	21.9075
1.5442	3314.88	21.6727
1.5482	3297.94	21.5849
1.5522	3323.18	21.7156
1.5562	3315.47	21.6757
1.5602	3277.06	21.4766
1.5642	3295.12	21.8493
1.5682	3257.88	21.6555
1.5722	3282.62	21.7843
1.5762	3268.5	21.7108
1.5802	3263.06	21.6825
1.5842	3258.38	21.6581
1.5882	3232.19	21.5218
1.5922	3235	21.5364
1.5962	3227.81	21.499
1.6002	3245.81	21.5927
1.6042	3229.94	21.2323
1.6082	3209.62	21.4043
1.6122	3181	21.2552
1.6162	3228	21.5
1.6202	3202.19	21.3656
1.6242	3194.88	21.0503
1.6282	3190.62	21.3053
1.6322	3200.75	21.3581
1.6362	3184.44	21.2731
1.6402	3156.44	21.1271
1.6442	3171.81	21.2073
1.6482	3149.69	21.0919
1.6522	3144	21.0623
1.6562	3174	21.2187
1.6602	3187.81	21.2907
1.6642	3165.56	21.1747
1.6682	3160.24	20.8704
1.6722	3119.06	20.9322
1.6762	3132.25	21.001
1.6802	3113.88	20.9051
1.6842	3127.75	20.9775
1.6882	3149.12	21.089
1.6922	3125.75	20.9671
1.6962	3090.12	20.7811
1.7002	3111.31	20.8917
1.7042	3081.5	20.7361
1.7082	3083.69	20.7475
1.7122	3092.06	20.7912
1.7162	3097.18	20.5426
1.7202	3079	20.4481
1.7242	3041.88	20.2549
1.7282	3082.18	20.4646
1.7322	3057.94	20.3385
1.7362	3072.06	20.412
1.7402	3072.24	20.4129
1.7442	3026.76	20.1762
1.7482	3027.71	20.1811
1.7522	3061	20.3544
1.7562	3051.29	20.3039
1.7602	3075.35	20.4291
1.7642	3016.88	20.1247
1.7682	3041.72	20.0072
1.7722	3045.06	20.2714
1.7762	3024.65	20.1651
1.7802	3014.61	19.8664
1.7842	3007.72	19.8307
1.7882	3019.24	20.1369
1.7922	2997.24	20.0223
1.7962	2999.76	20.0355
1.8002	2998.88	20.0309
1.8042	3014.29	20.1112
1.8082	2998.29	20.0278
1.8122	3007.53	20.076
1.8162	3010.06	20.0891
1.8202	3004.88	20.0622
1.8242	2972.35	19.8926
1.8282	2978.35	19.9239
1.8322	2988.94	19.9791
1.8362	2970.12	19.881
1.8402	2938.65	19.7168
1.8442	2961.76	19.8374
1.8482	2991.59	19.9929
1.8522	2941.29	19.7306
1.8562	2933.29	19.6889
1.8602	2939.94	19.7236
1.8642	2939.59	19.7217
1.8682	2930.25	19.9449
1.8722	2938.88	19.9901
1.8762	2921.06	19.8968
1.8802	2918.62	19.884
1.8842	2931.31	19.9505
1.8882	2932.88	19.9587
1.8922	2921.62	19.8997
1.8962	2915.62	19.8683
1.9002	2913.12	19.8552
1.9042	2915.56	19.8679
1.9082	2899.94	19.786
1.9122	2909.81	19.8378
1.9162	2882.75	19.6959
1.9202	2905.38	19.8145
1.9242	2906.12	19.8185
1.9282	2887.75	19.7221
1.9322	2903.69	19.8057
1.9362	2916.62	19.8735
1.9402	2863.29	19.3233
1.9442	2894.44	19.7572
1.9482	2884.12	19.4321
1.9522	2903.44	19.8044
1.9562	2870.69	19.6326
1.9602	2872.31	19.6411
1.9642	2889.06	19.729
1.9682	2879.25	19.6775
1.9722	2870.88	19.6336
1.9762	2874.19	19.651
1.9802	2862.81	19.5913
1.9842	2839.69	19.4699
1.9882	2862.44	19.5893
1.9922	2852.94	19.5394
1.9962	2842.12	19.4827
2.0002	2835.75	19.4492
2.0042	2833.81	19.439
2.0082	2863.75	19.5962
2.0122	2844.81	19.4968
2.0162	2826.81	19.4023
2.0202	2847.06	19.5086
2.0242	2830.75	19.4229
2.0282	2850	19.524
2.0322	2839.56	19.4692
2.0362	2829.62	19.417
2.0402	2840.26	18.7394
2.0442	2841.71	19.2105
2.0482	2843.41	19.2194
2.0522	2819.33	18.8506
2.0562	2813.65	19.0637
2.0602	2792.65	18.9538
2.0642	2804.65	19.0166
2.0682	2817.71	19.0849
2.0722	2788.82	18.9337
2.0762	2802.59	19.0058
2.0802	2806.22	18.7823
2.0842	2813.76	19.0643
2.0882	2817.56	18.8413
2.0922	2790.53	18.9427
2.0962	2792.65	18.9538
2.1002	2791.94	18.9501
2.1042	2814.88	19.0701
2.1082	2832.88	19.1643
2.1122	2796.65	18.9747
2.1162	2769.29	18.8315
2.1202	2778.71	18.8808
2.1242	2786.18	18.9199
2.1282	2792.47	18.9528
2.1322	2765.76	18.813
2.1362	2772.67	18.6072
2.1402	2774.65	18.8595
2.1442	2799	18.987
2.1482	2737.47	18.6647
2.1522	2784.81	19.1815
2.1562	2759.06	19.0461
2.1602	2748.88	18.9924
2.1642	2761	19.0562
2.1682	2757.25	19.0365
2.1722	2750.81	19.0026
2.1762	2767.25	19.0891
2.1802	2748.19	18.9888
2.1842	2738.12	18.9358
2.1882	2749.38	18.9951
2.1922	2758.25	19.0418
2.1962	2748.65	18.7233
2.2002	2730.53	18.6283
2.2042	2773.75	19.1233
2.2082	2750.19	18.9993
2.2122	2726.94	18.6095
2.2162	2771.12	19.1095
2.2202	2730.12	18.8937
2.2242	2732	18.9036
2.2282	2726.44	18.8743
2.2322	2698.88	18.7291
2.2362	2720	18.8404
2.2402	2731.94	18.9033
2.2442	2725.62	18.87
2.2482	2732.65	18.6394
2.2522	2708.5	18.7798
2.2562	2699.06	18.7301
2.2602	2717	18.8246
2.2642	2722.31	18.8526
2.2682	2709.19	18.7834
2.2722	2701.06	18.7406
2.2762	2715.62	18.8173
2.2802	2701.12	18.7409
2.2842	2711.75	18.7969
2.2882	2692.69	18.6964
2.2922	2688.25	18.6731
2.2962	2736.62	18.9279
2.3002	2700.38	18.737
2.3042	2678	18.619
2.3082	2685.38	18.6579
2.3122	2688	18.6717
2.3162	2705.38	18.7633
2.3202	2700.31	18.7366
2.3242	2683.06	18.6457
2.3282	2678.35	18.3546
2.3322	2672.11	18.0819
2.3362	2681.94	18.3734
2.3402	2705.88	18.499
2.3442	2691.47	18.4234
2.3482	2691.41	18.4231
2.3522	2672.18	18.3221
2.3562	2667.47	18.2974
2.3602	2662.35	18.2705
2.3642	2678.35	18.3546
2.3682	2666.41	18.2918
2.3722	2665.06	18.2847
2.3762	2678.71	18.3564
2.3802	2690.88	18.4203
2.3842	2689.18	18.4114
2.3882	2649.12	18.201
2.3922	2680.65	18.3666
2.3962	2651.76	18.2149
2.4002	2662.41	18.2708
2.4042	2664.65	18.2826
2.4082	2637.59	18.1404
2.4122	2647.65	18.1933
2.4162	2651.65	18.2143
2.4202	2664.35	18.281
2.4242	2641.88	18.163
2.4282	2650.76	18.2096
2.4322	2679.71	18.3617
2.4362	2669.61	18.0688
2.4402	2667.94	18.2999
2.4442	2667.65	18.2983
2.4482	2616.47	18.0294
2.4522	2630	18.1005
2.4562	2638.82	18.1469
2.4602	2624.94	18.0739
2.4642	2627.71	18.0884
2.4682	2635.75	18.396
2.4722	2636.94	18.4023
2.4762	2653.94	18.492
2.4802	2639.19	18.4142
2.4842	2644.12	18.1747
2.4882	2624.5	18.3366
2.4922	2632.25	18.3775
2.4962	2645.06	18.4452
2.5002	2617.06	18.2973
2.5042	2620.94	18.3178
2.5082	2617.35	18.034
2.5122	2613.56	18.2788
2.5162	2637.19	18.4036
2.5202	2610.29	17.9969
2.5242	2628.06	18.3554
2.5282	2612.75	18.2745
2.5322	2596.19	18.187
2.5362	2618.44	18.3046
2.5402	2614.56	18.2841
2.5442	2612.88	18.2752
2.5482	2612	18.2706
2.5522	2605.94	18.2385
2.5562	2618.5	18.3049
2.5602	2590.06	17.8904
2.5642	2628.94	18.36
2.5682	2619	18.0427
2.5722	2630.31	18.3673
2.5762	2618.5	18.3049
2.5802	2592.69	18.1685
2.5842	2628.5	18.3577
2.5882	2599.5	18.2045
2.5922	2596.94	18.191
2.5962	2590.69	18.1579
2.6002	2560.94	18.0005
2.6042	2604.81	18.2326
2.6082	2592.88	18.1695
2.6122	2562.12	18.0068
2.6162	2602.5	18.2204
2.6202	2580.12	18.102
2.6242	2607.12	18.2448
2.6282	2576.38	18.0822
2.6322	2593.47	17.9084
2.6362	2581.83	17.6091
2.6402	2571.12	17.7907
2.6442	2601.47	17.9505
2.6482	2584.82	17.8628
2.6522	2611.76	18.0046
2.6562	2575.76	17.8152
2.6602	2565.24	17.7597
2.6642	2584.71	17.8622
2.6682	2585.24	17.865
2.6722	2587.65	17.8777
2.6762	2566.89	17.5308
2.6802	2584.71	17.8622
2.6842	2583.53	17.856
2.6882	2581.94	17.8477
2.6922	2570.12	17.7854
2.6962	2541.76	17.636
2.7002	2556.65	17.7145
2.7042	2580	17.8375
2.7082	2567.41	17.7712
2.7122	2568.88	17.7789
2.7162	2585.24	17.865
2.7202	2570.29	17.7863
2.7242	2583.65	17.8567
2.7282	2566.88	17.7684
2.7322	2564.76	17.7572
2.7362	2557.35	17.7182
2.7402	2563.41	17.7501
2.7442	2553.94	17.7002
2.7482	2568.35	17.7761
2.7522	2564.88	17.7578
2.7562	2548.88	17.9367
2.7602	2559.69	17.9939
2.7642	2528.62	17.8294
2.7682	2574	18.0696
2.7722	2558.41	17.7238
2.7762	2583.94	18.1222
2.7802	2543.94	17.9105
2.7842	2572.19	18.0601
2.7882	2555.94	17.9741
2.7922	2533.5	17.8552
2.7962	2548.24	17.6701
2.8002	2561.56	18.0038
2.8042	2539.06	17.8847
2.8082	2570.56	18.0515
2.8122	2541.88	17.8996
2.8162	2571.56	18.0567
2.8202	2534.38	17.8599
2.8242	2544.19	17.9118
2.8282	2538.38	17.8811
2.8322	2521.71	17.5303
2.8362	2539.44	17.8867
2.8402	2556.29	17.7126
2.8442	2546	17.9214
2.8482	2528.69	17.8297
2.8522	2558.38	17.987
2.8562	2537.06	17.8741
2.8602	2486.47	17.3443
2.8642	2537.75	17.8777
2.8682	2553.38	17.9605
2.8722	2544.75	17.9148
2.8762	2530.12	17.8374
2.8802	2513.06	17.7469
2.8842	2516.94	17.7675
2.8882	2552.75	17.9572
2.8922	2551.88	17.9525
2.8962	2522.31	17.796
2.9002	2531.44	17.8443
2.9042	2516.25	17.7638
2.9082	2529.12	17.8321
2.9122	2509.19	17.7264
2.9162	2516.62	17.7658
2.9202	2506.81	17.7138
2.9242	2516.65	17.5036
2.9282	2522.44	17.7966
2.9322	2517	17.7678
2.9362	2516.06	17.5005
2.9402	2512.47	17.4816
2.9442	2511.59	17.4769
2.9482	2517.83	17.2733
2.9522	2492.12	17.3742
2.9562	2512.35	17.4809
2.9602	2511.82	17.4782
2.9642	2512.29	17.4806
2.9682	2513	17.2479
2.9722	2515.76	17.4989
2.9762	2470.18	17.2583
2.9802	2508.76	17.462
2.9842	2492.88	17.3782
2.9882	2504.24	17.4381
2.9922	2474.18	17.2794
2.9962	2500.47	17.4182
3.0002	2489.28	17.1233
3.0042	2488.53	17.3552
3.0082	2498.29	17.4068
3.0122	2465.65	17.2344
3.0162	2500.76	17.4198
3.0202	2498.59	17.4083
3.0242	2504.06	17.4372
3.0282	2507.53	17.4555
3.0322	2485.53	17.3394
3.0362	2502.88	17.431
3.0402	2506.24	17.4487
3.0442	2475.41	17.2859
3.0482	2488.29	17.354
3.0522	2481.65	17.3189
3.0562	2497	17.3999
3.0602	2481.59	17.3186
3.0642	2493.44	17.6429
3.0682	2466.38	17.4992
3.0722	2485.94	17.6031
3.0762	2463.06	17.4817
3.0802	2465.19	17.4929
3.0842	2484	17.5928
3.0882	2469.12	17.5138
3.0922	2456.94	17.4491
3.0962	2453.94	17.4332
3.1002	2475.62	17.5483
3.1042	2463.88	17.225
3.1082	2467.62	17.5059
3.1122	2458.25	17.4561
3.1162	2459.94	17.4651
3.1202	2479.12	17.5669
3.1242	2477.76	17.2984
3.1282	2453.38	17.4302
3.1322	2472.69	17.5328
3.1362	2451.19	17.4186
3.1402	2470.31	17.5201
3.1442	2459.88	17.4647
3.1482	2466.19	17.4982
3.1522	2455.44	17.4412
3.1562	2481.38	17.5789
3.1602	2465.94	17.4969
3.1642	2483.62	17.5908
3.1682	2459.82	17.2036
3.1722	2477.06	17.556
3.1762	2449.94	17.4119
3.1802	2453.69	17.4319
3.1842	2466.19	17.4982
3.1882	2454.12	17.4342
3.1922	2467.94	17.5075
3.1962	2436.5	17.3405
3.2002	2462.12	17.4767
3.2042	2447.75	17.4003
3.2082	2446.81	17.3953
3.2122	2472.75	17.5331
3.2162	2452.94	17.1672
3.2202	2446.88	17.1352
3.2242	2470.47	17.2599
3.2282	2466.06	17.2365
3.2322	2430.12	17.0466
3.2362	2475.39	17.0502
3.2402	2446.61	16.8988
3.2442	2439.56	16.8617
3.2482	2454.5	16.9403
3.2522	2459.28	16.9655
3.2562	2456.83	16.9526
3.2602	2467.67	17.0096
3.2642	2420.89	16.7634
3.2682	2439.05	16.6462
3.2722	2456.67	16.9517
3.2762	2464.94	16.9953
3.2802	2452	16.7141
3.2842	2451.95	16.7138
3.2882	2448.44	16.9085
3.2922	2443.44	16.8822
3.2962	2435.06	16.838
3.3002	2437.78	16.8523
3.3042	2437	16.8482
3.3082	2444.89	16.8898
3.3122	2439.72	16.8626
3.3162	2446.17	16.8965
3.3202	2443.67	16.8833
3.3242	2418.94	16.7532
3.3282	2447.11	16.9015
3.3322	2462.61	16.983
3.3362	2450.83	16.9211
3.3402	2442.33	16.8763
3.3442	2435.5	16.8403
3.3482	2449.89	16.9161
3.3522	2420.89	16.7634
3.3562	2436.11	16.8436
3.3602	2419.89	16.7581
3.3642	2410.22	16.7072
3.3682	2404.71	16.9121
3.3722	2430.12	17.0466
3.3762	2431.82	17.0556
3.3802	2419.41	16.9899
3.3842	2436.59	17.0808
3.3882	2441.53	17.1069
3.3922	2424.65	17.0176
3.3962	2452.24	17.1635
3.4002	2432.12	17.0571
3.4042	2421.12	16.9989
3.4082	2429.24	17.0419
3.4122	2419.18	16.9887
3.4162	2426.76	17.0288
3.4202	2419.47	16.9902
3.4242	2430.47	17.0484
3.4282	2440.41	17.101
3.4322	2423.59	17.012
3.4362	2460.24	17.2058
3.4402	2403.11	16.6697
3.4442	2438.65	17.0917
3.4482	2419.72	16.7572
3.4522	2442.65	17.1128
3.4562	2413.65	16.9594
3.4602	2410.24	16.9414
3.4642	2454.71	17.1766
3.4682	2429.94	17.0456
3.4722	2451.47	17.1595
3.4762	2430.71	17.0497
3.4802	2420.18	16.994
3.4842	2422.82	17.008
3.4882	2447.71	17.1396
3.4922	2446.22	16.8968
3.4962	2420.82	16.9974
3.5002	2426.12	17.0254
3.5042	2428.47	17.0378
3.5082	2438.06	17.0885
3.5122	2456.82	17.1877
3.5162	2458.94	17.1989
3.5202	2469.59	17.2552
3.5242	2441.18	17.105
3.5282	2457.06	17.189
3.5322	2461	17.2098
3.5362	2443.88	17.1193
3.5402	2468.5	16.6061
3.5442	2473.56	17.0406
3.5482	2473.94	17.0426
3.5522	2467.53	16.7954
3.5562	2481.44	17.0821
3.5602	2495.83	17.1577
3.5642	2520.5	17.2873
3.5682	2525	17.3109
3.5722	2531.72	17.3462
3.5762	2552.72	17.4565
3.5802	2592.32	17.4482
3.5842	2612.33	17.769
3.5882	2658.89	17.7956
3.5922	2694.39	18.1984
3.5962	2761.67	18.5498
3.6002	2817.28	18.8399
3.6042	2935.89	19.4574
3.6082	3063.56	20.1204
3.6122	3198.22	20.8181
3.6162	3289	21.2876
3.6202	3386	21.7884
3.6242	3481.39	22.2803
3.6282	3482.06	22.2837
3.6322	3438.11	22.0572
3.6362	3303.05	21.1329
3.6402	3140.33	20.5184
3.6442	2983.39	19.7043
3.6482	2843.06	18.9742
3.6522	2787.94	18.9291
3.6562	2680.53	18.366
3.6602	2620.65	18.0513
3.6642	2576.47	17.8189
3.6682	2559.06	17.7272
3.6722	2538.29	17.6177
3.6762	2527.06	17.5585
3.6802	2493.06	17.3791
3.6842	2448.53	17.1439
3.6882	2463.94	17.2254
3.6922	2457.71	17.1924
3.6962	2440.78	16.8681
3.7002	2438.11	16.8541
3.7042	2444.29	17.1215
3.7082	2452.35	17.1641
3.7122	2390.89	16.6053
3.7162	2403.82	16.9074
3.7202	2407.41	16.9264
3.7242	2435.82	17.0767
3.7282	2410.35	16.942
3.7322	2403	16.9031
3.7362	2415.65	16.97
3.7402	2405.06	16.914
3.7442	2391.41	16.8417
3.7482	2373.06	16.5112
3.7522	2405.41	16.9158
3.7562	2390	16.8342
3.7602	2394.12	16.856
3.7642	2382.94	16.7968
3.7682	2393.71	16.8538
3.7722	2388.41	16.8258
3.7762	2379.29	16.7775
3.7802	2379.76	16.78
3.7842	2398.12	16.8772
3.7882	2367.47	16.7148
3.7922	2385.94	16.8127
3.7962	2398.18	16.8775
3.8002	2405.24	16.9149
3.8042	2359.71	16.6737
3.8082	2351.94	16.6325
3.8122	2363.06	16.6915
3.8162	2380.12	16.7819
3.8202	2369.71	16.7267
3.8242	2393.18	16.851
3.8282	2371.83	16.5048
3.8322	2354	16.1996
3.8362	2379.39	16.5447
3.8402	2362.39	16.455
3.8442	2396.94	16.6372
3.8482	2379.89	16.5473
3.8522	2380.28	16.5493
3.8562	2366.06	16.4743
3.8602	2360.83	16.4468
3.8642	2380.72	16.5517
3.8682	2391.11	16.6065
3.8722	2375.06	16.5218
3.8762	2376.83	16.5312
3.8802	2386.39	16.5816
3.8842	2399.11	16.6486
3.8882	2379.5	16.5452
3.8922	2377.28	16.5335
3.8962	2380.61	16.5511
3.9002	2373.67	16.5145
3.9042	2372.06	16.506
3.9082	2390.5	16.6032
3.9122	2402.83	16.6683
3.9162	2376.61	16.53
3.9202	2401.83	16.663
3.9242	2386.22	16.5807
3.9282	2400.39	16.6554
3.9322	2409.22	16.7019
3.9362	2401.84	16.451
3.9402	2403.83	16.6735
3.9442	2413.72	16.7256
3.9482	2421.28	16.7654
3.9522	2401.94	16.6636
3.9562	2421.61	16.7672
3.9602	2411.94	16.7163
3.9642	2411.94	16.7163
3.9682	2440.29	17.1004
3.9722	2451.76	17.161
3.9762	2441.47	17.1066
3.9802	2440.29	17.1004
3.9842	2463.17	16.9859
3.9882	2462	17.2151
3.9922	2493.59	17.3819
3.9962	2488.12	17.353
4.0002	2517.94	17.5104
4.0042	2503.88	17.4363
4.0082	2521.72	17.2937
4.0122	2541.88	17.6367
4.0162	2583.88	17.8579
4.0202	2593.11	17.6683
4.0242	2626.94	18.0844
4.0282	2647.47	18.1923
4.0322	2676.41	18.3444
4.0362	2703.76	18.4879
4.0402	2775.18	18.8623
4.0442	2831.82	19.1588
4.0482	2924.24	19.6416
4.0522	3006.41	20.0701
4.0562	3188.12	21.0152
4.0602	3301.33	21.3513
4.0642	3563.53	22.9584
4.0682	3824.06	24.0423
4.0722	4181.47	26.1359
4.0762	4512.53	27.8301
4.0802	4925.71	29.9385
4.0842	5312	31.9046
4.0882	5593.12	33.3329
4.0922	5854.82	34.6609
4.0962	5886.35	34.8208
4.1002	5853.28	34.3759
4.1042	5578.71	33.2597
4.1082	5200.29	31.3365
4.1122	4843.24	29.5181
4.1162	4523.65	27.8869
4.1202	4164.18	26.0473
4.1242	3805.76	24.2067
4.1282	3612.35	23.2103
4.1322	3384.11	21.7787
4.1362	3200.53	20.6042
4.1402	3088.06	20.2475
4.1442	2991.06	19.7441
4.1482	2875.56	19.1435
4.1522	2816.89	18.8379
4.1562	2755.72	18.5188
4.1602	2713.22	18.2968
4.1642	2661.5	18.0264
4.1682	2628.06	17.8513
4.1722	2583.22	17.6164
4.1762	2585.68	17.4136
4.1802	2534.17	17.3591
4.1842	2529.72	17.3357
4.1882	2470.39	17.0239
4.1922	2497.22	17.165
4.1962	2456.44	16.9506
4.2002	2462.67	16.9833
4.2042	2446.22	16.8968
4.2082	2445.06	16.8906
4.2122	2407.44	16.6926
4.2162	2407.94	16.6952
4.2202	2392.22	16.6123
4.2242	2395.39	16.629
4.2282	2391.94	16.6109
4.2322	2380.67	16.5514
4.2362	2378.28	16.5388
4.2402	2380.78	16.552
4.2442	2385.44	16.5766
4.2482	2364.89	16.4682
4.2522	2364.89	16.4682
4.2562	2341.06	16.5748
4.2602	2344.24	16.5916
4.2642	2337.82	16.5576
4.2682	2347.59	16.6094
4.2722	2338.28	16.3277
4.2762	2329.88	16.5155
4.2802	2315.18	16.4374
4.2842	2327.35	16.502
4.2882	2337.65	16.5567
4.2922	2321.82	16.4727
4.2962	2329.33	16.2804
4.3002	2308.71	16.403
4.3042	2324.59	16.4874
4.3082	2293.35	16.3215
4.3122	2308.41	16.4015
4.3162	2314.76	16.4352
4.3202	2295.53	16.333
4.3242	2307.06	16.3943
4.3282	2315.76	16.4405
4.3322	2312.06	16.1891
4.3362	2291.82	16.3133
4.3402	2309.94	16.178
4.3442	2281.41	16.258
4.3482	2299.35	16.3533
4.3522	2309.47	16.4071
4.3562	2291.65	16.3124
4.3602	2268.33	15.9578
4.3642	2319.12	16.4583
4.3682	2294.94	16.3299
4.3722	2307.12	16.3946
4.3762	2290.94	16.3086
4.3802	2287.29	16.2892
4.3842	2279.88	16.2498
4.3882	2285.18	16.278
4.3922	2282.76	16.2652
4.3962	2282.24	16.2624
4.4002	2254.35	16.114
4.4042	2282.65	16.2645
4.4082	2287.82	16.2921
4.4122	2282.71	16.2649
4.4162	2282.24	16.2624
4.4202	2271.59	16.2057
4.4242	2269.33	15.9631
4.4282	2249.47	16.088
4.4322	2269.47	16.1945
4.4362	2272	15.9772
4.4402	2270.72	15.9705
4.4442	2244.44	15.8313
4.4482	2272.68	15.7716
4.4522	2259.22	15.9096
4.4562	2252.44	15.8737
4.4602	2283.78	16.0396
4.4642	2272.44	15.9796
4.4682	2270.95	15.7624
4.4722	2254.56	15.8849
4.4762	2238.11	15.7977
4.4802	2264.78	15.939
4.4842	2251.72	15.8698
4.4882	2284.11	16.0413
4.4922	2251.28	15.8675
4.4962	2255.89	15.8919
4.5002	2260.58	15.7077
4.5042	2272.06	15.9775
4.5082	2257	15.8978
4.5122	2263.11	15.9302
4.5162	2257.78	15.9019
4.5202	2251.67	15.8696
4.5242	2266.5	15.9481
4.5282	2239.61	15.8057
4.5322	2260.22	15.9149
4.5362	2278.94	16.014
4.5402	2257.33	15.8996
4.5442	2240.44	15.8101
4.5482	2261.33	15.9208
4.5522	2268.44	15.9584
4.5562	2293.11	16.0889
4.5602	2246.11	15.8401
4.5642	2256.65	16.1262
4.5682	2258.29	16.135
4.5722	2228.18	15.9746
4.5762	2210.35	15.8796
4.5802	2266.06	16.1763
4.5842	2245.82	16.0686
4.5882	2249.12	16.0862
4.5922	2240.12	16.0382
4.5962	2213.12	15.8944
4.6002	2252.65	16.1049
4.6042	2247.56	15.8478
4.6082	2215.76	15.9085
4.6122	2235.71	16.0147
4.6162	2226.71	15.9668
4.6202	2240.71	16.0414
4.6242	2237.89	15.7965
4.6282	2244.59	16.062
4.6322	2253.82	16.1112
4.6362	2229.82	15.9834
4.6402	2221.47	15.9389
4.6442	2234.24	16.0069
4.6482	2234.06	16.006
4.6522	2203.71	15.8442
4.6562	2232.47	15.9975
4.6602	2233.41	16.0025
4.6642	2263.53	16.1629
4.6682	2253.39	15.8787
4.6722	2251.88	16.1009
4.6762	2214.35	15.9009
4.6802	2229.06	15.9793
4.6842	2269.18	16.1929
4.6882	2203.41	15.8426
4.6922	2233.65	16.0038
4.6962	2218.35	15.9223
4.7002	2225.94	15.9627
4.7042	2205.53	15.8539
4.7082	2219.18	15.9267
4.7122	2208	15.8671
4.7162	2240.89	15.8124
4.7202	2215.61	15.6784
4.7242	2214.17	15.6708
4.7282	2232.5	15.768
4.7322	2214.89	15.6746
4.7362	2221.89	15.5036
4.7402	2225.74	15.5239
4.7442	2226.05	15.5256
4.7482	2231.68	15.5553
4.7522	2256.53	15.6864
4.7562	2231.84	15.5561
4.7602	2247.63	15.6395
4.7642	2219.16	15.4892
4.7682	2220.55	15.3068
4.7722	2221.7	15.3129
4.7762	2222	15.5042
4.7802	2246.1	15.4412
4.7842	2237.35	15.3952
4.7882	2236.42	15.5803
4.7922	2240.74	15.6031
4.7962	2230.63	15.5497
4.8002	2224.37	15.5167
4.8042	2219.53	15.4911
4.8082	2248.58	15.6445
4.8122	2242.58	15.6128
4.8162	2227.89	15.5353
4.8202	2246.37	15.6328
4.8242	2244.68	15.6239
4.8282	2240.11	15.5997
4.8322	2239.16	15.5947
4.8362	2239.47	15.5964
4.8402	2223.84	15.5139
4.8442	2228.53	15.5386
4.8482	2260.74	15.7086
4.8522	2218.05	15.4833
4.8562	2236.79	15.5822
4.8602	2221.84	15.5033
4.8642	2215.26	15.4686
4.8682	2226.72	15.7373
4.8722	2243.78	15.8278
4.8762	2243.33	15.8254
4.8802	2235.11	15.7818
4.8842	2253.11	15.8772
4.8882	2241.83	15.8174
4.8922	2238.33	15.7989
4.8962	2259.61	15.9116
4.9002	2265.72	15.944
4.9042	2245.44	15.8366
4.9082	2247.56	15.8478
4.9122	2238.67	15.8007
4.9162	2250.44	15.8631
4.9202	2243.17	15.8245
4.9242	2249.89	15.8601
4.9282	2287.33	16.0584
4.9322	2276.33	16.0002
4.9362	2262.78	15.9284
4.9402	2271.21	15.7638
4.9442	2286.22	16.0525
4.9482	2281.89	15.8201
4.9522	2281.78	16.029
4.9562	2269.61	15.9646
4.9602	2293.39	16.0904
4.9642	2314.06	16.1997
4.9682	2311.61	16.1868
4.9722	2327.5	16.2707
4.9762	2348.67	16.3825
4.9802	2333.06	16.3001
4.9842	2338.28	16.3277
4.9882	2370.94	16.5001
4.9922	2398.58	16.4338
4.9962	2387.39	16.5868
5.0002	2422.56	16.7722
5.0042	2431.44	16.819
5.0082	2470.89	17.0266
5.0122	2527.06	17.3217
5.0162	2578.5	17.5917
5.0202	2621.33	17.8161
5.0242	2690.44	18.1778
5.0282	2814.5	18.8254
5.0322	2946.06	19.5103
5.0362	3115.67	20.3906
5.0402	3379.81	21.131
5.0442	3712.47	23.2369
5.0482	4058.42	25.0074
5.0522	4443.95	26.7566
5.0562	4838.95	28.9839
5.0602	5143.58	30.5307
5.0642	5292	31.2835
5.0682	5264.21	31.1426
5.0722	5102.89	30.3243
5.0762	4829.84	28.9376
5.0802	4520.75	27.1471
5.0842	4224.42	25.855
5.0882	3906.8	24.0191
5.0922	3664.47	22.9908
5.0962	3432.53	21.7994
5.1002	3227	20.7408
5.1042	3093.53	20.0516
5.1082	2943.95	19.2773
5.1122	2829.16	18.6817
5.1162	2719.37	18.1107
5.1202	2634.37	17.6677
5.1242	2584.16	17.4056
5.1282	2534.89	17.1481
5.1322	2492.58	16.9267
5.1362	2457.2	16.5471
5.1402	2428.95	16.5932
5.1442	2393.53	16.4073
5.1482	2384.95	16.3622
5.1522	2354.89	16.4154
5.1562	2325.89	16.2622
5.1602	2317.83	16.2197
5.1642	2307.56	16.1653
5.1682	2288.61	16.0651
5.1722	2290.33	16.0742
5.1762	2303.61	16.1445
5.1802	2267.72	15.9546
5.1842	2259.44	15.9107
5.1882	2248.72	15.854
5.1922	2239.94	15.8074
5.1962	2228.68	15.5395
5.2002	2218.58	15.4861
5.2042	2245.22	15.8354
5.2082	2220.56	15.7046
5.2122	2225.74	15.5239
5.2162	2212.33	15.661
5.2202	2231.22	15.7612
5.2242	2214.72	15.6737
5.2282	2212.89	15.664
5.2322	2201.67	15.6044
5.2362	2227.22	15.74
5.2402	2214.33	15.6716
5.2442	2185.72	15.5198
5.2482	2211.58	15.4491
5.2522	2197.33	15.5814
5.2562	2188.39	15.5339
5.2602	2204.61	15.6201
5.2642	2167.72	15.4242
5.2682	2148.94	15.3243
5.2722	2168.39	15.4277
5.2762	2184.44	15.513
5.2802	2175	15.4628
5.2842	2185.94	15.521
5.2882	2159.56	15.3807
5.2922	2153.33	15.3477
5.2962	2182.72	15.5038
5.3002	2172.5	15.4495
5.3042	2167.72	15.4242
5.3082	2178.78	15.4829
5.3122	2174.44	15.4599
5.3162	2174.89	15.4622
5.3202	2151	15.3353
5.3242	2173.61	15.4554
5.3282	2155.11	15.1505
5.3322	2151.35	14.9424
5.3362	2169.79	15.2282
5.3402	2163.32	15.194
5.3442	2177.42	15.2686
5.3482	2158.79	15.17
5.3522	2180.84	15.2867
5.3562	2138.63	15.0633
5.3602	2138.05	15.0602
5.3642	2156.79	15.1594
5.3682	2156.63	15.1586
5.3722	2143.21	15.0876
5.3762	2163.63	15.1957
5.3802	2152.89	15.1388
5.3842	2162.26	15.1884
5.3882	2169.16	15.2249
5.3922	2140.63	15.0739
5.3962	2153.21	15.1405
5.4002	2146.53	15.1051
5.4042	2124.05	14.9861
5.4082	2138.05	15.0602
5.4122	2160.89	15.1812
5.4162	2154.05	15.145
5.4202	2147.63	15.111
5.4242	2139.68	15.0689
5.4282	2119.95	14.9643
5.4322	2148.68	15.1165
5.4362	2150.85	14.9398
5.4402	2161.63	15.1851
5.4442	2147.84	15.1121
5.4482	2121.58	14.973
5.4522	2152.84	15.1386
5.4562	2143.37	15.0884
5.4602	2106.79	14.8946
5.4642	2115.63	14.9414
5.4682	2126.5	15.2049
5.4722	2153.06	15.3462
5.4762	2129.33	15.22
5.4802	2124.56	15.1945
5.4842	2130.05	15.0179
5.4882	2110.11	14.9121
5.4922	2116.06	15.1493
5.4962	2137.94	15.2658
5.5002	2124.06	15.1919
5.5042	2132.5	15.2368
5.5082	2135.68	15.0477
5.5122	2149.5	15.3273
5.5162	2114.44	15.1407
5.5202	2114.74	14.9367
5.5242	2127.33	15.2093
5.5282	2122.89	15.1857
5.5322	2123.78	15.1904
5.5362	2116.61	15.1522
5.5402	2129.17	15.2191
5.5442	2103.17	15.0806
5.5482	2126.39	15.2043
5.5522	2124.72	15.1954
5.5562	2144.83	15.3025
5.5602	2106.21	14.8915
5.5642	2122.5	15.1836
5.5682	2123.68	14.9841
5.5722	2137.89	15.2655
5.5762	2132.17	15.2351
5.5802	2133.39	15.2416
5.5842	2123.61	15.1895
5.5882	2118.17	15.1605
5.5922	2117.89	15.1591
5.5962	2109.78	15.1159
5.6002	2120.68	14.9682
5.6042	2121.11	15.1762
5.6082	2107.33	15.1028
5.6122	2112.06	15.128
5.6162	2095.06	15.0374
5.6202	2121.33	15.1774
5.6242	2109.61	15.115
5.6282	2125.33	15.1987
5.6322	2108.89	14.9057
5.6362	2117.7	14.7649
5.6402	2108.89	14.9057
5.6442	2117.53	14.9515
5.6482	2106.79	14.8946
5.6522	2122.42	14.9774
5.6562	2104.21	14.8809
5.6602	2105.79	14.8893
5.6642	2108.32	14.9026
5.6682	2093.05	14.8217
5.6722	2110.47	14.9141
5.6762	2116.75	14.7599
5.6802	2082.74	14.7669
5.6842	2113.63	14.9308
5.6882	2102.84	14.8736
5.6922	2120.05	14.9649
5.6962	2099.89	14.858
5.7002	2091.84	14.8153
5.7042	2106.58	14.8934
5.7082	2098.05	14.8482
5.7122	2105.68	14.8887
5.7162	2109.84	14.9107
5.7202	2102	14.8692
5.7242	2100.32	14.8602
5.7282	2091.84	14.8153
5.7322	2098.05	14.8482
5.7362	2091.68	14.8144
5.7402	2124.37	14.9877
5.7442	2103	14.8745
5.7482	2096.16	14.8382
5.7522	2109	14.9063
5.7562	2105.94	15.0954
5.7602	2104.11	15.0857
5.7642	2099.39	15.0605
5.7682	2092.5	15.0238
5.7722	2117.37	14.9506
5.7762	2093.17	15.0273
5.7802	2072.28	14.9159
5.7842	2080.5	14.9598
5.7882	2113.89	15.1377
5.7922	2080.33	14.9589
5.7962	2090.63	14.8088
5.8002	2077.17	14.942
5.8042	2074.72	14.929
5.8082	2097.61	15.051
5.8122	2094.17	15.0327
5.8162	2080.89	14.9619
5.8202	2086	14.9891
5.8242	2080.17	14.958
5.8282	2090.39	15.0125
5.8322	2091.84	14.8153
5.8362	2098.39	15.0552
5.8402	2115.84	14.9426
5.8442	2089.94	15.0102
5.8482	2088.28	15.0013
5.8522	2107.11	15.1016
5.8562	2082.5	14.9705
5.8602	2066.21	14.6792
5.8642	2075.89	14.9352
5.8682	2097.33	15.0495
5.8722	2086.44	14.9915
5.8762	2085.5	14.9865
5.8802	2082.61	14.971
5.8842	2061.17	14.8566
5.8882	2080.56	14.9601
5.8922	2067.5	14.8904
5.8962	2070.44	14.9061
5.9002	2069.5	14.9011
5.9042	2099.56	15.0614
5.9082	2075.78	14.9346
5.9122	2078.22	14.9476
5.9162	2077.78	14.9453
5.9202	2066.44	14.8848
5.9242	2067.05	14.6837
5.9282	2066.5	14.8851
5.9322	2067	14.8878
5.9362	2097.47	14.8451
5.9402	2088.68	14.7985
5.9442	2058.74	14.6395
5.9482	2049.95	14.4068
5.9522	2075	14.7259
5.9562	2075.05	14.7261
5.9602	2066.58	14.6811
5.9642	2083.63	14.7717
5.9682	2071.6	14.5213
5.9722	2065.95	14.6778
5.9762	2074.63	14.7239
5.9802	2082.42	14.7653
5.9842	2088.74	14.7988
5.9882	2059.32	14.6426
5.9922	2067.32	14.6851
5.9962	2084.16	14.7745
6.0002	2079.05	14.5607
6.0042	2043.95	14.5609
6.0082	2065.05	14.673
6.0122	2059.53	14.6437
6.0162	2047	14.5771
6.0202	2066.11	14.6786
6.0242	2062.58	14.6599
6.0282	2088.42	14.7971
6.0322	2058.26	14.637
6.0362	2047.21	14.5782
6.0402	2078.53	14.7446
6.0442	2049.42	14.59
6.0482	2055.79	14.6238
6.0522	2059.16	14.6417
6.0562	2065.79	14.677
6.0602	2062.84	14.6613
6.0642	2060.89	14.8551
6.0682	2058.33	14.8415
6.0722	2070.17	14.9047
6.0762	2068.56	14.8961
6.0802	2063.17	14.8673
6.0842	2038.11	14.7335
6.0882	2051.44	14.8047
6.0922	2044.06	14.7653
6.0962	2063.39	14.8685
6.1002	2043.94	14.7647
6.1042	2048.26	14.5838
6.1082	2026.17	14.6696
6.1122	2065.56	14.8801
6.1162	2067.11	14.8884
6.1202	2042.17	14.7552
6.1242	2025.16	14.4609
6.1282	2050.67	14.8006
6.1322	2055.39	14.8258
6.1362	2046.22	14.7768
6.1402	2044.22	14.7661
6.1442	2068.28	14.8946
6.1482	2038.44	14.7353
6.1522	2018.94	14.631
6.1562	2062.33	14.8629
6.1602	2051.56	14.8053
6.1642	2034.39	14.7136
6.1682	2044.37	14.5631
6.1722	2055.33	14.8255
6.1762	2037.33	14.7293
6.1802	2045.33	14.7721
6.1842	2038.06	14.7332
6.1882	2027.94	14.6792
6.1922	2033.33	14.708
6.1962	2051.56	14.8053
6.2002	2028.17	14.6803
6.2042	2032.39	14.7029
6.2082	2023.28	14.6542
6.2122	2037.61	14.7308
6.2162	2054.25	14.4295
6.2202	2057.61	14.8376
6.2242	2032.5	14.7035
6.2282	2054.5	14.821
6.2322	2034.61	14.7148
6.2362	2025.68	14.4637
6.2402	2030	14.4867
6.2442	2027.68	14.4744
6.2482	2041.84	14.5497
6.2522	2032.32	14.499
6.2562	2043.37	14.5578
6.2602	2041.58	14.5483
6.2642	2039.05	14.5349
6.2682	2035.25	14.3289
6.2722	2050.5	14.4097
6.2762	2028.79	14.4803
6.2802	2022.5	14.2614
6.2842	2036.7	14.3366
6.2882	2018.63	14.4262
6.2922	2028.47	14.4786
6.2962	2035.47	14.5158
6.3002	2040.58	14.543
6.3042	2021.26	14.4402
6.3082	2035.74	14.5172
6.3122	2035.47	14.5158
6.3162	2057.11	14.6308
6.3202	2040.95	14.5449
6.3242	2044.37	14.5631
6.3282	2037.63	14.5273
6.3322	2022.42	14.4464
6.3362	2029.89	14.4861
6.3402	2027.84	14.4752
6.3442	2034.11	14.5085
6.3482	2048.32	14.5841
6.3522	2028.58	14.4791
6.3562	2021.37	14.4408
6.3602	2044.21	14.5623
6.3642	2021.37	14.4408
6.3682	2031.28	14.697
6.3722	2044.17	14.7658
6.3762	2031.44	14.6979
6.3802	2013.89	14.604
6.3842	2032.28	14.7023
6.3882	2026.89	14.6735
6.3922	2040.83	14.748
6.3962	2018.11	14.6266
6.4002	2040.11	14.7442
6.4042	2055.94	14.8287
6.4082	2030.11	14.6907
6.4122	2020.56	14.6396
6.4162	2023.39	14.6548
6.4202	2021.72	14.6459
6.4242	2021.39	14.6441
6.4282	2045.44	14.7727
6.4322	2036.06	14.7225
6.4362	2039.22	14.7394
6.4402	2035.78	14.721
6.4442	2038.89	14.7376
6.4482	2034.32	14.5097
6.4522	2039.89	14.743
6.4562	2012.17	14.5948
6.4602	2021.72	14.6459
6.4642	2032.28	14.7023
6.4682	2026.11	14.6694
6.4722	2012.89	14.5986
6.4762	2052.83	14.8121
6.4802	2037.61	14.7308
6.4842	2023.39	14.6548
6.4882	2002.44	14.5427
6.4922	2036.16	14.5195
6.4962	2008	14.5725
6.5002	2023.78	14.6569
6.5042	2029	14.6848
6.5082	2013.61	14.6025
6.5122	2032.67	14.7044
6.5162	2017.94	14.6257
6.5202	2028.61	14.6827
6.5242	2013.11	14.5998
6.5282	2006.39	14.5639
6.5322	2017.22	14.6218
6.5362	2027.17	14.675
6.5402	2006.62	14.0077
6.5442	2025.32	14.4618
6.5482	2037.74	14.5279
6.5522	2005.9	14.1734
6.5562	2014.42	14.4038
6.5602	2017.95	14.4226
6.5642	2031.53	14.4948
6.5682	2007.21	14.3654
6.5722	2007.89	14.3691
6.5762	2015.42	14.4091
6.5802	2026.35	14.2818
6.5842	2028.32	14.4777
6.5882	2010.05	14.1954
6.5922	2000.84	14.3315
6.5962	2023	14.4495
6.6002	1994.89	14.2998
6.6042	2014.63	14.4049
6.6082	2035.95	14.5183
6.6122	2044.74	14.5651
6.6162	2005.47	14.3562
6.6202	2002	14.3377
6.6242	1999.53	14.3245
6.6282	2015.05	14.4072
6.6322	2019.42	14.4304
6.6362	2007.45	14.1816
6.6402	2025.53	14.4629
6.6442	2019.11	14.4287
6.6482	1999.26	14.3231
6.6522	2018.89	14.6307
6.6562	2025.78	14.6676
6.6602	1993.33	14.494
6.6642	2015	14.6099
6.6682	1999.06	14.5246
6.6722	2031.33	14.6973
6.6762	2020.89	14.6414
6.6802	2023.94	14.6578
6.6842	2006.17	14.5627
6.6882	2006.56	14.5648
6.6922	1988.61	14.4687
6.6962	2000.95	14.3321
6.7002	2006.21	14.3601
6.7042	2014.89	14.6093
6.7082	2008.11	14.5731
6.7122	2022	14.4441
6.7162	1976.17	14.402
6.7202	1998.44	14.5213
6.7242	2014.56	14.6076
6.7282	2017.44	14.623
6.7322	1985.5	14.452
6.7362	1993.39	14.4943
6.7402	2003.72	14.5496
6.7442	1997.22	14.5148
6.7482	1998.53	14.3192
6.7522	1977.67	14.41
6.7562	1999.78	14.5285
6.7602	1996.22	14.5094
6.7642	1995	14.5029
6.7682	1996.17	14.5091
6.7722	1996.78	14.5124
6.7762	1997.33	14.5154
6.7802	2022.61	14.6506
6.7842	1999.17	14.5252
6.7882	1995.61	14.5062
6.7922	2007.17	14.568
6.7962	1994.11	14.4981
6.8002	1998.56	14.5219
6.8042	2003	14.5457
6.8082	1992.44	14.4892
6.8122	2009.39	14.5799
6.8162	2014.22	14.6058
6.8202	1991.06	14.4818
6.8242	1984.33	14.4458
6.8282	1994.26	14.2964
6.8322	1989.8	14.088
6.8362	2012.16	14.3918
6.8402	1999.63	14.325
6.8442	1985.68	14.2507
6.8482	1981.53	14.2286
6.8522	2000.32	14.3287
6.8562	1981.58	14.2288
6.8602	2003.37	14.3449
6.8642	2002.53	14.3405
6.8682	2006.42	14.3612
6.8722	1999.42	14.3239
6.8762	1994.16	14.2959
6.8802	2025.42	14.4623
6.8842	1984.79	14.246
6.8882	2003.68	14.3466
6.8922	1987.68	14.2614
6.8962	2005.21	14.3548
6.9002	2009.16	14.3758
6.9042	1986.68	14.2561
6.9082	1993.74	14.2936
6.9122	2008.37	14.3716
6.9162	1989.47	14.2709
6.9202	2010.9	14.1999
6.9242	2002.26	14.3391
6.9282	1995.16	14.3012
6.9322	1995	14.3004
6.9362	2011.15	14.2013
6.9402	2005.21	14.3548
6.9442	2011.21	14.3867
6.9482	1997.63	14.3144
6.9522	1999.16	14.3225
6.9562	1983.47	14.2389
6.9602	2000.42	14.3293
6.9642	1990.68	14.2774
6.9682	1996.72	14.5121
6.9722	2007.28	14.5686
6.9762	2007	14.5671
6.9802	1992	14.4868
6.9842	2000.63	14.3304
6.9882	2003.89	14.3478
6.9922	2005.44	14.5588
6.9962	2014.94	14.6096
7.0002	2002.67	14.5439
7.0042	2007.61	14.5704
7.0082	2006.32	14.3606
7.0122	2009.28	14.5793
7.0162	1999.72	14.5282
7.0202	1970.58	14.1702
7.0242	2005.61	14.5597
7.0282	1997	14.5136
7.0322	1997.22	14.5148
7.0362	2005.5	14.5591
7.0402	2019.28	14.6328
7.0442	1989.67	14.4743
7.0482	2010.94	14.5882
7.0522	1994.11	14.4981
7.0562	2016.39	14.6174
7.0602	1988.05	14.2634
7.0642	2009.33	14.5796
7.0682	1993.22	14.4934
7.0722	2031.33	14.6973
7.0762	2011.89	14.5933
7.0802	2006.94	14.5668
7.0842	2012.17	14.5948
7.0882	2002.5	14.543
7.0922	2026.06	14.6691
7.0962	2001.89	14.5398
7.1002	2004.37	14.3503
7.1042	2008.17	14.5734
7.1082	2006	14.5618
7.1122	2027.11	14.6747
7.1162	1998.56	14.5219
7.1202	2006.78	14.5659
7.1242	2003.22	14.5469
7.1282	2027.11	14.6747
7.1322	2010.21	14.3814
7.1362	1990.55	14.092
7.1402	2029.32	14.4831
7.1442	2042.95	14.5556
7.1482	2011.21	14.3867
7.1522	2031.21	14.4931
7.1562	2036.37	14.5206
7.1602	2052.58	14.6068
7.1642	2026.79	14.4696
7.1682	2039.05	14.5349
7.1722	2049.74	14.5917
7.1762	2068.85	14.5068
7.1802	2052.89	14.6084
7.1842	2062.26	14.6582
7.1882	2060.21	14.6473
7.1922	2078.68	14.7454
7.1962	2115.47	14.9406
7.2002	2119.37	14.9612
7.2042	2129.63	15.0156
7.2082	2155.95	15.155
7.2122	2159.95	15.1762
7.2162	2220.79	15.4978
7.2202	2236.42	15.5803
7.2242	2289.53	15.8603
7.2282	2335.89	16.1044
7.2322	2407.42	16.4802
7.2362	2470.79	16.8125
7.2402	2564.26	17.3017
7.2442	2658.32	17.7926
7.2482	2779.89	18.4257
7.2522	2857.68	18.8299
7.2562	2920.44	19.3771
7.2602	2955.83	19.5611
7.2642	2966.28	19.6154
7.2682	2951.39	19.538
7.2722	2862.84	18.8566
7.2762	2758.06	18.531
7.2802	2647.56	17.9534
7.2842	2545.22	17.4171
7.2882	2469.44	17.019
7.2922	2365.83	16.4731
7.2962	2306.37	15.949
7.3002	2254.17	15.8828
7.3042	2218.83	15.6955
7.3082	2174.11	15.4581
7.3122	2147.5	15.3166
7.3162	2142.56	15.2903
7.3202	2113.83	15.1375
7.3242	2092.67	15.0247
7.3282	2078.83	14.9509
7.3322	2064.84	14.6719
7.3362	2070.61	14.907
7.3402	2067.95	14.6884
7.3442	2047.94	14.786
7.3482	2048.22	14.7875
7.3522	2059.17	14.846
7.3562	2042.33	14.7561
7.3602	2011.21	14.3867
7.3642	2009.28	14.5793
7.3682	2031.06	14.6958
7.3722	2016.61	14.6185
7.3762	2015.61	14.6132
7.3802	2022.5	14.65
7.3842	2021.22	14.6432
7.3882	2019.33	14.6331
7.3922	1996.78	14.5124
7.3962	2012.56	14.5969
7.4002	2012.06	14.5942
7.4042	2000.83	14.5341
7.4082	2013.61	14.6025
7.4122	1996.94	14.5133
7.4162	1994.06	14.4978
7.4202	2007.5	14.5698
7.4242	2003.58	14.3461
7.4282	1980.06	14.4228
7.4322	1999.22	14.5255
7.4362	2007.32	14.366
7.4402	2014.32	14.4032
7.4442	2011.95	14.3906
7.4482	2001.5	14.1501
7.4522	1992.21	14.2855
7.4562	1993.26	14.2911
7.4602	2007.21	14.3654
7.4642	2003.26	14.3444
7.4682	1997.4	14.1283
7.4722	1992.53	14.2872
7.4762	1984.53	14.2446
7.4802	2007.89	14.3691
7.4842	2002.26	14.3391
7.4882	1995.32	14.3021
7.4922	1997.16	14.3119
7.4962	1995.74	14.3043
7.5002	1989.65	14.0872
7.5042	2002.47	14.3402
7.5082	2007.95	14.3693
7.5122	2004.68	14.352
7.5162	1976.26	14.2005
7.5202	2009.58	14.378
7.5242	2006.11	14.3595
7.5282	2003.32	14.3447
7.5322	2006.42	14.3612
7.5362	2011.68	14.3892
7.5402	2006.53	14.3618
7.5442	2010.11	14.3808
7.5482	2007.63	14.3677
7.5522	1984.21	14.2429
7.5562	2004.89	14.3531
7.5602	1978.74	14.2137
7.5642	2011.84	14.3901
7.5682	2004.89	14.5558
7.5722	1991.11	14.4821
7.5762	2016.78	14.6194
7.5802	2002.17	14.5413
7.5842	2000.72	14.5335
7.5882	1981.89	14.4327
7.5922	1984.89	14.4487
7.5962	2035	14.7169
7.6002	1985.44	14.4517
7.6042	2024.47	14.4573
7.6082	1991.83	14.4859
7.6122	2009.17	14.5787
7.6162	2016.44	14.6177
7.6202	2024.89	14.6628
7.6242	2015.68	14.4105
7.6282	2026.83	14.6732
7.6322	2031.83	14.6999
7.6362	2007.28	14.5686
7.6402	2024.78	14.6622
7.6442	2030.89	14.6949
7.6482	2019.5	14.634
7.6522	2025.11	14.664
7.6562	2037.11	14.7281
7.6602	2029	14.6848
7.6642	2032.78	14.705
7.6682	2040.05	14.5402
7.6722	2030.89	14.6949
7.6762	2058	14.8397
7.6802	2047.11	14.7816
7.6842	2055.06	14.824
7.6882	2068.83	14.8975
7.6922	2054.44	14.8207
7.6962	2055.39	14.8258
7.7002	2058.78	14.8439
7.7042	2060.67	14.854
7.7082	2061.56	14.8587
7.7122	2089.06	15.0054
7.7162	2081.05	14.5713
7.7202	2098.06	15.0534
7.7242	2113.06	15.1333
7.7282	2115.33	15.1454
7.7322	2120.94	15.1753
7.7362	2164.53	15.2004
7.7402	2174.95	15.2555
7.7442	2174.53	15.2533
7.7482	2238.89	15.5934
7.7522	2265.32	15.7327
7.7562	2303.89	15.936
7.7602	2362.89	16.2464
7.7642	2383.11	16.3526
7.7682	2469.21	16.8043
7.7722	2562.8	17.0979
7.7762	2694.11	17.9792
7.7802	2845.6	18.5665
7.7842	3016.6	19.4506
7.7882	3273.21	20.9791
7.7922	3521.42	22.2564
7.7962	3839.16	23.886
7.8002	4120.53	25.3247
7.8042	4341.47	26.452
7.8082	4505.16	27.286
7.8122	4553.95	27.5344
7.8162	4456.16	27.0364
7.8202	4252.05	25.996
7.8242	4020.37	24.8129
7.8282	3786.63	23.617
7.8322	3491.53	22.1028
7.8362	3256.26	20.8917
7.8402	3086.95	20.0175
7.8442	2915.53	19.13
7.8482	2755.74	18.3
7.8522	2638.63	17.69
7.8562	2530.26	17.1239
7.8602	2460.53	16.7588
7.8642	2417.95	16.5355
7.8682	2353.39	16.4075
7.8722	2339.11	16.3321
7.8762	2278.94	16.014
7.8802	2263.11	15.9302
7.8842	2211.06	15.6543
7.8882	2213.83	15.669
7.8922	2197.11	15.5802
7.8962	2197	15.5797
7.9002	2172.06	15.4472
7.9042	2145.67	15.3069
7.9082	2130.17	15.2244
7.9122	2152.61	15.3438
7.9162	2101.33	15.0709
7.9202	2118.33	15.1614
7.9242	2111.94	15.1274
7.9282	2113.39	15.1351
7.9322	2097.56	15.0507
7.9362	2106.44	15.0981
7.9402	2107.94	15.1061
7.9442	2112	15.1277
7.9482	2110.74	14.9155
7.9522	2087.5	14.9971
7.9562	2091.83	15.0202
7.9602	2082	14.9678
7.9642	2129.83	15.2226
7.9682	2099.06	15.0587
7.9722	2079.22	14.953
7.9762	2087.06	14.9948
7.9802	2085.33	14.9856
7.9842	2067.83	14.8922
7.9882	2097.67	15.0513
7.9922	2104.68	14.8834
[truncated: 11,819 more rows]

## Sheet: MSU Human SOLEIL
2Theta	Intensity (cps)	Error
0.0002	127.706	2.81422
0.0042	100.938	2.56189
0.0082	71.9375	2.15069
0.0122	45	1.69208
0.0162	40.6875	1.60759
0.0202	41.4375	1.62258
0.0242	40.625	1.60634
0.0282	40.625	1.60634
0.0322	42.875	1.65095
0.0362	43.25	1.65828
0.0402	48.4375	1.7567
0.0442	47.25	1.73463
0.0482	43.5625	1.66436
0.0522	51.625	1.81472
0.0562	53.75	1.85246
0.0602	53.4375	1.84695
0.0642	58.2	1.99115
0.0682	59.9333	2.02123
0.0722	62.8	2.07009
0.0762	65.6667	2.11792
0.0802	71.4	2.21076
0.0842	83.4667	2.39554
0.0882	95.3333	2.56569
0.0922	104.333	2.68844
0.0962	144.2	3.18327
0.1002	454.467	5.95494
0.1042	1019	9.68981
0.1082	1464.13	12.2964
0.1122	1879.47	14.6153
0.1162	2406.8	17.472
0.1202	4760.4	29.7304
0.1242	9788.19	54.8359
0.1282	12997.7	7 71.344198
0.1322	13445.7	7 73.593659
0.1362	13115.1	7 71.933734
0.1402	12393.9	7 68.311464
0.1442	11642.1	7 64.533562
0.1482	10862	0 60.611133
0.1522	10244.5	3 57.504178
0.1562	9691.53	54.7197
0.1602	9135.53	51.9181
0.1642	8632.47	49.381
0.1682	8137.62	46.5202
0.1722	7688.53	44.614
0.1762	7271.67	42.5054
0.1802	6927.27	40.7614
0.1842	6598.67	39.0957
0.1882	6317.07	37.6666
0.1922	6030.2	36.2091
0.1962	5752.8	34.7978
0.2002	5541.13	33.7196
0.2042	5282.4	32.3999
0.2082	5097.87	31.4573
0.2122	4982.8	30.869
0.2162	4996.19	30.5992
0.2202	5072.75	30.9898
0.2242	5123	31.2461
0.2282	5064.5	30.9477
0.2322	4773.75	29.4631
0.2362	4234.81	26.7024
0.2402	3592.38	23.3913
0.2442	2976.38	20.1865
0.2482	2530.31	17.8383
0.2522	2423.31	17.2704
0.2562	2455.81	17.4432
0.2602	2420.75	17.2568
0.2642	2399.62	17.1444
0.2682	2431.94	17.0562
0.2722	2484.88	17.5974
0.2762	2465.44	17.4943
0.2802	2491.29	17.3698
0.2842	2486.35	17.3437
0.2882	2496.44	17.6588
0.2922	2510.12	17.7314
0.2962	2544.12	17.9115
0.3002	2540.25	17.891
0.3042	2586.19	18.1341
0.3082	2576.88	18.0848
0.3122	2592.88	18.1695
0.3162	2601.62	18.2157
0.3202	2581.5	18.1093
0.3242	2631.56	18.3739
0.3282	2668.5	18.5689
0.3322	2670.69	18.5804
0.3362	2665.38	18.5524
0.3402	2691.69	18.6912
0.3442	2711	18.793
0.3482	2739.5	18.9431
0.3522	2715.94	18.819
0.3562	2741.5	18.9536
0.3602	2780.06	19.1565
0.3642	2761.12	19.0569
0.3682	2763.27	19.3677
0.3722	2804.93	19.5879
0.3762	2816.8	19.6506
0.3802	2813.27	19.6319
0.3842	2814.8	19.64
0.3882	2835.33	19.7484
0.3922	2855.53	19.855
0.3962	2823.27	19.6847
0.4002	2868.13	19.9214
0.4042	2872.8	19.946
0.4082	2876.2	19.964
0.4122	2907.93	20.1312
0.4162	2884.47	20.0075
0.4202	2923.73	20.2144
0.4242	2973.67	20.4771
0.4282	3037	20.8099
0.4322	3054.47	20.9016
0.4362	3078.4	21.0271
0.4402	3107.62	20.8725
0.4442	3147.67	21.3902
0.4482	3169.94	21.1975
0.4522	3206.8	21.6997
0.4562	3231.4	21.8283
0.4602	3280.13	22.083
0.4642	3337.87	22.3843
0.4682	3354.07	22.4688
0.4722	3389.47	22.6534
0.4762	3468.73	23.0662
0.4802	3452.2	22.9802
0.4842	3509.93	23.2806
0.4882	3563.93	23.5613
0.4922	3559.13	23.5364
0.4962	3587.2	23.6822
0.5002	3676.47	24.1456
0.5042	3690.8	24.2199
0.5082	3786.8	24.7174
0.5122	3915.27	25.3821
0.5162	4033.87	25.9947
0.5202	4251	27.1141
0.5242	4424	28.0041
0.5282	4649.47	29.1617
0.5322	4820.93	30.0405
0.5362	4975.8	30.8332
0.5402	5165.28	30.8863
0.5442	5324.75	32.2742
0.5482	5430.94	32.8148
0.5522	5504.82	32.8845
0.5562	5665.38	34.0073
0.5602	5775.12	34.5651
0.5642	5834.69	34.8677
0.5682	5946.31	35.4346
0.5722	5990.94	35.6611
0.5762	6097.75	36.2032
0.5802	6181.35	36.3158
0.5842	6226	36.8538
0.5882	6258.41	36.7061
0.5922	6352.19	37.4936
0.5962	6374.88	37.6086
0.6002	6413.62	37.805
0.6042	6425.94	37.8674
0.6082	6487.62	38.1799
0.6122	6471.75	38.0995
0.6162	6435.88	37.9177
0.6202	6363.25	37.5497
0.6242	6282.88	37.1422
0.6282	6232.06	36.8845
0.6322	6192.81	36.6855
0.6362	6088.35	35.8447
0.6402	6083.88	36.1328
0.6442	6033.75	35.8784
0.6482	5886.5	35.1309
0.6522	5898.8	35.5408
0.6562	5775.93	34.9156
0.6602	5757.2	34.8202
0.6642	5737.2	34.7184
0.6682	5708.67	34.5731
0.6722	5605.4	34.0471
0.6762	5599.07	34.0148
0.6802	5511.6	33.5691
0.6842	5494.07	33.4797
0.6882	5384.87	32.9228
0.6922	5357.6	32.7837
0.6962	5218.44	31.7325
0.7002	5223.44	31.758
0.7042	5228.73	32.1259
0.7082	5131.53	31.6294
0.7122	5074.27	31.3367
0.7162	5030.47	31.1128
0.7202	5016.33	31.0405
0.7242	4954.27	30.723
0.7282	4932.53	30.6118
0.7322	4886.93	30.3784
0.7362	4865.93	30.2709
0.7402	4807.87	29.9736
0.7442	4767	29.7642
0.7482	4717.94	29.1778
0.7522	4731.27	29.5811
0.7562	4650.73	29.1682
0.7602	4649.87	29.1637
0.7642	4661.13	29.2215
0.7682	4623.33	29.0276
0.7722	4596.53	28.8901
0.7762	4564.53	28.7259
0.7802	4532.73	28.5626
0.7842	4529.73	28.5472
0.7882	4431.67	28.0435
0.7922	4478.33	28.2833
0.7962	4447.07	28.1226
0.8002	4464.33	28.2113
0.8042	4426.53	28.0171
0.8082	4412.53	27.9451
0.8122	4347.33	27.6099
0.8162	4337.93	27.5615
0.8202	4356.73	27.6582
0.8242	4342.2	27.5835
0.8282	4305.12	27.0633
0.8322	4285.06	26.6666
0.8362	4296.69	27.02
0.8402	4249.5	26.7778
0.8442	4287.5	26.9729
0.8482	4215.62	26.6038
0.8522	4203.06	26.5393
0.8562	4183.88	26.4407
0.8602	4151.44	26.274
0.8642	4158.25	26.3091
0.8682	4187.88	26.4613
0.8722	4132.19	26.1751
0.8762	4127.69	26.152
0.8802	4132.81	26.1783
0.8842	4093.56	25.9765
0.8882	4095.81	25.9881
0.8922	4066.38	25.8367
0.8962	4035.12	25.6759
0.9002	4070	25.8553
0.9042	4008.62	25.5395
0.9082	3988.5	25.4359
0.9122	4021.62	25.6064
0.9162	3968.56	25.3332
0.9202	3971.31	25.3474
0.9242	3920.62	25.0863
0.9282	3925.56	25.1117
0.9322	3968.88	25.3348
0.9362	3924.88	24.8192
0.9402	3904.75	25.0045
0.9442	3891.25	24.9349
0.9482	3860.06	24.7741
0.9522	3845.19	24.6974
0.9562	3820.75	24.5713
0.9602	3786.06	24.3923
0.9642	3805.75	24.4939
0.9682	3825.19	24.5942
0.9722	3809.81	24.5149
0.9762	3752.56	24.2194
0.9802	3792.81	24.4272
0.9842	3777.71	24.0623
0.9882	3761.88	24.2675
0.9922	3750.25	24.2074
0.9962	3755.19	24.2329
1.0002	3744.25	24.1765
1.0042	3728.69	24.0961
1.0082	3750.71	23.9233
1.0122	3730.81	24.107
1.0162	3736.94	24.1387
1.0202	3697	23.6467
1.0242	3723.88	24.0712
1.0282	3708.06	23.9895
1.0322	3695.75	23.9259
1.0362	3668.56	23.7854
1.0402	3674.25	23.8148
1.0442	3641.38	23.6448
1.0482	3677.56	23.8319
1.0522	3694.75	23.9207
1.0562	3666.81	23.7763
1.0602	3591.94	23.105
1.0642	3613.12	23.4987
1.0682	3582.18	23.0546
1.0722	3634.75	23.6105
1.0762	3607.38	23.4689
1.0802	3604.31	23.4531
1.0842	3550.62	23.1751
1.0882	3573.88	23.2955
1.0922	3573.44	23.2933
1.0962	3580.44	23.3295
1.1002	3549.44	23.169
1.1042	3553.06	23.1878
1.1082	3543.75	23.1395
1.1122	3544.25	23.1421
1.1162	3555.25	23.1991
1.1202	3528.94	23.0628
1.1242	3553.06	23.1878
1.1282	3549.44	23.169
1.1322	3522.29	22.7455
1.1362	3518	22.4689
1.1402	3521.24	22.74
1.1442	3508.53	22.6744
1.1482	3477.88	22.5161
1.1522	3449.82	22.371
1.1562	3483.12	22.5431
1.1602	3495.29	22.606
1.1642	3450	22.3719
1.1682	3432.41	22.281
1.1722	3453.35	22.3893
1.1762	3469.56	22.2193
1.1802	3416.12	22.1967
1.1842	3433.59	22.2871
1.1882	3385.65	22.0391
1.1922	3431.12	22.2743
1.1962	3420.24	22.218
1.2002	3411	22.1703
1.2042	3413	22.1806
1.2082	3400	22.1133
1.2122	3381.94	22.0199
1.2162	3401.71	22.1222
1.2202	3347.06	21.8393
1.2242	3374.35	21.9806
1.2282	3361.18	21.9124
1.2322	3353.12	21.8707
1.2362	3356.06	21.8859
1.2402	3381.59	22.0181
1.2442	3362.24	21.9179
1.2482	3345.65	21.832
1.2522	3333.24	21.7677
1.2562	3343	22.0982
1.2602	3346.44	22.116
1.2642	3340.56	22.0855
1.2682	3312.31	21.9387
1.2722	3329.65	21.7491
1.2762	3315.12	21.9533
1.2802	3268.44	21.7105
1.2842	3305	21.9006
1.2882	3311.06	21.9322
1.2922	3284.75	21.7953
1.2962	3276	21.4712
1.3002	3274.56	21.7423
1.3042	3292.69	21.8366
1.3082	3243.5	21.5807
1.3122	3251.38	21.6217
1.3162	3260.94	21.6714
1.3202	3292.81	21.8373
1.3242	3268.56	21.7111
1.3282	3233.19	21.527
1.3322	3257.24	21.3739
1.3362	3259.31	21.663
1.3402	3237.18	21.2698
1.3442	3221.62	21.4668
1.3482	3264.75	21.6913
1.3522	3244.88	21.5878
1.3562	3215.81	21.4365
1.3602	3182.47	20.9859
1.3642	3214.06	21.4274
1.3682	3230.19	21.5114
1.3722	3231.31	21.5172
1.3762	3206.06	21.3857
1.3802	3206.81	21.3896
1.3842	3208.44	21.3981
1.3882	3180.31	21.2516
1.3922	3182.81	21.2646
1.3962	3180.94	21.2548
1.4002	3160.62	21.1489
1.4042	3188.12	21.2923
1.4082	3174.62	21.2219
1.4122	3173.38	21.2154
1.4162	3138.56	21.0339
1.4202	3158.81	21.1395
1.4242	3147.76	20.8056
1.4282	3156.56	21.1278
1.4322	3155.25	21.1209
1.4362	3162.24	20.8808
1.4402	3166.41	20.9025
1.4442	3135.47	20.7417
1.4482	3156.72	20.6033
1.4522	3127.53	20.7004
1.4562	3124.29	20.6836
1.4602	3119.88	20.6607
1.4642	3149.53	20.8148
1.4682	3125.17	20.4398
1.4722	3120.35	20.6631
1.4762	3079.06	20.4484
1.4802	3142.47	20.7781
1.4842	3113.24	20.6261
1.4882	3102.18	20.5686
1.4922	3081.06	20.4588
1.4962	3109.35	20.6059
1.5002	3077.89	20.1948
1.5042	3102.82	20.572
1.5082	3091.06	20.5108
1.5122	3062.82	20.3639
1.5162	3059.24	20.3452
1.5202	3063.35	20.3667
1.5242	3067.94	20.3905
1.5282	3078.94	20.4478
1.5322	3071.59	20.4095
1.5362	3080.24	20.4545
1.5402	3073.06	20.4172
1.5442	3064.71	20.3737
1.5482	3046	20.2763
1.5522	3050.12	20.2978
1.5562	3054.47	20.3204
1.5602	3045.18	20.272
1.5642	3045.31	20.547
1.5682	3055.31	20.5993
1.5722	3025.5	20.4435
1.5762	3037.5	20.5062
1.5802	3048.5	20.5637
1.5842	3021.44	20.4222
1.5882	3016.62	20.3971
1.5922	3015	20.3886
1.5962	3009.56	20.3601
1.6002	3013.81	20.3823
1.6042	3045.47	20.2736
1.6082	2989.31	20.2542
1.6122	3017.31	20.4006
1.6162	2988.5	20.2499
1.6202	3004.06	20.3313
1.6242	3009.24	20.0849
1.6282	2999.75	20.3088
1.6322	3003.5	20.3284
1.6362	2986.25	20.2382
1.6402	2999.88	20.3094
1.6442	2981.06	20.211
1.6482	2960	20.1007
1.6522	2977	20.1897
1.6562	3000.88	20.3147
1.6602	2984.44	20.2287
1.6642	2975.44	20.1816
1.6682	2989	19.9794
1.6722	2964.81	20.1259
1.6762	2974.44	20.1763
1.6802	2977.94	20.1946
1.6842	2981.88	20.2153
1.6882	2958.81	20.0945
1.6922	2970.69	20.1567
1.6962	2949.25	20.0445
1.7002	2947.19	20.0336
1.7042	2943.38	20.0137
1.7082	2981.5	20.2133
1.7122	2976.88	20.1891
1.7162	2957.29	19.8141
1.7202	2954.18	19.7978
1.7242	2947.24	19.7616
1.7282	2959	19.823
1.7322	2936.76	19.707
1.7362	2964.65	19.8524
1.7402	2913.24	19.5842
1.7442	2940.06	19.7242
1.7482	2952.71	19.7902
1.7522	2952.53	19.7892
1.7562	2946.12	19.7558
1.7602	2942.35	19.7361
1.7642	2922	19.6299
1.7682	2935.5	19.4554
1.7722	2937	19.7082
1.7762	2927.06	19.6563
1.7802	2931.56	19.4349
1.7842	2936.67	19.4615
1.7882	2922.47	19.6324
1.7922	2911.94	19.5774
1.7962	2941.82	19.7334
1.8002	2914.59	19.5912
1.8042	2929.29	19.668
1.8082	2923.65	19.6385
1.8122	2930.06	19.672
1.8162	2926.94	19.6557
1.8202	2906.24	19.5476
1.8242	2935.18	19.6987
1.8282	2909.65	19.5655
1.8322	2889.18	19.4585
1.8362	2888.76	19.4564
1.8402	2916.71	19.6023
1.8442	2874.53	19.382
1.8482	2877	19.3949
1.8522	2878.35	19.402
1.8562	2873.71	19.3777
1.8602	2882.88	19.4257
1.8642	2902.35	19.5274
1.8682	2882.19	19.6929
1.8722	2890.62	19.7372
1.8762	2907.06	19.8234
1.8802	2885.56	19.7106
1.8842	2890.38	19.7359
1.8882	2890.44	19.7362
1.8922	2879.25	19.6775
1.8962	2905.62	19.8159
1.9002	2870.12	19.6297
1.9042	2865.75	19.6067
1.9082	2867	19.6133
1.9122	2872.56	19.6424
1.9162	2831.88	19.4288
1.9202	2874	19.65
1.9242	2875.94	19.6602
1.9282	2876.81	19.6647
1.9322	2869.69	19.6274
1.9362	2877.31	19.6674
1.9402	2851.47	19.2615
1.9442	2863.81	19.5965
1.9482	2865.65	19.3356
1.9522	2870.62	19.6323
1.9562	2844.81	19.4968
1.9602	2850.81	19.5283
1.9642	2869.56	19.6267
1.9682	2853.44	19.5421
1.9722	2846.25	19.5043
1.9762	2861.31	19.5834
1.9802	2845.62	19.5011
1.9842	2824.12	19.3881
1.9882	2853.44	19.5421
1.9922	2839.31	19.4679
1.9962	2854.75	19.549
2.0002	2831.81	19.4285
2.0042	2837.88	19.4604
2.0082	2804.31	19.284
2.0122	2866.12	19.6087
2.0162	2832.81	19.4338
2.0202	2804.94	19.2873
2.0242	2826.62	19.4013
2.0282	2836.62	19.4538
2.0322	2810.25	19.3152
2.0362	2858.44	19.5683
2.0402	2848.68	18.7831
2.0442	2829.94	19.1489
2.0482	2853.12	19.2701
2.0522	2794.67	18.722
2.0562	2804.06	19.0135
2.0602	2839.59	19.1994
2.0642	2838.35	19.1929
2.0682	2815.53	19.0735
2.0722	2814.29	19.0671
2.0762	2811.76	19.0538
2.0802	2813.89	18.8222
2.0842	2842.06	19.2123
2.0882	2828.5	18.8984
2.0922	2801	18.9975
2.0962	2813.12	19.0609
2.1002	2808.41	19.0363
2.1042	2833.06	19.1652
2.1082	2838	19.1911
2.1122	2833.18	19.1658
2.1162	2790.59	18.943
2.1202	2799.88	18.9916
2.1242	2800.06	18.9926
2.1282	2807.94	19.0338
2.1322	2817.53	19.084
2.1362	2787.61	18.6852
2.1402	2800.29	18.9938
2.1442	2821.35	19.104
2.1482	2778.41	18.8792
2.1522	2803.94	19.2821
2.1562	2753.25	19.0155
2.1602	2768.69	19.0967
2.1642	2789.38	19.2055
2.1682	2795.38	19.237
2.1722	2803.94	19.2821
2.1762	2778.75	19.1496
2.1802	2781.31	19.1631
2.1842	2763	19.0668
2.1882	2771.69	19.1125
2.1922	2800.38	19.2633
2.1962	2737.06	18.6625
2.2002	2760.12	18.7834
2.2042	2808.44	19.3057
2.2082	2802.25	19.2732
2.2122	2751.76	18.7396
2.2162	2776.5	19.1378
2.2202	2778.06	19.146
2.2242	2783.56	19.1749
2.2282	2765.75	19.0812
2.2322	2752.81	19.0132
2.2362	2758.81	19.0447
2.2402	2784.75	19.1812
2.2442	2751.69	19.0072
2.2482	2771.29	18.842
2.2522	2760.25	19.0523
2.2562	2758.62	19.0437
2.2602	2767.25	19.0891
2.2642	2777.25	19.1417
2.2682	2774.88	19.1292
2.2722	2789.62	19.2068
2.2762	2744.44	18.9691
2.2802	2758.88	19.0451
2.2842	2743.06	18.9618
2.2882	2746.38	18.9793
2.2922	2751	19.0036
2.2962	2762.88	19.0661
2.3002	2730.75	18.897
2.3042	2750	18.9984
2.3082	2731.88	18.9029
2.3122	2746.25	18.9786
2.3162	2742.81	18.9605
2.3202	2750.75	19.0023
2.3242	2770.44	19.1059
2.3282	2760.24	18.784
2.3322	2739.83	18.4358
2.3362	2744.53	18.7017
2.3402	2742.65	18.6918
2.3442	2747	18.7147
2.3482	2745.94	18.7091
2.3522	2749.76	18.7291
2.3562	2740.12	18.6786
2.3602	2728.94	18.62
2.3642	2750.24	18.7316
2.3682	2736.41	18.6592
2.3722	2717.35	18.5592
2.3762	2743.88	18.6983
2.3802	2768	18.8247
2.3842	2741.18	18.6841
2.3882	2739.29	18.6743
2.3922	2697.06	18.4527
2.3962	2703.94	18.4889
2.4002	2727.53	18.6126
2.4042	2715.29	18.5484
2.4082	2737.35	18.6641
2.4122	2746.94	18.7144
2.4162	2706.65	18.5031
2.4202	2712.94	18.5361
2.4242	2687.59	18.403
2.4282	2723.88	18.5935
2.4322	2724.12	18.5947
2.4362	2743.28	18.4538
2.4402	2736.76	18.661
2.4442	2751.18	18.7365
2.4482	2718.53	18.5654
2.4522	2728.94	18.62
2.4562	2709.76	18.5194
2.4602	2687.06	18.4003
2.4642	2691.65	18.4243
2.4682	2730.5	18.8957
2.4722	2700.94	18.7399
2.4762	2689.81	18.6813
2.4802	2689	18.677
2.4842	2705.29	18.496
2.4882	2713.81	18.8078
2.4922	2717.94	18.8295
2.4962	2726.19	18.873
2.5002	2703.88	18.7554
2.5042	2679.88	18.6289
2.5082	2715	18.5469
2.5122	2713.12	18.8042
2.5162	2729.19	18.8888
2.5202	2704.82	18.4935
2.5242	2718.06	18.8302
2.5282	2708.38	18.7791
2.5322	2687.81	18.6707
2.5362	2694.5	18.706
2.5402	2695.12	18.7093
2.5442	2691.06	18.6879
2.5482	2713.44	18.8058
2.5522	2707.06	18.7722
2.5562	2707.5	18.7745
2.5602	2676.94	18.3471
2.5642	2688.38	18.6737
2.5682	2722.82	18.5879
2.5722	2714.62	18.8121
2.5762	2694.38	18.7053
2.5802	2697.06	18.7195
2.5842	2722.06	18.8512
2.5882	2682.75	18.644
2.5922	2706.5	18.7693
2.5962	2696.56	18.7169
2.6002	2697.94	18.7241
2.6042	2682.88	18.6447
2.6082	2681.12	18.6355
2.6122	2697.81	18.7235
2.6162	2688.88	18.6763
2.6202	2698.19	18.7254
2.6242	2681	18.6348
2.6282	2704.56	18.759
2.6322	2707.82	18.5092
2.6362	2662.22	18.0302
2.6402	2668.29	18.3017
2.6442	2696.53	18.45
2.6482	2708.35	18.512
2.6522	2679.59	18.361
2.6562	2699.76	18.4669
2.6602	2696.41	18.4493
2.6642	2678	18.3527
2.6682	2692	18.4262
2.6722	2668.82	18.3045
2.6762	2691.5	18.1833
2.6802	2666.35	18.2915
2.6842	2695.47	18.4444
2.6882	2639.18	18.1487
2.6922	2684.12	18.3848
2.6962	2707.76	18.5089
2.7002	2684.65	18.3876
2.7042	2682.18	18.3746
2.7082	2697.12	18.4531
2.7122	2667.71	18.2986
2.7162	2673.18	18.3274
2.7202	2691.59	18.424
2.7242	2670.24	18.3119
2.7282	2669.29	18.307
2.7322	2676.53	18.345
2.7362	2670.06	18.311
2.7402	2657.35	18.2443
2.7442	2689.47	18.4129
2.7482	2679.71	18.3617
2.7522	2668.41	18.3023
2.7562	2672.31	18.589
2.7602	2675.19	18.6042
2.7642	2650.5	18.4739
2.7682	2683.56	18.6483
2.7722	2687.82	18.4043
2.7762	2675.75	18.6071
2.7802	2687.19	18.6674
2.7842	2664.38	18.5471
2.7882	2672.06	18.5877
2.7922	2675.88	18.6078
2.7962	2670	18.3107
2.8002	2655.12	18.4983
2.8042	2668.62	18.5695
2.8082	2659.19	18.5198
2.8122	2645.06	18.4452
2.8162	2682	18.6401
2.8202	2668.69	18.5699
2.8242	2661.44	18.5316
2.8282	2685.56	18.6589
2.8322	2660.41	18.2603
2.8362	2681.06	18.6351
2.8402	2668.71	18.3039
2.8442	2660.19	18.525
2.8482	2672.69	18.591
2.8522	2685.44	18.6582
2.8562	2661.75	18.5333
2.8602	2653.41	18.2236
2.8642	2669.06	18.5719
2.8682	2682	18.6401
2.8722	2667.56	18.5639
2.8762	2678.88	18.6236
2.8802	2677.75	18.6177
2.8842	2663	18.5399
2.8882	2657.62	18.5115
2.8922	2655.06	18.498
2.8962	2633.69	18.3851
2.9002	2657.44	18.5105
2.9042	2640.56	18.4214
2.9082	2637.12	18.4033
2.9122	2653.69	18.4907
2.9162	2645.56	18.4478
2.9202	2677.38	18.6157
2.9242	2657.94	18.2473
2.9282	2655.62	18.5009
2.9322	2634.81	18.3911
2.9362	2642	18.1636
2.9402	2670.71	18.3144
2.9442	2651.29	18.2124
2.9482	2679.11	18.1185
2.9522	2646.47	18.1871
2.9562	2633.12	18.1169
2.9602	2639.24	18.1491
2.9642	2650	18.2056
2.9682	2645.39	17.9421
2.9722	2647.94	18.1948
2.9762	2626.76	18.0835
2.9802	2642.29	18.1651
2.9842	2637.12	18.1379
2.9882	2640.94	18.158
2.9922	2633.35	18.1181
2.9962	2633.41	18.1184
3.0002	2628.39	17.8531
3.0042	2624.94	18.0739
3.0082	2643.41	18.171
3.0122	2644.35	18.176
3.0162	2657.59	18.2455
3.0202	2630.41	18.1027
3.0242	2644.41	18.1763
3.0282	2622.29	18.06
3.0322	2645.76	18.1834
3.0362	2663.82	18.2782
3.0402	2663.76	18.2779
3.0442	2613.53	18.0139
3.0482	2639.18	18.1487
3.0522	2633	18.1163
3.0562	2638.18	18.1435
3.0602	2617.94	18.0371
3.0642	2639.12	18.4138
3.0682	2632.25	18.3775
3.0722	2638.25	18.4092
3.0762	2636.94	18.4023
3.0802	2630.5	18.3683
3.0842	2633.06	18.3818
3.0882	2642.12	18.4297
3.0922	2617.69	18.3006
3.0962	2620.69	18.3165
3.1002	2623.44	18.331
3.1042	2627.18	18.0857
3.1082	2619.12	18.3082
3.1122	2625.94	18.3442
3.1162	2643.94	18.4393
3.1202	2636.75	18.4013
3.1242	2630.35	18.1024
3.1282	2638.81	18.4122
3.1322	2629.38	18.3624
3.1362	2624.69	18.3376
3.1402	2615.38	18.2884
3.1442	2634.5	18.3894
3.1482	2613.44	18.2782
3.1522	2622.25	18.3247
3.1562	2643.56	18.4373
3.1602	2625.81	18.3435
3.1642	2630.69	18.3693
3.1682	2650.76	18.2096
3.1722	2615.38	18.2884
3.1762	2631.62	18.3742
3.1802	2595.31	18.1824
3.1842	2623.69	18.3323
3.1882	2626.12	18.3452
3.1922	2619.56	18.3105
3.1962	2637	18.4026
3.2002	2629	18.3604
3.2042	2614.5	18.2838
3.2082	2618	18.3023
3.2122	2629	18.3604
3.2162	2634.94	18.1265
3.2202	2627.35	18.0866
3.2242	2621.71	18.0569
3.2282	2617.53	18.0349
3.2322	2609.35	17.9919
3.2362	2616.61	17.7914
3.2402	2616.56	17.7911
3.2442	2613.28	17.7739
3.2482	2606.17	17.7367
3.2522	2637.67	17.9017
3.2562	2627.33	17.8475
3.2602	2641.61	17.9223
3.2642	2636.94	17.8979
3.2682	2595.47	17.4647
3.2722	2628.5	17.8537
3.2762	2632.22	17.8731
3.2802	2621.68	17.6015
3.2842	2626	17.6241
3.2882	2634.83	17.8868
3.2922	2628.89	17.8557
3.2962	2615	17.783
3.3002	2625.78	17.8394
3.3042	2634.28	17.8839
3.3082	2620.94	17.8141
3.3122	2627.33	17.8475
3.3162	2656	17.9976
3.3202	2619.06	17.8042
3.3242	2605.39	17.7326
3.3282	2628.28	17.8525
3.3322	2604.89	17.73
3.3362	2621.83	17.8187
3.3402	2625.33	17.8371
3.3442	2640.5	17.9165
3.3482	2624.56	17.833
3.3522	2598.78	17.698
3.3562	2614.56	17.7806
3.3602	2621.44	17.8167
3.3642	2633.39	17.8793
3.3682	2607	17.9795
3.3722	2640.06	18.1534
3.3762	2608.82	17.9891
3.3802	2593.94	17.9108
3.3842	2628.59	18.0931
3.3882	2623.47	18.0662
3.3922	2611.29	18.0021
3.3962	2613.24	18.0123
3.4002	2615.18	18.0226
3.4042	2624.71	18.0727
3.4082	2630.41	18.1027
3.4122	2623.65	18.0671
3.4162	2617.29	18.0337
3.4202	2616.29	18.0284
3.4242	2611.41	18.0028
3.4282	2619.29	18.0442
3.4322	2637.59	18.1404
3.4362	2642.18	18.1645
3.4402	2640	17.9139
3.4442	2602.29	17.9548
3.4482	2606.06	17.7361
3.4522	2622.71	18.0622
3.4562	2613.24	18.0123
3.4602	2579.29	17.8337
3.4642	2609.12	17.9907
3.4682	2603.88	17.9631
3.4722	2617.29	18.0337
3.4762	2645.12	18.18
3.4802	2631.65	18.1092
3.4842	2597.88	17.9316
3.4882	2621.06	18.0535
3.4922	2620.78	17.8132
3.4962	2603.53	17.9613
3.5002	2615.88	18.0263
3.5042	2602.47	17.9557
3.5082	2603.47	17.961
3.5122	2647.06	18.1902
3.5162	2634.47	18.124
3.5202	2610.94	18.0003
3.5242	2578.76	17.8309
3.5282	2609.71	17.9938
3.5322	2616.12	18.0275
3.5362	2582.82	17.8523
3.5402	2614.85	17.3689
3.5442	2610.33	17.7585
3.5482	2639.89	17.9133
3.5522	2601.05	17.4938
3.5562	2606.17	17.7367
3.5602	2623.67	17.8283
3.5642	2620.61	17.8123
3.5682	2618.83	17.803
3.5722	2637.22	17.8993
3.5762	2668.11	18.061
3.5802	2659.05	17.7965
3.5842	2683.28	18.1403
3.5882	2711.26	18.0685
3.5922	2750.5	18.4915
3.5962	2877.28	19.1525
3.6002	3007.94	19.8318
3.6042	3271.5	21.1971
3.6082	3657.06	23.1845
3.6122	4100.11	25.457
3.6162	4447.94	27.2344
3.6202	4578.22	27.8989
3.6242	4389.94	26.9384
3.6282	3923.56	24.5526
3.6322	3406.39	21.8936
3.6362	3007.26	19.6053
3.6402	2811.72	18.8109
3.6442	2708.67	18.273
3.6482	2658.56	18.011
3.6522	2674.65	18.3351
3.6562	2614.06	18.0167
3.6602	2631.06	18.1061
3.6642	2611.18	18.0015
3.6682	2638.71	18.1463
3.6722	2626.41	18.0816
3.6762	2614.94	18.0213
3.6802	2600	17.9427
3.6842	2603.47	17.961
3.6882	2621.65	18.0566
3.6922	2587.71	17.878
3.6962	2594	17.6729
3.7002	2589.06	17.647
3.7042	2600.12	17.9433
3.7082	2608.94	17.9898
3.7122	2571.94	17.5573
3.7162	2598.29	17.9337
3.7202	2607.59	17.9826
3.7242	2608.53	17.9876
3.7282	2594.47	17.9136
3.7322	2586.41	17.8712
3.7362	2587.94	17.8793
3.7402	2581.12	17.8433
3.7442	2585.94	17.8687
3.7482	2570.22	17.5483
3.7522	2598.06	17.9325
3.7562	2590.18	17.891
3.7602	2580.88	17.8421
3.7642	2593.47	17.9084
3.7682	2590.47	17.8926
3.7722	2599.47	17.9399
3.7762	2601.29	17.9495
3.7802	2570.59	17.7879
3.7842	2573.35	17.8025
3.7882	2597.65	17.9303
3.7922	2588.59	17.8827
3.7962	2573.06	17.8009
3.8002	2585.24	17.865
3.8042	2593.53	17.9087
3.8082	2586.35	17.8709
3.8122	2551.18	17.6856
3.8162	2567.76	17.773
3.8202	2588.29	17.8811
3.8242	2593.94	17.9108
3.8282	2583.11	17.6158
3.8322	2583.47	17.402
3.8362	2557.56	17.4818
3.8402	2581.44	17.6071
3.8442	2600.17	17.7052
3.8482	2588.94	17.6464
3.8522	2569.44	17.5442
3.8562	2551.39	17.4495
3.8602	2561.28	17.5013
3.8642	2587.39	17.6383
3.8682	2566.83	17.5305
3.8722	2571.94	17.5573
3.8762	2563.28	17.5118
3.8802	2576.83	17.5829
3.8842	2592.89	17.6671
3.8882	2578.83	17.5934
3.8922	2562.56	17.508
3.8962	2570.06	17.5474
3.9002	2593.44	17.67
3.9042	2542.22	17.4013
3.9082	2584	17.6205
3.9122	2551.22	17.4486
3.9162	2546.5	17.4238
3.9202	2566.56	17.529
3.9242	2560.94	17.4996
3.9282	2567.22	17.5325
3.9322	2568.22	17.5378
3.9362	2595.16	17.4631
3.9402	2587.22	17.6374
3.9442	2593.94	17.6726
3.9482	2557.83	17.4833
3.9522	2583	17.6153
3.9562	2560.89	17.4993
3.9602	2579.06	17.5946
3.9642	2535.22	17.3646
3.9682	2597.35	17.9288
3.9722	2596.94	17.9266
3.9762	2570.35	17.7867
3.9802	2573.53	17.8034
3.9842	2573	17.5628
3.9882	2599.53	17.9402
3.9922	2587.71	17.878
3.9962	2565.29	17.76
4.0002	2562.88	17.7473
4.0042	2585.41	17.8659
4.0082	2569.22	17.543
4.0122	2599.88	17.9421
4.0162	2602.24	17.9545
4.0202	2565.89	17.5255
4.0242	2595.41	17.9186
4.0282	2566.06	17.764
4.0322	2571.18	17.791
4.0362	2582.06	17.8483
4.0402	2608.18	17.9857
4.0442	2589.35	17.8867
4.0482	2606.76	17.9783
4.0522	2613.88	18.0158
4.0562	2626	18.0795
4.0602	2603.67	17.7236
4.0642	2614.65	18.0198
4.0682	2674.44	18.0941
4.0722	2700.12	18.4688
4.0762	2735.94	18.6567
4.0802	2774.35	18.858
4.0842	2870.88	19.363
4.0882	3025.29	20.1685
4.0922	3310	21.6474
4.0962	3783.94	24.0944
4.1002	4571.78	27.866
4.1042	5683.12	33.7897
4.1082	7002.53	40.4697
4.1122	8296.18	46.9965
4.1162	8824.24	49.6563
4.1202	8289.53	46.963
4.1242	7055.29	40.7363
4.1282	5456.76	32.6404
4.1322	4178.22	25.8566
4.1362	3396.37	21.6134
4.1402	3070.94	20.1588
4.1442	2881.22	19.173
4.1482	2756.39	18.5223
4.1522	2734.11	18.406
4.1562	2670.5	18.0735
4.1602	2668.33	18.0621
4.1642	2624.11	17.8307
4.1682	2607.33	17.7428
4.1722	2578.06	17.5893
4.1762	2574.11	17.3531
4.1802	2567.28	17.5328
4.1842	2564.78	17.5197
4.1882	2534.22	17.3594
4.1922	2556.89	17.4783
4.1962	2538.89	17.3839
4.2002	2538.72	17.383
4.2042	2541.83	17.3993
4.2082	2534.89	17.3629
4.2122	2530	17.3372
4.2162	2546.67	17.4247
4.2202	2527.06	17.3217
4.2242	2528.22	17.3279
4.2282	2548.11	17.4323
4.2322	2534.22	17.3594
4.2362	2512.22	17.2438
4.2402	2534.89	17.3629
4.2442	2521	17.2899
4.2482	2507.5	17.219
4.2522	2503.67	17.1989
4.2562	2522.29	17.5334
4.2602	2530.29	17.5756
4.2642	2480.88	17.3148
4.2682	2499.53	17.4133
4.2722	2502.83	17.1945
4.2762	2512.29	17.4806
4.2802	2467.29	17.2431
4.2842	2507.18	17.4536
4.2882	2502.53	17.4291
4.2922	2509	17.4633
4.2962	2489.78	17.1259
4.3002	2480.29	17.3117
4.3042	2508.94	17.4629
4.3082	2483.53	17.3288
4.3122	2478.65	17.303
4.3162	2476.06	17.2894
4.3202	2507.94	17.4577
4.3242	2510.06	17.4688
4.3282	2484.12	17.3319
4.3322	2509.61	17.2301
4.3362	2492.29	17.3751
4.3402	2516.56	17.2666
4.3442	2467.47	17.244
4.3482	2496.12	17.3953
4.3522	2523.06	17.5374
4.3562	2461.76	17.2139
4.3602	2465.11	16.9962
4.3642	2471.94	17.2676
4.3682	2492.71	17.3773
4.3722	2483.12	17.3266
4.3762	2465.06	17.2313
4.3802	2493.71	17.3825
4.3842	2467.71	17.2452
4.3882	2483.12	17.3266
4.3922	2473.82	17.2776
4.3962	2465.18	17.2319
4.4002	2452.41	17.1644
4.4042	2481	17.3155
4.4082	2474.82	17.2828
4.4122	2471.59	17.2658
4.4162	2477.65	17.2978
4.4202	2473	17.2732
4.4242	2473.11	17.0383
4.4282	2452.18	17.1632
4.4322	2450	17.1517
4.4362	2491.17	17.1332
4.4402	2490.61	17.1303
4.4442	2468.33	17.0131
4.4482	2468.95	16.8029
4.4522	2452.28	16.9287
4.4562	2452.22	16.9284
4.4602	2458.67	16.9623
4.4642	2454.17	16.9386
4.4682	2480.63	16.8641
4.4722	2465.61	16.9988
4.4762	2444	16.8851
4.4802	2469.17	17.0175
4.4842	2449.17	16.9123
4.4882	2454.56	16.9406
4.4922	2450.28	16.9181
4.4962	2463.56	16.988
4.5002	2466.16	16.7883
4.5042	2455.89	16.9477
4.5082	2445.28	16.8918
4.5122	2456.22	16.9494
4.5162	2448.89	16.9108
4.5202	2463.17	16.9859
4.5242	2446.39	16.8977
4.5282	2459.89	16.9687
4.5322	2440.33	16.8658
4.5362	2456.56	16.9512
4.5402	2444.17	16.886
4.5442	2448.06	16.9064
4.5482	2434.11	16.833
4.5522	2438.44	16.8558
4.5562	2429.17	16.807
4.5602	2437.17	16.8491
4.5642	2430	17.0459
4.5682	2441.82	17.1085
4.5722	2456	17.1834
4.5762	2447.18	17.1368
4.5802	2433.06	17.0621
4.5842	2433.47	17.0643
4.5882	2438.24	17.0895
4.5922	2439.59	17.0966
4.5962	2399.65	16.8853
4.6002	2433.41	17.064
4.6042	2439.44	16.8611
4.6082	2429.29	17.0422
4.6122	2439.59	17.0966
4.6162	2436.65	17.0811
4.6202	2447.18	17.1368
4.6242	2411.83	16.7157
4.6282	2427.12	17.0307
4.6322	2434.53	17.0699
4.6362	2407.24	16.9255
4.6402	2423.41	17.0111
4.6442	2428.12	17.036
4.6482	2394.82	16.8598
4.6522	2409.82	16.9392
4.6562	2424.71	17.0179
4.6602	2405.59	16.9168
4.6642	2432.94	17.0615
4.6682	2433.61	16.8304
4.6722	2404	16.9083
4.6762	2412.41	16.9529
4.6802	2434.82	17.0714
4.6842	2423.59	17.012
4.6882	2404.29	16.9099
4.6922	2406.24	16.9202
4.6962	2427.35	17.0319
4.7002	2422.12	17.0042
4.7042	2409.24	16.9361
4.7082	2411.24	16.9466
4.7122	2420.88	16.9977
4.7162	2411	16.7113
4.7202	2404.72	16.6782
4.7242	2399.72	16.6519
4.7282	2415.94	16.7373
4.7322	2404.11	16.675
4.7362	2401.21	16.4476
4.7402	2420.26	16.5476
4.7442	2407.47	16.4805
4.7482	2431.58	16.607
4.7522	2420.89	16.5509
4.7562	2427.74	16.5868
4.7602	2456.79	16.7392
4.7642	2475.68	16.8382
4.7682	2571.7	17.1443
4.7722	2655.6	17.5808
4.7762	2768.89	18.3685
4.7802	2761.65	18.1315
4.7842	2727.55	17.9545
4.7882	2617.68	17.5807
4.7922	2529.21	17.1184
4.7962	2434.05	16.62
4.8002	2422.74	16.5606
4.8042	2408.21	16.4844
4.8082	2418.53	16.5385
4.8122	2413.84	16.5139
4.8162	2414.42	16.517
4.8202	2397.58	16.4286
4.8242	2387.37	16.375
4.8282	2390.16	16.3896
4.8322	2378.21	16.3269
4.8362	2404.89	16.467
4.8402	2401	16.4465
4.8442	2386.89	16.3725
4.8482	2381.21	16.3426
4.8522	2387.58	16.3761
4.8562	2374.84	16.3092
4.8602	2380.26	16.3376
4.8642	2392.05	16.3996
4.8682	2405	16.6797
4.8722	2396.28	16.6337
4.8762	2374.61	16.5195
4.8802	2374.5	16.5189
4.8842	2373.89	16.5156
4.8882	2398.89	16.6475
4.8922	2390.11	16.6012
4.8962	2389.89	16.6
4.9002	2398.5	16.6454
4.9042	2395.61	16.6302
4.9082	2373.22	16.5121
4.9122	2382.22	16.5596
4.9162	2375.83	16.5259
4.9202	2381.94	16.5581
4.9242	2384.39	16.571
4.9282	2384.83	16.5734
4.9322	2381.61	16.5564
4.9362	2393.44	16.6188
4.9402	2378.95	16.3307
4.9442	2383.39	16.5658
4.9482	2391.53	16.3968
4.9522	2386.44	16.5819
4.9562	2372.5	16.5083
4.9602	2379.56	16.5455
4.9642	2390.06	16.6009
4.9682	2384.61	16.5722
4.9722	2375.44	16.5238
4.9762	2411.11	16.7119
4.9802	2348.28	16.3805
4.9842	2368.39	16.4866
4.9882	2402.56	16.6668
4.9922	2389.21	16.3846
4.9962	2382.83	16.5628
5.0002	2380.11	16.5485
5.0042	2369.33	16.4916
5.0082	2362.44	16.4553
5.0122	2414	16.7271
5.0162	2392.72	16.615
5.0202	2410.89	16.7107
5.0242	2398	16.6428
5.0282	2424.22	16.781
5.0322	2433.28	16.8286
5.0362	2420.72	16.7625
5.0402	2440.67	16.2832
5.0442	2495.11	16.9399
5.0482	2508.95	17.0124
5.0522	2527.3	16.9129
5.0562	2594.84	17.4614
5.0602	2668.16	17.8439
5.0642	2853.74	18.8094
5.0682	3160.53	20.3977
5.0722	3665.42	22.9956
5.0762	4430.74	26.9069
5.0802	5458.1	31.901
5.0842	6447.16	37.1278
5.0882	7066.65	40.0221
5.0922	6932.63	39.5779
5.0962	6247.95	36.1215
5.1002	5166.79	30.6485
5.1042	4185.79	25.6579
5.1082	3465.58	21.9694
5.1122	3001.32	19.5745
5.1162	2754.79	18.2951
5.1202	2626.53	17.6268
5.1242	2512.16	17.0292
5.1282	2488.11	16.9032
5.1322	2450.26	16.705
5.1362	2455.3	16.5372
5.1402	2419.79	16.5451
5.1442	2390.11	16.3893
5.1482	2417.21	16.5316
5.1522	2390.28	16.6021
5.1562	2369.22	16.491
5.1602	2334.61	16.3083
5.1642	2382.5	16.5611
5.1682	2367.61	16.4825
5.1722	2361.39	16.4497
5.1762	2365.83	16.4731
5.1802	2342.11	16.3479
5.1842	2338.83	16.3306
5.1882	2362.72	16.4567
5.1922	2376.33	16.5285
5.1962	2335.16	16.1005
5.2002	2355.37	16.2068
5.2042	2362.17	16.4538
5.2082	2357.33	16.4283
5.2122	2380.63	16.3396
5.2162	2430.61	16.8146
5.2202	2460	16.9693
5.2242	2510.11	17.2327
5.2282	2536.39	17.3707
5.2322	2565.28	17.5223
5.2362	2567.56	17.5343
5.2402	2491.39	17.1344
5.2442	2442.61	16.8778
5.2482	2389.95	16.3885
5.2522	2371.72	16.5042
5.2562	2339.94	16.3365
5.2602	2348.83	16.3834
5.2642	2325.61	16.2608
5.2682	2310	16.1783
5.2722	2319.11	16.2264
5.2762	2337.94	16.3259
5.2802	2318.56	16.2235
5.2842	2315.06	16.205
5.2882	2290.11	16.0731
5.2922	2301.83	16.1351
5.2962	2312.5	16.1915
5.3002	2293.11	16.0889
5.3042	2316.61	16.2132
5.3082	2319.22	16.227
5.3122	2317.61	16.2185
5.3162	2330.61	16.2872
5.3202	2306.33	16.1589
5.3242	2314.78	16.2035
5.3282	2287.47	15.8495
5.3322	2308.75	15.7701
5.3362	2297.79	15.9038
5.3402	2298.26	15.9063
5.3442	2303.95	15.9363
5.3482	2315.63	15.9978
5.3522	2314.05	15.9895
5.3562	2288.32	15.8539
5.3602	2289.58	15.8606
5.3642	2299.26	15.9116
5.3682	2292.21	15.8745
5.3722	2305.58	15.9449
5.3762	2303.47	15.9338
5.3802	2314.42	15.9914
5.3842	2310.37	15.9701
5.3882	2317.05	16.0053
5.3922	2277.58	15.7974
5.3962	2312.05	15.9789
5.4002	2278.21	15.8007
5.4042	2267.84	15.746
5.4082	2285.84	15.8409
5.4122	2296.05	15.8947
5.4162	2332.89	16.0886
5.4202	2312.32	15.9803
5.4242	2287.68	15.8506
5.4282	2320.47	16.0233
5.4322	2300.11	15.916
5.4362	2296.65	15.7066
5.4402	2275.79	15.7879
5.4442	2305.11	15.9424
5.4482	2288.68	15.8559
5.4522	2307.16	15.9532
5.4562	2286.32	15.8434
5.4602	2325.68	16.0507
5.4642	2340	16.126
5.4682	2436.78	16.8471
5.4722	2546.28	17.4226
5.4762	2678.11	18.1133
5.4802	2760	18.5411
5.4842	2758.84	18.3162
5.4882	2672.32	17.8656
5.4922	2520	17.2847
5.4962	2403.72	16.6729
5.5002	2346.78	16.3726
5.5042	2296.17	16.1051
5.5082	2322.95	16.0363
5.5122	2304.5	16.1492
5.5162	2303.83	16.1456
5.5202	2266.89	15.741
5.5242	2290.94	16.0775
5.5282	2283.06	16.0357
5.5322	2296.78	16.1083
5.5362	2265.22	15.9413
5.5402	2278.44	16.0113
5.5442	2288.17	16.0628
5.5482	2284.72	16.0446
5.5522	2282.28	16.0316
5.5562	2289.83	16.0716
5.5602	2269.26	15.7535
5.5642	2248.78	15.8542
5.5682	2289.74	15.8614
5.5722	2288.83	16.0663
5.5762	2263.56	15.9325
5.5802	2260.89	15.9184
5.5842	2278.67	16.0125
5.5882	2260.17	15.9146
5.5922	2275.33	15.9949
5.5962	2282.39	16.0322
5.6002	2281.47	15.8179
5.6042	2282.89	16.0349
5.6082	2263.5	15.9322
5.6122	2251.33	15.8678
5.6162	2270.5	15.9693
5.6202	2275.06	15.9934
5.6242	2272.61	15.9805
5.6282	2289.67	16.0707
5.6322	2265.05	15.7313
5.6362	2254.7	15.4863
5.6402	2269.26	15.7535
5.6442	2275.74	15.7877
5.6482	2244	15.6203
5.6522	2251.79	15.6614
5.6562	2252.63	15.6658
5.6602	2263.95	15.7255
5.6642	2253.05	15.6681
5.6682	2265.58	15.7341
5.6722	2259.11	15.7
5.6762	2262.15	15.5255
5.6802	2252.95	15.6675
5.6842	2275.58	15.7868
5.6882	2256.47	15.6861
5.6922	2265.47	15.7336
5.6962	2260.84	15.7091
5.7002	2271	15.7627
5.7042	2252	15.6625
5.7082	2262.68	15.7188
5.7122	2237.79	15.5875
5.7162	2264.79	15.7299
5.7202	2255.11	15.6789
5.7242	2261.42	15.7122
5.7282	2246.32	15.6325
5.7322	2277.42	15.7965
5.7362	2259.79	15.7036
5.7402	2272.32	15.7696
5.7442	2262.42	15.7175
5.7482	2270.53	15.7602
5.7522	2255.05	15.6786
5.7562	2245.17	15.8351
5.7602	2252.72	15.8751
5.7642	2261.39	15.921
5.7682	2249.78	15.8595
5.7722	2240.21	15.6003
5.7762	2275.06	15.9934
5.7802	2265.72	15.944
5.7842	2257.28	15.8993
5.7882	2242.56	15.8213
5.7922	2247.78	15.8489
5.7962	2251.21	15.6583
5.8002	2232.94	15.7703
5.8042	2275.44	15.9955
5.8082	2238.5	15.7998
5.8122	2240.67	15.8113
5.8162	2259.72	15.9122
5.8202	2256.94	15.8975
5.8242	2245.28	15.8357
5.8282	2226	15.7335
5.8322	2239.89	15.5986
5.8362	2250.83	15.8651
5.8402	2264.26	15.7272
5.8442	2252.83	15.8757
5.8482	2259.94	15.9134
5.8522	2271.72	15.9758
5.8562	2258.94	15.9081
5.8602	2231.63	15.555
5.8642	2257.83	15.9022
5.8682	2267.22	15.9519
5.8722	2245.5	15.8369
5.8762	2243.06	15.8239
5.8802	2243.83	15.828
5.8842	2234.83	15.7803
5.8882	2268.83	15.9605
5.8922	2236.33	15.7883
5.8962	2213.67	15.6681
5.9002	2241.33	15.8148
5.9042	2248.22	15.8513
5.9082	2239.83	15.8069
5.9122	2250.39	15.8628
5.9162	2215.39	15.6772
5.9202	2257.67	15.9013
5.9242	2263	15.7205
5.9282	2219.17	15.6973
5.9322	2228.22	15.7453
5.9362	2258.53	15.6969
5.9402	2259.16	15.7003
5.9442	2231	15.5517
5.9482	2220.15	15.3047
5.9522	2227.05	15.5309
5.9562	2220.84	15.4981
5.9602	2221.47	15.5014
5.9642	2231.63	15.555
5.9682	2220.55	15.3068
5.9722	2212.26	15.4528
5.9762	2214.68	15.4655
5.9802	2225.26	15.5214
5.9842	2234.16	15.5684
5.9882	2206.79	15.4238
5.9922	2210.89	15.4455
5.9962	2235.68	15.5764
6.0002	2219.2	15.2997
6.0042	2218.89	15.4878
6.0082	2223.05	15.5097
6.0122	2243.11	15.6156
6.0162	2216.68	15.4761
6.0202	2221.95	15.5039
6.0242	2208.79	15.4344
6.0282	2226.26	15.5267
6.0322	2209.21	15.4366
6.0362	2248.89	15.6461
6.0402	2246.47	15.6333
6.0442	2208.68	15.4338
6.0482	2224.53	15.5175
6.0522	2223.53	15.5122
6.0562	2222.11	15.5047
6.0602	2219.32	15.49
6.0642	2211.44	15.6563
6.0682	2210.89	15.6534
6.0722	2207	15.6327
6.0762	2205.22	15.6233
6.0802	2227.67	15.7424
6.0842	2188.5	15.5345
6.0882	2215.56	15.6781
6.0922	2229.89	15.7541
6.0962	2220.61	15.7049
6.1002	2217.39	15.6878
6.1042	2225.58	15.5231
6.1082	2204.17	15.6177
6.1122	2212.17	15.6601
6.1162	2207.78	15.6369
6.1202	2202.44	15.6086
6.1242	2235.84	15.5772
6.1282	2206.78	15.6316
6.1322	2227.5	15.7415
6.1362	2221.17	15.7079
6.1402	2223	15.7176
6.1442	2228.11	15.7447
6.1482	2241.22	15.8142
6.1522	2208.61	15.6413
6.1562	2232.28	15.7668
6.1602	2206.61	15.6307
6.1642	2228.39	15.7462
6.1682	2220.68	15.4972
6.1722	2218.78	15.6952
6.1762	2228.56	15.7471
6.1802	2211.44	15.6563
6.1842	2218.39	15.6932
6.1882	2209.89	15.6481
6.1922	2210.22	15.6498
6.1962	2202.78	15.6103
6.2002	2207.56	15.6357
6.2042	2198.39	15.587
6.2082	2196.78	15.5785
6.2122	2216.56	15.6834
6.2162	2204.55	15.2226
6.2202	2205.44	15.6245
6.2242	2197	15.5797
6.2282	2230.17	15.7556
6.2322	2205.61	15.6254
6.2362	2220.47	15.4961
6.2402	2210.37	15.4427
6.2442	2182.47	15.2953
6.2482	2208.79	15.4344
6.2522	2211.53	15.4489
6.2562	2230.74	15.5503
6.2602	2212.21	15.4525
6.2642	2211.32	15.4477
6.2682	2203.05	15.2147
6.2722	2226.2	15.3365
6.2762	2222.21	15.5053
6.2802	2198.5	15.1908
6.2842	2224	15.325
6.2882	2210.05	15.4411
6.2922	2193.21	15.3521
6.2962	2229.95	15.5461
6.3002	2223.16	15.5103
6.3042	2224.68	15.5183
6.3082	2225.53	15.5228
6.3122	2236	15.5781
6.3162	2237.37	15.5853
6.3202	2254.68	15.6767
6.3242	2247.74	15.64
6.3282	2251.42	15.6594
6.3322	2227.74	15.5345
6.3362	2229	15.5411
6.3402	2225.47	15.5225
6.3442	2228.47	15.5384
6.3482	2245.16	15.6264
6.3522	2207.79	15.4291
6.3562	2199.42	15.3849
6.3602	2213.58	15.4597
6.3642	2228.84	15.5403
6.3682	2199.06	15.5906
6.3722	2233.83	15.775
6.3762	2234.61	15.7792
6.3802	2215.17	15.6761
6.3842	2204.44	15.6192
6.3882	2210.83	15.6531
6.3922	2207.83	15.6372
6.3962	2195.67	15.5726
6.4002	2207.67	15.6363
6.4042	2213.5	15.6672
6.4082	2202.5	15.6089
6.4122	2214	15.6699
6.4162	2195.78	15.5732
6.4202	2218.06	15.6914
6.4242	2211.06	15.6543
6.4282	2182	15.5
6.4322	2188.89	15.5366
6.4362	2208.67	15.6416
6.4402	2223.83	15.722
6.4442	2215.56	15.6781
6.4482	2200.63	15.3913
6.4522	2215.83	15.6796
6.4562	2206.94	15.6324
6.4602	2200.72	15.5994
6.4642	2204.44	15.6192
6.4682	2201.39	15.603
6.4722	2210.11	15.6492
6.4762	2230.78	15.7588
6.4802	2213.06	15.6649
6.4842	2193.83	15.5628
6.4882	2201.72	15.6047
6.4922	2206.11	15.4202
6.4962	2216.72	15.6843
6.5002	2198.28	15.5864
6.5042	2211.28	15.6554
6.5082	2184.72	15.5145
6.5122	2223	15.7176
6.5162	2193	15.5584
6.5202	2211.22	15.6551
6.5242	2225.11	15.7288
6.5282	2213	15.6646
6.5322	2198.78	15.5891
6.5362	2193.44	15.5608
6.5402	2198.62	15.0181
6.5442	2204.53	15.4119
6.5482	2213.58	15.4597
6.5522	2195.7	15.176
6.5562	2219.58	15.4914
6.5602	2207.47	15.4275
6.5642	2196.11	15.3674
6.5682	2219.42	15.4906
6.5722	2189.89	15.3346
6.5762	2190.68	15.3387
6.5802	2215.35	15.2795
6.5842	2220.89	15.4983
6.5882	2217.45	15.2905
6.5922	2210.32	15.4425
6.5962	2204.37	15.411
6.6002	2206.89	15.4244
6.6042	2203.47	15.4063
6.6082	2201.74	15.3971
6.6122	2208.53	15.433
6.6162	2195.11	15.3621
6.6202	2204.89	15.4138
6.6242	2214.21	15.463
6.6282	2193.11	15.3515
6.6322	2207.63	15.4283
6.6362	2225.35	15.3321
6.6402	2219.89	15.4931
6.6442	2218.89	15.4878
6.6482	2194.21	15.3574
6.6522	2236.44	15.7889
6.6562	2185.61	15.5192
6.6602	2195.89	15.5738
6.6642	2212.72	15.6631
6.6682	2211.83	15.6584
6.6722	2226.33	15.7353
6.6762	2221.94	15.712
6.6802	2207.5	15.6354
6.6842	2199.17	15.5912
6.6882	2199.33	15.592
6.6922	2209.61	15.6466
6.6962	2195.26	15.3629
6.7002	2196.79	15.371
6.7042	2206.06	15.6277
6.7082	2212.33	15.661
6.7122	2190.89	15.3398
6.7162	2207.61	15.636
6.7202	2206.67	15.631
6.7242	2226.22	15.7347
6.7282	2201	15.6009
6.7322	2187.33	15.5283
6.7362	2200.33	15.5974
6.7402	2221.22	15.7082
6.7442	2179.94	15.4891
6.7482	2205.84	15.4188
6.7522	2200.83	15.6
6.7562	2169.11	15.4315
6.7602	2196.89	15.5791
6.7642	2219.06	15.6967
6.7682	2196.89	15.5791
6.7722	2216.28	15.682
6.7762	2189.44	15.5395
6.7802	2204.06	15.6171
6.7842	2195.17	15.5699
6.7882	2180.83	15.4938
6.7922	2207.78	15.6369
6.7962	2188.83	15.5363
6.8002	2192.78	15.5572
6.8042	2212.56	15.6622
6.8082	2189.33	15.539
6.8122	2202.94	15.6112
6.8162	2210.06	15.6489
6.8202	2206.39	15.6295
6.8242	2201.22	15.6021
6.8282	2210.68	15.4444
6.8322	2202	15.2092
6.8362	2199.11	15.3832
6.8402	2196.53	15.3696
6.8442	2195.32	15.3632
6.8482	2185.84	15.3131
6.8522	2196.11	15.3674
6.8562	2193.47	15.3535
6.8602	2197	15.3721
6.8642	2193.05	15.3512
6.8682	2228.79	15.54
6.8722	2204.21	15.4102
6.8762	2207.68	15.4286
6.8802	2199.42	15.3849
6.8842	2213.89	15.4614
6.8882	2215.21	15.4683
6.8922	2207.37	15.4269
6.8962	2206.05	15.4199
6.9002	2213.84	15.4611
6.9042	2202.68	15.4021
6.9082	2211.84	15.4505
6.9122	2212.68	15.455
6.9162	2203.47	15.4063
6.9202	2222.6	15.3176
6.9242	2204.21	15.4102
6.9282	2219.21	15.4894
6.9322	2184.89	15.3081
6.9362	2219.1	15.2992
6.9402	2211.89	15.4508
6.9442	2223.53	15.5122
6.9482	2191.74	15.3443
6.9522	2186.95	15.319
6.9562	2212.74	15.4553
6.9602	2209.79	15.4397
6.9642	2212.84	15.4558
6.9682	2246.72	15.8434
6.9722	2255.5	15.8899
6.9762	2248.11	15.8507
6.9802	2248.78	15.8542
6.9842	2271.68	15.7663
6.9882	2263.95	15.7255
6.9922	2224.94	15.7279
6.9962	2220.28	15.7032
7.0002	2225.28	15.7297
7.0042	2202.33	15.608
7.0082	2200.89	15.3927
7.0122	2204.56	15.6198
7.0162	2219.78	15.7005
7.0202	2204.58	15.4122
7.0242	2242.22	15.8195
7.0282	2220.11	15.7023
7.0322	2222.28	15.7138
7.0362	2201.06	15.6012
7.0402	2215.17	15.6761
7.0442	2207.83	15.6372
7.0482	2193.78	15.5626
7.0522	2203.17	15.6124
7.0562	2218.44	15.6934
7.0602	2194.11	15.3568
7.0642	2216.28	15.682
7.0682	2223.61	15.7209
7.0722	2239.06	15.8027
7.0762	2223.11	15.7182
7.0802	2211.33	15.6557
7.0842	2236.83	15.791
7.0882	2212.39	15.6613
7.0922	2221.17	15.7079
7.0962	2218	15.6911
7.1002	2196.47	15.3693
7.1042	2212.72	15.6631
7.1082	2231.11	15.7606
7.1122	2211.06	15.6543
7.1162	2210.72	15.6525
7.1202	2221.11	15.7076
7.1242	2225	15.7282
7.1282	2220.11	15.7023
7.1322	2221.63	15.5022
7.1362	2208.8	15.245
7.1402	2226.42	15.5275
7.1442	2217.05	15.478
7.1482	2246.53	15.6336
7.1522	2218.63	15.4864
7.1562	2240.58	15.6022
7.1602	2219.89	15.4931
7.1642	2241.42	15.6067
7.1682	2222.37	15.5061
7.1722	2233.47	15.5647
7.1762	2224.25	15.3263
7.1802	2245.47	15.6281
7.1842	2230.95	15.5514
7.1882	2250.47	15.6544
7.1922	2254.05	15.6733
7.1962	2259.53	15.7022
7.2002	2275.32	15.7854
7.2042	2271.26	15.7641
7.2082	2271.11	15.7632
7.2122	2269.53	15.7549
7.2162	2294.05	15.8842
7.2202	2338.32	16.1171
7.2242	2421.26	16.5529
7.2282	2538.79	17.1685
7.2322	2762.89	18.3373
7.2362	3139.74	20.2903
7.2402	3625.42	22.7904
7.2442	4054.37	24.9867
7.2482	4183.47	25.646
7.2522	4003.58	24.7271
7.2562	3589.78	22.8384
7.2602	3078.06	20.1956
7.2642	2701.44	18.2353
7.2682	2488.33	17.1183
7.2722	2397.37	16.4275
7.2762	2316.61	16.2132
7.2802	2288.61	16.0651
7.2842	2276.83	16.0028
7.2882	2266.5	15.9481
7.2922	2256.61	15.8957
7.2962	2266.26	15.7377
7.3002	2270.06	15.9669
7.3042	2240.33	15.8095
7.3082	2255.56	15.8902
7.3122	2236.44	15.7889
7.3162	2260.61	15.9169
7.3202	2241.22	15.8142
7.3242	2238.61	15.8004
7.3282	2236.61	15.7898
7.3322	2251.37	15.6592
7.3362	2273.11	15.9831
7.3402	2261.05	15.7102
7.3442	2257.39	15.8999
7.3482	2264.67	15.9384
7.3522	2299.61	16.1233
7.3562	2283.28	16.0369
7.3602	2259.05	15.6997
7.3642	2272.89	15.9819
7.3682	2263.17	15.9305
7.3722	2281.61	16.0281
7.3762	2262.56	15.9272
7.3802	2235.33	15.783
7.3842	2213.33	15.6663
7.3882	2224.78	15.727
7.3922	2247.56	15.8478
7.3962	2241.89	15.8177
7.4002	2232.83	15.7697
7.4042	2252.17	15.8722
7.4082	2241.28	15.8145
7.4122	2235.22	15.7824
7.4162	2243.06	15.8239
7.4202	2243.39	15.8257
7.4242	2234.05	15.5678
7.4282	2230.44	15.7571
7.4322	2250.17	15.8616
7.4362	2259.05	15.6997
7.4402	2242.05	15.61
7.4442	2238.95	15.5936
7.4482	2270.85	15.5712
7.4522	2261.37	15.7119
7.4562	2250.53	15.6547
7.4602	2268	15.7469
7.4642	2267	15.7416
7.4682	2248.8	15.4553
7.4722	2248.53	15.6442
7.4762	2244.79	15.6245
7.4802	2256.26	15.685
7.4842	2244.89	15.625
7.4882	2243.21	15.6161
7.4922	2232.89	15.5617
7.4962	2269.11	15.7527
7.5002	2260.65	15.5176
7.5042	2256.16	15.6844
7.5082	2239.89	15.5986
7.5122	2243.16	15.6159
7.5162	2242	15.6097
7.5202	2257.63	15.6922
7.5242	2228.05	15.5361
7.5282	2258.53	15.6969
7.5322	2251.42	15.6594
7.5362	2260.42	15.7069
7.5402	2257.84	15.6933
7.5442	2255.26	15.6797
7.5482	2249.89	15.6514
7.5522	2244.89	15.625
7.5562	2265.95	15.7361
7.5602	2245.47	15.6281
7.5642	2242.74	15.6136
7.5682	2242.5	15.821
7.5722	2270.06	15.9669
7.5762	2243.89	15.8283
7.5802	2259.22	15.9096
7.5842	2240.89	15.8124
7.5882	2249.17	15.8563
7.5922	2252.28	15.8728
7.5962	2268.11	15.9566
7.6002	2252.67	15.8748
7.6042	2265.32	15.7327
7.6082	2264	15.9349
7.6122	2252.61	15.8746
7.6162	2249.94	15.8604
7.6202	2256.61	15.8957
7.6242	2259.58	15.7025
7.6282	2247.11	15.8454
7.6322	2271.39	15.974
7.6362	2254.94	15.8869
7.6402	2266.56	15.9484
7.6442	2273.67	15.9861
7.6482	2262.5	15.9269
7.6522	2244.83	15.8333
7.6562	2254.61	15.8851
7.6602	2263.39	15.9316
7.6642	2263.22	15.9308
7.6682	2270.32	15.7591
7.6722	2267.22	15.9519
7.6762	2285.17	16.0469
7.6802	2245.78	15.8384
7.6842	2286.06	16.0516
7.6882	2259.17	15.9093
7.6922	2280.5	16.0222
7.6962	2269.56	15.9643
7.7002	2265.94	15.9452
7.7042	2284.89	16.0454
7.7082	2296.78	16.1083
7.7122	2284.33	16.0425
7.7162	2273.65	15.5859
7.7202	2288.17	16.0628
7.7242	2299.39	16.1221
7.7282	2308.5	16.1703
7.7322	2295.33	16.1007
7.7362	2277.95	15.7993
7.7402	2289.53	15.8603
7.7442	2267.68	15.7452
7.7482	2311.11	15.974
7.7522	2321.79	16.0302
7.7562	2315.53	15.9972
7.7602	2330.58	16.0764
7.7642	2320.95	16.0258
7.7682	2346.79	16.1617
7.7722	2347.15	15.9714
7.7762	2356.89	16.2148
7.7802	2391.6	16.2041
7.7842	2418.15	16.343
7.7882	2471.21	16.8147
7.7922	2535.84	17.1531
7.7962	2666.63	17.836
7.8002	2921.32	19.16
7.8042	3302.16	21.1283
7.8082	3963.63	24.5229
7.8122	4800.47	28.7884
7.8162	5596.79	32.8279
7.8202	6000.79	34.8722
7.8242	5902.16	34.3733
7.8282	5346.05	31.5575
7.8322	4494.84	27.2335
7.8362	3713.05	23.2399
7.8402	3131.68	20.2487
7.8442	2785.21	18.4533
7.8482	2610.53	17.5433
7.8522	2490.95	16.9181
7.8562	2449.37	16.7003
7.8602	2392.68	16.4029
7.8642	2395.21	16.4161
7.8682	2355.67	16.4195
7.8722	2357.78	16.4306
7.8762	2344.06	16.3582
7.8802	2337.11	16.3215
7.8842	2317.22	16.2164
7.8882	2317.06	16.2155
7.8922	2317.89	16.22
7.8962	2327.89	16.2728
7.9002	2308.44	16.17
7.9042	2295.61	16.1022
7.9082	2295.67	16.1025
7.9122	2316.28	16.2114
7.9162	2298.83	16.1192
7.9202	2309.78	16.1771
7.9242	2311.67	16.1871
7.9282	2303.33	16.143
7.9322	2296.67	16.1077
7.9362	2310.56	16.1812
7.9402	2300.94	16.1304
7.9442	2300.67	16.1289
7.9482	2316.26	16.0011
7.9522	2313.61	16.1973
7.9562	2297.83	16.1139
7.9602	2305.28	16.1533
7.9642	2315.67	16.2082
7.9682	2315.17	16.2056
7.9722	2317.5	16.2179
7.9762	2329.44	16.281
7.9802	2314.22	16.2006
7.9842	2298.94	16.1198
7.9882	2322.22	16.2429
7.9922	2324.16	16.0427
[truncated: 11,819 more rows]

## Sheet: MSU Control ALBA
2Theta	Intensity (cps)	Error
0.379517	9	3
0.387276	12	4.89898
0.395036	14	3.74166
0.400209	15	3.87298
0.405382	9	3
0.410555	10	3.16228
0.415728	13	3.60555
0.420901	15	3.87298
0.428661	12.5	5
0.436421	13	3.60555
0.441595	7	2.64575
0.446768	15	3.87298
0.451942	13	3.60555
0.457115	8	2.82843
0.464876	13.5	5.19615
0.472636	6	2.44949
0.47781	15	3.87298
0.482984	15	3.87298
0.488158	13	3.60555
0.493332	10	3.16228
0.501093	13.5	5.19615
0.508854	18	4.24264
0.514028	14	3.74166
0.519202	17	4.12311
0.524376	13	3.60555
0.529551	13	3.60555
0.537312	10.5	4.58258
0.545074	12	3.4641
0.550248	3	1.73205
0.555423	15	3.87298
0.560598	9	3
0.565772	11	3.31662
0.570947	19	4.3589
0.578709	8.5	4.12311
0.586471	11	3.31662
0.591646	11	3.31662
0.596821	10	3.16228
0.601996	13	3.60555
0.607171	15	3.87298
0.614934	17	5.83095
0.622697	8	2.82843
0.627872	16	4
0.633047	14	3.74166
0.638223	13	3.60555
0.643398	7	2.64575
0.651161	10.5	4.58258
0.658925	9	3
0.6641	15	3.87298
0.669276	15	3.87298
0.674452	11	3.31662
0.679627	10	3.16228
0.687391	7	3.74166
0.695155	8	2.82843
0.700331	9	3
0.705507	12	3.4641
0.710683	7	2.64575
0.715859	12	3.4641
0.722414	8.66667	5.09902
0.729487	10.3333	5.56776
0.7363	8.5	4.12311
0.741474	15	5.47723
0.746649	13	5.09902
0.751824	17	5.83095
0.758633	12	6
0.765714	10	5.47723
0.772523	11.5	4.79583
0.777698	16	5.65685
0.782874	15	5.47723
0.788049	11	4.69042
0.793224	18.5	6.08276
0.800987	9.25	6.08276
0.80875	9.5	4.3589
0.813925	9.5	4.3589
0.8191	13	5.09902
0.824276	17.5	5.91608
0.829451	13	5.09902
0.836253	17	7.14143
0.843352	12.6667	6.16441
0.850154	13	5.09902
0.85533	13	5.09902
0.860505	10.5	4.58258
0.865681	15	5.47723
0.87248	9.66667	5.38516
0.879586	10	5.47723
0.886385	11.5	4.79583
0.891561	12.5	5
0.896737	15	5.47723
0.901914	11.5	4.79583
0.908709	11.6667	5.91608
0.915823	12.3333	6.08276
0.922619	13	5.09902
0.927795	13.5	5.19615
0.932972	8.5	4.12311
0.938148	9.5	4.3589
0.943325	11.5	4.79583
0.950116	12.6667	6.16441
0.95724	9	5.19615
0.964031	15	5.47723
0.969208	17	5.83095
0.974385	12.5	5
0.979562	10.5	4.58258
0.986351	16.3333	7
0.993481	10	5.47723
1.00027	10.5	4.58258
1.00545	13	5.09902
1.01062	8	4
1.0158	8.5	4.12311
1.02259	11.3333	5.83095
1.02973	13	6.245
1.03651	10.5	4.58258
1.04169	13	5.09902
1.04687	13	5.09902
1.05204	10	4.47214
1.05722	11	4.69042
1.06499	9	6
1.07275	10.5	4.58258
1.07821	12.3333	6.08276
1.08339	11.6667	5.91608
1.08856	14	6.48074
1.09374	11.6667	5.91608
1.10005	11	6.63325
1.10733	11.4	7.54983
1.11444	12	6
1.11962	17	7.14143
1.1248	10.6667	5.65685
1.12997	13	6.245
1.13628	14.75	7.68115
1.14295	12.5	7.07107
1.14951	14.25	7.54983
1.15586	9.66667	5.38516
1.16103	11.3333	5.83095
1.16621	12.6667	6.16441
1.17252	13.75	7.4162
1.17919	8.75	5.91608
1.18575	13.25	7.28011
1.1921	11.6667	5.91608
1.19727	12	6
1.20245	12.3333	6.08276
1.20763	10.3333	5.56776
1.21394	13.5	7.34847
1.22122	12.6	7.93725
1.22834	11	5.74456
1.23352	11.3333	5.83095
1.23869	15	6.7082
1.24387	11	5.74456
1.25018	13.5	7.34847
1.25746	12.8	8
1.26458	14.3333	6.55744
1.26976	12.3333	6.08276
1.27494	11.6667	5.91608
1.28011	12.3333	6.08276
1.28643	13	7.2111
1.29311	16.25	8.06226
1.29964	13.5	7.34847
1.306	11	5.74456
1.31118	14	6.48074
1.31636	11.3333	5.83095
1.32154	10.6667	5.65685
1.32785	13	7.2111
1.33513	13.4	8.18535
1.34225	11.6667	5.91608
1.34743	11.3333	5.83095
1.35261	11	5.74456
1.35779	14.3333	6.55744
1.3641	13	7.2111
1.37138	15	8.66025
1.3785	15.6667	6.85565
1.38368	16.6667	7.07107
1.38886	13	6.245
1.39404	12.3333	6.08276
1.40035	13.25	7.28011
1.40763	12.8	8
1.41476	12	6
1.41993	13	6.245
1.42511	11	5.74456
1.43029	14.3333	6.55744
1.43547	10	5.47723
1.44179	14	7.48331
1.44906	13.8	8.30662
1.45619	12.3333	6.08276
1.46137	14.6667	6.63325
1.46655	10.3333	5.56776
1.47173	17	7.14143
1.47804	13.25	7.28011
1.48532	14	8.3666
1.49245	13.6667	6.40312
1.49763	14	6.48074
1.50281	17	7.14143
1.50799	12.6667	6.16441
1.5143	12.5	7.07107
1.52158	12.2	7.81025
1.5287	10.6667	5.65685
1.53388	11	5.74456
1.53906	11.6667	5.91608
1.54424	14.3333	6.55744
1.55056	15	7.74597
1.55633	15	6.7082
1.56302	18	9.48683
1.57015	13.3333	6.32456
1.57533	12.6667	6.16441
1.58051	14.3333	6.55744
1.58569	15.3333	6.78233
1.592	12.25	7
1.59928	13	8.06226
1.60641	18.3333	7.4162
1.61159	12.6667	6.16441
1.61677	10.6667	5.65685
1.62195	12.6667	6.16441
1.62827	11.5	6.78233
1.63555	14	8.3666
1.64267	15.3333	6.78233
1.64785	11.3333	5.83095
1.65304	13	6.245
1.65822	13.6667	6.40312
1.66454	11.5	6.78233
1.67122	13	7.2111
1.67775	15	7.74597
1.68412	11.6667	5.91608
1.6893	18.6667	7.48331
1.69448	12.3333	6.08276
1.69966	12.6667	6.16441
1.70599	17.25	8.30662
1.71326	14.6	8.544
1.72039	14.3333	6.55744
1.72557	15.6667	6.85565
1.73075	14	6.48074
1.73593	17	7.14143
1.74226	16.5	8.12404
1.74953	13.6	8.24621
1.75666	17.3333	7.2111
1.76184	17.3333	7.2111
1.76702	15.6667	6.85565
1.77221	12.6667	6.16441
1.77853	13.75	7.4162
1.7852	13.75	7.4162
1.79175	15.25	7.81025
1.79812	18.3333	7.4162
1.8033	37	10.5357
1.80848	76	15.0997
1.81366	104.333	17.6918
1.81998	147.5	24.2899
1.82726	191.2	30.9192
1.83439	226.667	26.0768
1.83957	254.333	27.6225
1.84475	314.333	30.7083
1.84994	344	32.1248
1.85626	371.5	38.5487
1.86354	423.6	46.0217
1.87067	448	36.6606
1.87585	471.667	37.6165
1.88103	504.667	38.9102
1.88621	549.333	40.5956
1.89254	574.25	47.927
1.8992	633.5	50.3389
1.90578	643.75	50.7445
1.91213	684.667	45.3211
1.91731	717.333	46.3897
1.92249	744.333	47.2546
1.92768	776	48.2494
1.934	803.25	56.6833
1.94127	853	65.307
1.94841	887.333	51.5946
1.95359	898.333	51.9134
1.95877	952	53.4416
1.96396	1002	54.827
1.97028	997	63.1506
1.97693	1043.5	64.6065
1.98353	1086.5	65.9242
1.98987	1055	56.2583
1.99505	1134	58.3267
2.00024	1167.67	59.1861
2.00656	1188.5	68.9493
2.01321	1214.75	69.7065
2.01982	1264.25	71.1126
2.02616	1282.67	62.0322
2.03134	1300	62.45
2.03652	1317.33	62.8649
2.04171	1377	64.2729
2.04803	1440	75.8947
2.05531	1423.8	84.3742
2.06244	1462.67	66.242
2.06762	1542.33	68.0221
2.07281	1538.67	67.9412
2.07799	1552.33	68.2422
2.08432	1586.25	79.6555
2.09096	1605.75	80.1436
2.09758	1651.25	81.2712
2.10391	1645.33	70.2567
2.10909	1705.33	71.5262
2.11428	1642.33	70.1926
2.11946	1758.67	72.6361
2.1266	1739.4	93.2577
2.13387	1801.75	84.8941
2.1402	1873.67	74.9733
2.14538	1850	74.4983
2.15057	1919.33	75.8815
2.15575	1915	75.7958
2.16208	1902.25	87.2296
2.16935	1951.2	98.7725
2.17649	1966.33	76.8049
2.18167	2047.33	78.3709
2.18686	2011.67	77.6853
2.19204	2051	78.4411
2.19837	2011.25	89.6939
2.205	2118.25	92.0489
2.21164	2117.75	92.038
2.21796	2150.67	80.3243
2.22315	2231.67	81.823
2.22833	2236.67	81.9146
2.23352	2280.67	82.7164
2.24065	2275.4	106.663
2.24794	2254.75	94.9684
2.25426	2297	83.012
2.25944	2337.33	83.7377
2.26463	2362.67	84.1903
2.26981	2363.33	84.2021
2.27614	2400	97.9796
2.28276	2429.5	98.5799
2.28942	2404.75	98.0765
2.29574	2469	86.0639
2.30092	2489.33	86.4176
2.30611	2517	86.8965
2.31244	2561.5	101.223
2.31905	2583.75	101.661
2.32572	2642.25	102.806
2.33203	2637.67	88.955
2.33722	2622.67	88.7017
2.3424	2691.67	89.861
2.34759	2629.33	88.8144
2.35471	2680.8	115.776
2.36202	2739	104.671
2.36833	2814.67	91.8912
2.37351	2706.33	90.1055
2.3787	2781.33	91.3455
2.38389	2907.33	93.3916
2.39022	2855.75	106.878
2.39682	2868.75	107.121
2.40351	2894.25	107.596
2.40981	3007	94.9789
2.415	3018	95.1525
2.42018	2972.33	94.4299
2.42652	2947	108.573
2.43312	2962	108.849
2.43981	3035.5	110.191
2.44611	3070.33	95.974
2.4513	3044.67	95.572
2.45649	3048.67	95.6347
2.46167	3136.67	97.0052
2.46879	3080	124.097
2.47611	3139.25	112.058
2.48241	3182.67	97.7139
2.4876	3160.33	97.3704
2.49279	3187	97.7804
2.49797	3163.33	97.4166
2.5043	3222.5	113.534
2.5109	3246.75	113.961
2.51761	3324.25	115.313
2.5239	3225.67	98.3717
2.52909	3335.33	100.03
2.53428	3314.67	99.7196
2.53946	3302.67	99.5389
2.54657	3347.6	129.375
2.55391	3402.5	116.662
2.56021	3428.67	101.42
2.56539	3393.67	100.901
2.57058	3390	100.846
2.57577	3425	101.366
2.58287	3483	131.966
2.5896	3551	103.213
2.59541	3455.25	117.563
2.6017	3478.33	102.152
2.60688	3578.67	103.615
2.61207	3597	103.88
2.61841	3581.5	119.691
2.62499	3614.75	120.246
2.63172	3579.75	119.662
2.638	3626	104.298
2.64319	3642.33	104.532
2.64838	3578.67	103.615
2.65356	3654.67	104.709
2.66067	3778	137.441
2.66802	3733.25	122.201
2.67431	3795	106.701
2.6795	3728	105.754
2.68469	3855	107.541
2.68987	3887.67	107.995
2.69621	3854.75	124.173
2.70279	3913.5	125.116
2.70952	3958	125.825
2.71581	3998.33	109.522
2.72099	3924	108.499
2.72618	4032.67	109.991
2.73252	4082.25	127.785
2.7391	4122.5	128.413
2.74583	4199.25	129.603
2.75212	4169.33	111.839
2.7573	4208	112.357
2.76249	4353.67	114.285
2.76768	4346.67	114.193
2.77478	4329.4	147.129
2.78151	4439.33	115.404
2.78733	4461.5	133.589
2.79361	4467.67	115.771
2.7988	4533	116.615
2.80399	4658.67	118.22
2.81033	4713	137.303
2.8169	4732.25	137.583
2.82365	4703.5	137.164
2.82993	4664.33	118.292
2.83511	4822.67	120.283
2.8403	4869.33	120.864
2.84549	4855.67	120.694
2.85258	4931.4	157.025
2.85996	5006.75	141.517
2.86624	5059.67	123.203
2.87143	5071.67	123.349
2.87661	5129.33	124.048
2.8818	5235.67	125.328
2.8889	5232.2	161.744
2.89564	5227.67	125.232
2.90147	5319.5	145.87
2.90774	5320.33	126.337
2.91293	5346	126.641
2.91812	5444	127.797
2.92445	5523.75	148.644
2.93102	5523.75	148.644
2.93778	5495	148.257
2.94405	5486.67	128.297
2.94924	5584.33	129.433
2.95443	5640	130.077
2.95962	5651.67	130.211
2.96671	5675.2	168.452
2.97345	5594.33	129.549
2.97929	5644.25	150.256
2.98556	5667	130.388
2.99075	5631	129.973
2.99593	5796.67	131.871
3.00227	5733	151.433
3.00883	5770.5	151.928
3.01561	5810.5	152.453
3.02187	5767	131.533
3.02706	5785.67	131.746
3.03225	5780.67	131.689
3.03744	5748	131.316
3.04453	5773.2	169.9
3.05192	5890.5	153.499
3.05819	5941.33	133.507
3.06338	5894.33	132.977
3.06857	5867.33	132.673
3.07376	5848	132.454
3.08084	5991.6	173.084
3.08759	5854	132.522
3.09343	5843.75	152.889
3.0997	6014	134.321
3.10489	5927	133.345
3.11007	5950.67	133.611
3.11641	5860	153.101
3.12297	5862.5	153.134
3.12975	5946.5	154.227
3.13602	5886.67	132.891
3.1412	5939.67	133.488
3.14639	6003.33	134.201
3.15158	6000.33	134.168
3.15867	5954.8	172.551
3.16542	5962.33	133.742
3.17126	5942.5	154.175
3.17752	6009.33	134.268
3.18271	6017	134.354
3.1879	6007.67	134.25
3.19499	5999.4	173.196
3.20174	6012.67	134.306
3.20758	5947.5	154.24
3.21384	5981.33	133.955
3.21903	5982.67	133.97
3.22422	5976	133.895
3.22941	5976.33	133.899
3.23649	5999.6	173.199
3.24391	6030.25	155.309
3.25017	6092.67	135.196
3.25535	5999	134.153
3.26054	5949.33	133.596
3.26573	6050.33	134.726
3.27281	6012.4	173.384
3.27957	6112	135.41
3.28542	6188.75	157.337
3.29168	6054	134.766
3.29686	6082.67	135.085
3.30205	6034	134.544
3.30839	6113.5	156.378
3.31494	6030.25	155.309
3.32174	6171.75	157.121
3.328	6135.33	135.669
3.33319	6026	134.454
3.33838	6168.67	136.037
3.34356	5997	134.131
3.35064	6026.2	173.583
3.3574	6284	137.303
3.36325	6153.25	156.885
3.36951	6072	134.967
3.3747	6071.67	134.963
3.37989	6031.33	134.514
3.38697	6126.8	175.026
3.39372	6043.33	134.648
3.39958	6146	156.793
3.40583	6165.33	136
3.41102	6107.67	135.362
3.41621	6256	136.996
3.4214	6174.33	136.099
3.42848	6266	177.003
3.4359	6164.5	157.029
3.44216	6220.67	136.609
3.44734	6198	136.36
3.45253	6183.67	136.202
3.45772	6226	136.667
3.4648	6192.2	175.957
3.47156	6212.67	136.521
3.47742	6245	158.051
3.48367	6232	136.733
3.48886	6309	137.575
3.49405	6168.33	136.033
3.50039	6261	158.253
3.50693	6199.5	157.474
3.51374	6235.25	157.927
3.51999	6343.33	137.949
3.52518	6235.33	136.77
3.53037	6248.33	136.912
3.53556	6179.33	136.154
3.54264	6277.6	177.167
3.5494	6311	137.597
3.55526	6259.25	158.231
3.56151	6358.33	138.112
3.5667	6369.33	138.232
3.57189	6322.67	137.724
3.57896	6375	178.536
3.58572	6226	136.667
3.59158	6301.5	158.764
3.59783	6305.67	137.539
3.60302	6399.33	138.557
3.60821	6387.67	138.43
3.6134	6276	137.215
3.62048	6404.2	178.944
3.62791	6390.5	159.881
3.63416	6296	137.434
3.63935	6373.33	138.275
3.64454	6463.33	139.248
3.64973	6441	139.007
3.6568	6379.6	178.6
3.66357	6387.33	138.427
3.66942	6322.75	159.031
3.67567	6370.33	138.243
3.68086	6288.67	137.354
3.68605	6344.33	137.96
3.6924	6383.25	159.79
3.69893	6330.75	159.132
3.70575	6364.75	159.559
3.712	6462.33	139.237
3.71719	6465.33	139.27
3.72238	6529.33	139.957
3.72757	6381.67	138.365
3.73464	6464.6	179.786
3.74141	6468	139.298
3.74727	6448.75	160.608
3.75352	6501.67	139.66
3.75871	6537.67	140.046
3.7639	6578	140.478
3.77097	6508.2	180.391
3.77773	6529	139.954
3.7836	6451	160.636
3.78984	6543	140.104
3.79503	6453.33	139.14
3.80022	6472.33	139.345
3.80541	6654.33	141.29
3.81249	6522.8	180.593
3.81992	6498	161.22
3.82617	6484.67	139.478
3.83136	6451	139.115
3.83655	6535.67	140.025
3.84174	6615	140.872
3.84881	6577.2	181.345
3.85558	6453.67	139.144
3.86144	6664	163.267
3.86769	6554	140.221
3.87288	6634.33	141.078
3.87807	6494.33	139.582
3.88441	6481	161.009
3.89094	6484	161.047
3.89777	6532.75	161.651
3.90401	6758.33	142.39
3.9092	6594.67	140.656
3.91439	6626.67	140.996
3.91958	6598.67	140.698
3.92666	6699.6	183.025
3.93342	6702	141.796
3.93928	6612.5	162.635
3.94553	6623	140.957
3.95072	6617.67	140.901
3.95591	6558.33	140.268
3.96298	6615.2	181.868
3.96975	6633	141.064
3.97561	6631	162.862
3.98186	6664.67	141.4
3.98705	6666	141.414
3.99224	6774.33	142.559
3.99743	6605.67	140.773
4.0045	6573	181.287
4.01194	6735.25	164.137
4.01819	6664.33	141.397
4.02337	6673	141.489
4.02856	6673.33	141.492
4.03375	6641.33	141.152
4.04083	6636.8	182.165
4.04759	6744.67	142.246
4.05345	6807.5	165.015
4.0597	6628	141.011
4.06489	6749.33	142.295
4.07008	6660	141.351
4.07643	6604.5	162.536
4.08296	6650	163.095
4.08978	6710	163.829
4.09603	6682.33	141.587
4.10122	6760.33	142.411
4.10641	6824.33	143.084
4.1116	6793.67	142.762
4.11867	6813.4	184.572
4.12544	6835.67	143.203
4.1313	6736	164.146
4.13755	6777.33	142.59
4.14274	6688.33	141.651
4.14793	6848.33	143.335
4.155	6752	183.739
4.16176	6908.67	143.965
4.16762	6844.25	165.46
4.17387	6693.33	141.704
4.17906	6865	143.51
4.18425	6773.33	142.548
4.18944	6769	142.503
4.19652	6829	184.784
4.20395	6781	164.694
4.2102	6780.67	142.625
4.21539	6737	142.165
4.22058	6848	143.332
4.22577	6862.67	143.485
4.23284	6798	184.364
4.23961	6797.33	142.801
4.24547	6867.5	165.741
4.25172	6800	142.829
4.25691	6967.67	144.579
4.2621	6877	143.635
4.26844	6956	166.805
4.27497	6882	165.916
4.28179	6803.75	164.97
4.28804	6826	143.101
4.29323	6806.67	142.899
4.29842	6981	144.717
4.30361	6866.67	143.527
4.31069	6926.8	186.102
4.31745	6807.67	142.909
4.32331	6829.25	165.279
4.32956	6860	143.457
4.33475	6850	143.353
4.33994	6906.33	143.941
4.34701	6897.6	185.709
4.35378	6926	144.146
4.35963	6918	166.349
4.36588	6832	143.164
4.37107	6987.67	144.786
4.37626	6972	144.624
4.38145	7024	145.162
4.38853	7004.2	187.139
4.39596	6969.25	166.964
4.40221	6820.67	143.045
4.4074	7022	145.141
4.41259	6986	144.769
4.41778	6894.67	143.819
4.42486	6960.6	186.556
4.43162	6889.67	143.767
4.43747	7040.5	167.815
4.44372	6941.67	144.309
4.44891	6904.33	143.92
4.4541	6966.67	144.568
4.46045	6998.75	167.317
4.46698	7056.75	168.009
4.4738	6984.75	167.15
4.48005	6962.67	144.527
4.48524	7053.33	145.465
4.49043	6940	144.291
4.49562	6968.67	144.589
4.5027	7150	189.077
4.50946	7042.67	145.355
4.51531	7079	168.274
4.52156	7128.67	146.24
4.52675	7021.67	145.138
4.53194	7056	145.492
4.53902	7055.8	187.827
4.54578	6965.67	144.558
4.55163	7113.5	168.683
4.55789	7094	145.884
4.56308	7089.67	145.839
4.56827	7064.33	145.578
4.57345	7096.33	145.908
4.58054	7015	187.283
4.58795	7105.25	168.585
4.59421	7068	145.616
4.5994	7015	145.069
4.60459	7084	145.781
4.60978	7124.67	146.198
4.61686	7132.6	188.846
4.62362	6940.67	144.298
4.62946	7150.5	169.121
4.63572	7153.67	146.496
4.64091	7093.67	145.88
4.6461	7106.67	146.014
4.65245	7151.25	169.13
4.65898	7121	168.772
4.66579	7200.75	169.714
4.67205	6961.33	144.513
4.67723	7081.67	145.757
4.68242	7201.67	146.986
4.68761	7206	147.031
4.6947	7134.8	188.876
4.70145	7165.33	146.615
4.70729	7260.5	170.417
4.71356	7219	147.163
4.71875	7163	146.591
4.72393	7227.67	147.251
4.73102	7210	189.868
4.73777	7156.33	146.523
4.74361	7138.25	168.976
4.74988	7319	148.179
4.75507	7023.33	145.155
4.76026	7104	145.986
4.76544	7104.33	145.99
4.77253	7147.8	189.048
4.77993	7205.25	169.767
4.7862	7254.67	147.526
4.79139	7133.33	146.287
4.79658	7108.33	146.031
4.80176	7247.33	147.452
4.80885	7216.6	189.955
4.8156	7224.67	147.221
4.82144	7330.5	171.237
4.82771	7224.33	147.218
4.8329	7322.67	148.216
4.83808	7287	147.855
4.84443	7201.25	169.72
4.85097	7296	170.833
4.85776	7343.75	171.391
4.86403	7277	147.753
4.86922	7268	147.662
4.8744	7355.67	148.55
4.87959	7312.67	148.115
4.88668	7254.6	190.455
4.89343	7334	148.331
4.89926	7222	169.965
4.90553	7337.33	148.364
4.91072	7226	147.235
4.91591	7176.33	146.728
4.923	7401.2	192.369
4.92975	7329	148.28
4.93558	7410	172.163
4.94185	7243	147.408
4.94704	7292.67	147.912
4.95223	7357.67	148.57
4.95742	7380.67	148.802
4.96451	7353	191.742
4.9719	7375.75	171.764
4.97817	7327.67	148.267
4.98336	7351.67	148.509
4.98854	7412.33	149.121
4.99373	7301	147.997
5.00083	7351.8	191.726
5.00757	7582	150.818
5.0134	7426.25	172.351
5.01967	7500.67	150.007
5.02486	7487	149.87
5.03005	7450.33	149.503
5.0364	7597.75	174.33
5.04295	7669.25	175.149
5.04971	7653.5	174.969
5.05599	7634.33	151.337
5.06118	7564.33	150.642
5.06595	7810.5	124.984
5.07155	7804	153.01
5.07865	7909	198.859
5.08602	8028.25	179.201
5.0923	8081	155.702
5.09749	8345.67	158.231
5.10268	8476.67	159.468
5.10787	8696	161.518
5.11497	9219.8	214.707
5.1217	9729.67	170.848
5.12752	10467.5	204.622
5.1338	11363	184.632
5.13899	12028	189.958
5.14418	12997.7	197.466
5.14937	13713	202.828
5.15647	14422.4	268.537
5.16383	14532.8	241.104
5.17012	14080.7	205.529
5.1753	13458.7	200.938
5.18049	12786.3	195.855
5.18568	11843.7	188.497
5.19278	10722.4	231.543
5.19951	9731.67	170.865
5.20533	9258.25	192.44
5.21162	8851.33	162.954
5.2168	8604.33	160.664
5.22199	8278	157.588
5.22834	8157.75	180.641
5.2349	8036.75	179.296
5.24164	7857.5	177.285
5.24793	7867	153.626
5.25311	7782.33	152.797
5.2583	7670.33	151.694
5.26349	7906	154.006
5.2706	7664.4	195.76
5.27794	7669.25	175.149
5.28424	7714.67	152.132
5.28942	7649.67	151.489
5.29461	7647.33	151.466
5.2998	7575	150.748
5.30691	7619	195.179
5.31363	7589.33	150.891
5.31944	7556.5	173.856
5.32573	7627	151.265
5.33092	7555.33	150.552
5.3361	7554.67	150.546
5.34246	7620.5	174.591
5.34902	7597.75	174.33
5.35574	7642.5	174.843
5.36204	7508.33	150.083
5.36723	7558.33	150.582
5.37241	7649	151.483
5.3776	7693.33	151.921
5.38471	7614.2	195.118
5.39205	7679.5	175.266
5.39834	7612.67	151.122
5.40353	7501.33	150.013
5.40898	7683.5	123.964
5.4139	7672.33	151.714
5.42026	7610	174.471
5.42682	7577	174.092
5.43353	7540.5	173.672
5.43984	7596.33	150.96
5.44502	7589.33	150.891
5.45021	7592	150.917
5.4554	7668	151.671
5.46251	7684.2	196.013
5.46984	7503.5	173.245
5.47614	7752.67	152.506
5.48133	7620.67	151.202
5.48651	7692	151.908
5.4917	7667.67	151.667
5.49882	7581.8	194.702
5.50614	7607.25	174.439
5.51244	7649	151.483
5.51763	7732.67	152.309
5.52281	7813.33	153.101
5.528	7665.67	151.648
5.53435	7700	175.499
5.54092	7741.25	175.969
5.54762	7664.25	175.091
5.55393	7717.33	152.158
5.55912	7812	153.088
5.5643	7677	151.76
5.56949	7707.33	152.059
5.57661	7790.2	197.36
5.58392	7859.5	177.308
5.59023	7964.33	154.574
5.59542	7805.67	153.026
5.6006	7934	154.279
5.60579	7879	153.743
5.61214	7805.25	176.695
5.61872	8106.75	180.075
5.6254	7905.25	177.823
5.63171	7959.33	154.525
5.6369	7988.33	154.806
5.64208	7941.67	154.353
5.64844	7875.75	177.491
5.65502	8117.75	180.197
5.66169	8122.5	180.25
5.66801	8213	156.968
5.6732	8175.67	156.611
5.67838	8271.67	157.528
5.68357	8316.33	157.953
5.6907	8373.2	204.612
5.69798	8457.25	183.927
5.70431	8594.33	160.571
5.70949	8787.67	162.367
5.71468	8931.67	163.692
5.71986	9083.33	165.076
5.72621	9056	190.326
5.7328	9349.25	193.383
5.73946	9704.75	197.025
5.74579	10162	174.602
5.75097	10601.7	178.34
5.75616	11136.3	182.781
5.76134	11915	189.063
5.76899	13311	230.747
5.77575	14979.8	244.784
5.78208	17440.7	228.74
5.78726	19332.7	240.828
5.79245	21986	256.823
5.79763	24568.7	271.488
5.80477	28097.2	374.815
5.81204	31472.5	354.81
5.81837	32930	314.309
5.82355	33165	315.428
5.82874	32995.3	314.62
5.83392	31480.7	307.314
5.84027	28815.8	339.504
5.84687	25628.8	320.18
5.85351	21966.8	296.424
5.85984	19046	239.036
5.86503	17149	226.819
5.87021	15286	214.145
5.8754	13799.7	203.467
5.88254	12375.6	248.753
5.88979	11200.2	211.662
5.89613	10490.3	177.401
5.90132	10225.3	175.146
5.9065	9777.33	171.266
5.91168	9409.67	168.015
5.91803	9160.5	191.421
5.92527	9053.6	212.763
5.93242	8958.67	163.939
5.9376	8697.67	161.533
5.94279	8819	162.656
5.94797	8560.67	160.256
5.95432	8589.25	185.356
5.96093	8401.5	183.319
5.96754	8379.75	183.082
5.97389	8170.67	156.563
5.97907	8361.67	158.382
5.98426	8263.33	157.448
5.98944	8133	156.202
5.99659	8023.2	200.29
6.00382	8119	180.211
6.01017	8103	155.913
6.01536	8080.33	155.695
6.02054	7959.67	154.528
6.02572	8073.67	155.631
6.03207	8001.75	178.905
6.0393	7976.2	199.702
6.04645	7981.67	154.742
6.05164	7906.33	154.01
6.05682	7999	154.91
6.062	7933.67	154.276
6.06835	7942	178.236
6.07497	7935	178.157
6.08156	8018.5	179.092
6.08792	7926	154.201
6.0931	7870.33	153.659
6.09828	7850.67	153.467
6.10346	7865	153.607
6.11063	7969.6	199.62
6.11783	7800.5	176.641
6.12419	7753	152.509
6.12938	7844.33	153.405
6.13456	7811.67	153.085
6.13974	7808.67	153.056
6.14609	7917.75	177.963
6.15332	7881	198.507
6.16047	7858.33	153.542
6.16565	7857	153.528
6.17084	7821.33	153.18
6.17602	7724.67	152.23
6.18237	7862.5	177.341
6.18959	7770.2	197.107
6.19675	7764	152.617
6.20193	7874	153.695
6.20711	7843.33	153.395
6.21229	7820	153.167
6.21747	7738	152.361
6.22465	7736.6	196.68
6.23183	7766.5	176.255
6.2382	7740.67	152.388
6.24338	7735.67	152.338
6.24856	7737	152.352
6.25375	7751.67	152.496
6.26009	7726.25	175.798
6.26732	7696.8	196.173
6.27447	7800	152.971
6.27965	7816	153.127
6.28483	7764.33	152.62
6.29002	7809.33	153.062
6.29636	7779.5	176.403
6.30359	7729.2	196.586
6.31074	7860	153.558
6.31592	7784.33	152.817
6.3211	7712.67	152.112
6.32628	7918.33	154.127
6.33147	7763	152.607
6.33865	7788.6	197.34
6.3458	7876.25	177.496
6.35219	7798	152.951
6.35737	7797.67	152.948
6.36255	7780.33	152.778
6.36773	7695	151.937
6.37408	7877.25	177.508
6.3813	7774	197.155
6.38845	7771.33	152.689
6.39364	7706.67	152.053
6.39882	7838	153.343
6.404	7774	152.715
6.41034	7839.25	177.079
6.41757	7933.4	199.166
6.42472	7895	153.899
6.4299	7751	152.489
6.43508	7824	153.206
6.44026	7840.67	153.369
6.44544	7739	152.371
6.45179	7826.75	176.938
6.45901	7809.6	197.606
6.46616	7946.33	154.399
6.47134	7863.67	153.594
6.47652	7867	153.626
6.4817	7869.33	153.649
6.48805	7770.5	176.301
6.49527	7735.6	196.667
6.50242	7930.67	154.247
6.5076	7866.67	153.623
6.51278	7732.33	152.306
6.51796	7771.67	152.693
6.5243	7866.25	177.384
6.53153	7807	197.573
6.53868	7870.67	153.662
6.54385	7831.67	153.281
6.54903	7811	153.078
6.55421	7816.33	153.131
6.55939	7813	153.098
6.56659	7866.6	198.325
6.57371	7935.25	178.16
6.58011	7802	152.99
6.58529	7857	153.528
6.59047	7747	152.45
6.59565	7754	152.519
6.60199	7740	175.955
6.60921	7819.8	197.735
6.61636	7872.67	153.681
6.62154	7876.67	153.721
6.62672	7849.33	153.454
6.6319	7745	152.43
6.63825	7856.25	177.271
6.64546	7908.8	198.857
6.65261	7897.67	153.925
6.65779	7850.33	153.463
6.66297	7807	153.039
6.66815	7868.67	153.642
6.67449	7920	177.989
6.68113	7799	176.624
6.68765	7957.75	178.412
6.69404	7753	152.509
6.69922	7859	153.548
6.7044	7984	154.764
6.70957	7851.67	153.476
6.71592	7932.25	178.126
6.72314	7845.6	198.061
6.73029	7902.67	153.974
6.73546	7867.33	153.629
6.74064	7915.67	154.101
6.74582	7742.67	152.407
6.75216	7974.5	178.6
6.75938	7837.4	197.957
6.76653	8010.67	155.023
6.77171	7924	154.182
6.77688	7945	154.386
6.78206	7866	153.616
6.78841	7766	176.25
6.79562	7846.8	198.076
6.80277	7766.33	152.64
6.80795	7894.33	153.893
6.81313	7905	153.997
6.8183	7885.33	153.805
6.82348	7947.67	154.412
6.83064	7875.2	198.434
6.83782	7933.25	178.138
6.84419	7900.67	153.955
6.84936	7924.67	154.188
6.85454	7839.67	153.359
6.85972	7812.33	153.091
6.86606	7866.5	177.387
6.87328	7905.8	198.819
6.88042	7950.33	154.438
6.8856	8001	154.929
6.89078	7897	153.919
6.89595	7951.67	154.451
6.9023	7889	177.64
6.90951	7995.8	199.947
6.91666	7801.33	152.984
6.92183	7919	154.133
6.92701	7913.33	154.078
6.93219	7881.33	153.766
6.93736	8007	154.987
6.94451	7972.4	199.655
6.95172	8017.25	179.078
6.95807	7990.67	154.829
6.96324	7864.5	125.415
6.96842	8143.5	127.621
6.9736	7974	126.285
6.98033	8065.33	155.551
6.98758	8100.67	155.891
6.99431	8102	127.295
6.99949	8060.5	126.969
7.00466	8041.5	126.819
7.00984	8145	127.632
7.01657	8098.33	155.869
7.02382	8158	156.442
7.03055	8125	127.475
7.03572	8267	128.585
7.0409	8235	128.335
7.04608	8344.5	129.186
7.0528	8264	157.455
7.05902	8353.5	129.256
7.06524	8351.33	158.285
7.07196	8566.5	130.893
7.07714	8401.5	129.626
7.08231	8521.5	130.549
7.08749	8544	130.721
7.09421	8768.67	162.191
7.10147	8807	162.545
7.10819	9039	134.454
7.11337	9116	135.026
7.11855	9276.5	136.209
7.12372	9471	137.63
7.13044	9677.33	170.388
7.13771	10259.7	175.439
7.14443	10763.5	146.721
7.1496	11415.5	151.099
7.15478	12422	157.62
7.15995	13486	164.232
7.16666	15850.7	218.064
7.17289	18245	191.024
7.17912	21054	251.321
7.18583	24320.5	220.547
7.191	26575.5	230.545
7.19618	28530	238.872
7.20289	28983	294.871
7.20912	28726.5	239.694
7.21535	27205.3	285.685
7.22206	24356.5	220.71
7.22723	22350.5	211.426
7.23241	20000.5	200.002
7.23758	18062	190.063
7.24428	15536	215.889
7.25158	13860.3	203.914
7.25745	12715.5	225.526
7.26377	11973	189.523
7.26894	11117.3	182.625
7.27412	10662	178.846
7.28036	10167.5	201.668
7.28713	9655.25	196.522
7.29369	9290.25	192.772
7.3	9211	166.232
7.30564	9031	134.395
7.31082	8918	133.551
7.316	8681	131.765
7.32117	8581	131.004
7.32894	8608.5	185.564
7.33671	8305	128.88
7.34188	8505	130.422
7.34706	8327	129.05
7.35224	8355.5	129.271
7.35742	8230	128.297
7.36518	8310.75	182.327
7.37295	8389	129.53
7.37813	7986.5	126.384
7.3833	8323	129.019
7.38848	8101	127.287
7.39366	8106.5	127.33
7.40049	8065.67	155.554
7.40754	8147.33	156.339
7.41437	7952	126.111
7.41954	7955	126.135
7.42472	8042.5	126.827
7.4299	7996	126.459
7.43508	8022	126.665
7.44284	7949.25	178.317
7.45061	8165	127.789
7.45579	8033	126.752
7.46096	7827.5	125.12
7.46614	8041.5	126.819
7.47132	7870.5	125.463
7.47908	7970.5	178.555
7.48685	8008	126.554
7.49203	7748	124.483
7.49721	8021.5	126.661
7.50238	7877	125.515
7.50756	7917.5	125.837
7.51437	7750.67	152.486
7.52146	7844.67	153.408
7.52827	7858	125.363
7.53345	7897	125.674
7.53862	7788	124.804
7.5438	7735.5	124.382
7.5506	7937.33	154.311
7.55771	7761	152.588
7.56451	7883	125.563
7.56969	7942.5	126.036
7.57487	7769.5	124.656
7.58004	7797.5	124.88
7.58522	7949.5	126.091
7.5934	7847.8	198.088
7.60057	7925	154.191
7.60575	7837.67	153.339
7.61093	7771.67	152.693
7.61611	7895.33	153.903
7.62128	7899.33	153.942
7.62842	7765.2	197.043
7.63566	7726	175.795
7.642	7771.33	152.689
7.64717	7826.33	153.229
7.65235	7855.33	153.512
7.65753	7811.67	153.085
7.66439	7773	152.706
7.6716	7658.33	151.575
7.67836	7455.5	122.111
7.68354	7807	124.956
7.68872	7648	123.677
7.6939	7803	124.924
7.70065	7712.33	152.109
7.70787	7711	152.095
7.71462	7946.5	126.067
7.71981	7685.5	123.98
7.72499	7904	125.73
7.73017	7464.5	122.184
7.73535	7828.5	125.128
7.7421	7698.33	151.97
7.74933	7826.67	153.232
7.75607	7743.5	124.447
7.76126	7598.5	123.276
7.76644	7793.5	124.848
7.77162	7489	122.385
7.77836	7688.33	151.872
7.7856	7660.33	151.595
7.79235	7619	123.442
7.79753	7902.5	125.718
7.80271	7648.5	123.681
7.80789	7774.5	124.696
7.81463	7749.33	152.473
7.82188	7709	152.076
7.82862	7762.5	124.599
7.8338	7737	124.395
7.83898	7731.5	124.35
7.84417	7636.5	123.584
7.84935	7659	123.766
7.85608	7563.67	150.635
7.86334	7548	150.479
7.87008	7632.5	123.552
7.87526	7785.5	124.784
7.88044	7715.5	124.222
7.88562	7475.5	122.274
7.89236	7764.33	152.62
7.89962	7704.67	152.033
7.90636	7647	123.669
7.91154	7755.5	124.543
7.91672	7658	123.758
7.9219	8096	127.248
7.92863	7714.33	152.128
7.93591	7781.33	152.787
7.94264	7793	124.844
7.94782	7544.5	122.837
7.9531	7777	152.745
7.95828	7684	151.829
7.96346	7734.33	152.325
7.96978	7648.75	174.914
7.97706	7740.8	196.733
7.98419	7782	152.794
7.98937	7675.33	151.743
7.99455	7769.67	152.673
7.99973	7720.33	152.187
8.00605	7708	175.59
8.01333	7715	196.405
8.02046	7691.33	151.901
8.02564	7945.33	154.389
8.03083	7667	151.661
8.03601	7767.67	152.653
8.04233	7734.5	175.892
8.049	7675	175.214
8.05557	7792	176.545
8.06192	7773.33	152.709
8.0671	7708.33	152.069
8.07228	7735.33	152.335
8.07747	7758	152.558
8.08462	7707.6	196.311
8.09185	7693.25	175.422
8.0982	7645.67	151.45
8.10338	7736.67	152.348
8.10856	7675.33	151.743
8.11375	7873.67	153.691
8.12007	7613.25	174.508
8.12735	7761.4	196.995
8.13448	7617	151.165
8.13966	7794	152.912
8.14485	7711.33	152.099
8.15003	7776.33	152.738
8.15635	7676.75	175.234
8.163	7690	175.385
8.16961	7633.75	174.743
8.17595	7835	153.313
8.18113	7775	152.725
8.18631	7689.33	151.882
8.1915	7655.33	151.545
8.19863	7605.4	195.005
8.2059	7691.75	175.405
8.21223	7753.33	152.512
8.21742	7702	152.007
8.2226	7770.67	152.683
8.22778	7647	151.463
8.23411	7876.75	177.502
8.24139	7636.2	195.4
8.24852	7784.67	152.82
8.2537	7742.67	152.407
8.25889	7727.33	152.256
8.26407	7856.67	153.525
8.27039	7757.75	176.156
8.27703	7672.5	175.186
8.28367	7704.75	175.553
8.28999	7648.33	151.476
8.29518	7857.33	153.532
8.30036	7597.67	150.974
8.30555	7708	152.066
8.31267	7683.6	196.005
8.31997	7738.75	175.94
8.32629	7615	151.146
8.33147	7671.33	151.704
8.33666	7744	152.42
8.34184	7683.67	151.826
8.34816	7718	175.704
8.35479	7885.5	177.601
8.36145	7874.5	177.477
8.36777	7709.33	152.079
8.37295	7584	150.838
8.37814	7867.33	153.629
8.38446	7810.25	176.751
8.39108	7735.75	175.906
8.39776	7877	177.505
8.40406	7731	152.292
8.40925	7725	152.233
8.41443	7698.33	151.97
8.41962	7935	154.289
8.42673	7640.6	195.456
8.43406	7686	175.34
8.44036	7844	153.401
8.44555	7754.67	152.525
8.45073	7907.67	154.023
8.45592	7716.67	152.151
8.46224	7685	175.328
8.46885	7743	175.989
8.47555	7707.25	175.582
8.48185	7672.67	151.717
8.48703	7634.67	151.341
8.49222	7706.67	152.053
8.49855	7826.75	176.938
8.50515	7712.5	175.642
8.51186	7726	175.795
8.51815	7713.67	152.122
8.52334	7791.67	152.889
8.52852	7830.67	153.271
8.53371	7715	152.135
8.54082	7699.4	196.207
8.54754	7769	152.666
8.55335	7722.5	175.756
8.55964	7741.67	152.398
8.56483	7828.67	153.251
8.57001	7677.33	151.763
8.57634	7793.5	176.562
8.58294	7732.25	175.866
8.58966	7828.75	176.96
8.59595	7817.67	153.144
8.60114	7702	152.007
8.60632	7808.67	153.056
8.61151	7732.67	152.309
8.61861	7770.4	197.109
8.62598	7976.5	178.623
8.63226	7822	153.186
8.63744	7714.67	152.132
8.64263	7722	152.204
8.64782	7739.67	152.378
8.65492	7775.4	197.173
8.66165	7765	152.627
8.66748	7864	177.358
8.67376	7802	152.99
8.67894	7861.67	153.574
8.68413	7804.33	153.013
8.69046	7807.5	176.72
8.69704	7794.25	176.57
8.70379	7888.75	177.637
8.71007	7934.33	154.282
8.71526	7783.33	152.807
8.72044	7862	153.577
8.72563	7700.33	151.99
8.73272	7889.6	198.615
8.73946	7733.67	152.319
8.7453	7743.5	175.994
8.75157	7848	153.441
8.75676	7772.33	152.699
8.76195	7820	153.167
8.76828	7776.5	176.369
8.77485	7812	176.771
8.78162	7730.75	175.849
8.78789	7739.67	152.378
8.79307	7924	154.182
8.79826	7687.33	151.862
8.80345	7847	153.431
8.81053	7866.8	198.328
8.81794	7967.5	178.522
8.8242	7781.67	152.791
8.82939	7852	153.48
8.83458	7857	153.528
8.83977	7833.67	153.3
8.84685	7764	197.028
8.8536	7792	152.892
8.85946	7859.75	177.31
8.86571	7923	154.172
8.8709	7686	151.849
8.87609	7938.33	154.321
8.88242	7779.5	176.403
8.88898	7733.5	175.881
8.89578	7834.5	177.025
8.90203	7918	154.123
8.90722	7932.67	154.266
8.91241	7875.33	153.708
8.9176	7866.67	153.623
8.92468	7802.4	197.515
8.93144	7910.33	154.049
8.9373	7812.5	176.777
8.94355	7738.67	152.368
8.94874	7809.67	153.065
8.95392	7745.67	152.437
8.961	7923.2	199.038
8.96776	7801	152.98
8.97362	7886.25	177.609
8.97987	7884	153.792
8.98506	7950.33	154.438
8.99025	7823.33	153.199
8.99544	7773.67	152.712
9.00251	7838.8	197.975
9.00995	7802.5	176.664
9.0162	7907	154.016
9.02139	7968.33	154.612
9.02658	7841.67	153.379
9.03177	7863.33	153.59
9.03883	7861.2	198.257
9.0456	7921.33	154.156
9.05148	7932.75	178.132
9.05771	7846.67	153.428
9.0629	7962	154.551
9.06809	7803.33	153.003
9.07443	7923.25	178.025
9.08097	7789.25	176.513
9.08781	7706.75	175.576
9.09404	7897	153.919
9.09923	7886.67	153.818
9.10442	8029.33	155.203
9.10961	7898.33	153.932
9.11668	7867.8	198.341
9.12345	7834.33	153.307
9.12933	7832	176.997
9.13557	7784.33	152.817
9.14076	7811.33	153.082
9.14595	7929.67	154.237
9.15301	7846.8	198.076
9.15979	7828.67	153.251
9.16567	7829.5	176.969
9.1719	7907	154.016
9.17709	8006.33	154.981
9.18228	7910	154.045
9.18747	7956	154.493
9.19453	7832.2	197.891
9.20131	7845.67	153.418
9.2072	7819.25	176.853
9.21342	7845	153.411
9.21861	7880.67	153.76
9.2238	8003	154.948
9.23086	7926.2	199.075
9.23765	7927.67	154.217
9.24353	8001.25	178.899
9.24976	8071.33	155.608
9.25495	7959	154.522
9.26014	8051.67	155.419
9.26648	7977.5	178.634
9.273	7920.5	177.994
9.27987	7976.5	178.623
9.2861	8037.67	155.284
9.29129	8033	155.239
9.29648	7894	153.89
9.30167	8098	155.865
9.30872	7961.6	199.519
9.31551	8047	155.374
9.32141	8101.5	180.017
9.32762	8027.33	155.184
9.33282	8055	155.451
9.33801	7910.67	154.052
9.34506	7936.4	199.203
9.35185	7870	153.655
9.35775	8033.25	179.257
9.36396	7979.67	154.722
9.36916	8012.67	155.042
9.37435	8122.67	156.103
9.37954	7982.33	154.748
9.38659	8101.8	201.268
9.39338	7950.33	154.438
9.39928	8050.25	179.446
9.4055	8063.33	155.531
9.41069	7931.67	154.256
9.41588	7966.33	154.593
9.42292	7911.4	198.889
9.42972	8079.33	155.686
9.43563	7967	178.516
9.44184	7919.67	154.14
9.44703	8066	155.557
9.45222	7975.33	154.68
9.45741	7986.33	154.787
9.46446	8060.4	200.754
9.47126	8050.33	155.406
9.47717	8085.5	179.839
9.48337	7996.33	154.884
9.48857	7993	154.852
9.49376	8050.33	155.406
9.5008	8089.4	201.114
9.5076	8049.67	155.399
9.51351	8114	180.155
9.51972	8076	155.653
9.52491	7968.67	154.616
9.5301	8098	155.865
9.53714	8054	200.674
9.54395	8020.67	155.119
9.54914	7940.33	154.341
9.55505	7962.5	178.466
9.56126	8185.33	156.704
9.56645	8010	155.016
9.57164	8103.33	155.917
9.57868	8085	201.06
9.58549	8066.33	155.56
9.5914	8161.75	180.685
9.5976	8073.33	155.628
9.6028	8249	157.312
9.60799	8115	156.029
9.61502	8097	201.209
9.62184	7959.67	154.528
9.62775	8102	180.022
9.63395	8109.33	155.974
9.63914	8011	155.026
9.64434	8216.33	157
9.64953	8011	155.026
9.65656	8129.4	201.611
9.66338	8135	156.221
9.6693	8145.5	180.505
9.67549	8202	156.863
9.68069	7995	154.871
9.68588	8172	156.576
9.69291	8003	200.037
9.69973	8124.33	156.119
9.70565	8115	180.167
9.71184	8054	155.441
9.71704	8325	158.035
9.72223	8229.67	157.127
9.72742	8213.67	156.975
9.73445	8117	201.457
9.74127	8180	156.652
9.7472	8048.75	179.43
9.75339	8104.67	155.929
9.75858	8200	156.844
9.76377	8268.33	157.496
9.7708	8046.4	200.579
9.77762	8096	155.846
9.78355	8085.5	179.839
9.78974	8150.33	156.368
9.79493	8170.67	156.563
9.80013	8186	156.71
9.80715	8230	202.855
9.81397	8148	156.346
9.81917	8146	156.327
9.8251	8210	181.218
9.83129	8058.33	155.483
9.83648	8079	155.682
9.84167	8254.67	157.366
9.8487	8111.4	201.388
9.85552	8173.67	156.592
9.86145	8193.75	181.039
9.86764	8118.33	156.061
9.87283	8066.33	155.56
9.87803	8062	155.518
9.88505	8129	201.606
9.89188	7931.33	154.253
9.89707	8167.67	156.534
9.90301	8174.25	180.823
9.90919	8088.33	155.772
9.91438	8248.67	157.309
9.91958	8238	157.207
9.9266	8303.8	203.762
9.93342	8215	156.987
9.93936	8148.5	180.538
9.94554	8310.33	157.896
9.95074	8174.33	156.598
9.95593	8236.67	157.194
9.96295	8236.6	202.936
9.96978	8290.67	157.709
9.97572	8243.75	181.59
9.9819	8371.67	158.477
9.98709	8397.33	158.72
9.99229	8230.67	157.137
9.99861	8258.25	181.75
10.0051	8173.75	180.818
10.0113	8294.33	157.743
10.0173	8192.75	181.028
10.0235	8287	157.674
10.0286	8328.33	158.066
10.0338	8231.33	157.143
10.0409	8236	202.929
10.0477	8271	157.521
10.0536	8195.25	181.055
10.0598	8225.67	157.089
10.065	8313.33	157.924
10.0702	8320	157.987
10.0765	8340.75	182.655
10.083	8468.25	184.046
10.0892	8149.67	156.362
10.0952	8265.5	181.83
10.1014	8288	157.683
10.1066	8186	156.71
10.1118	8304.33	157.839
10.1188	8232.8	202.889
10.1256	8262.67	157.442
10.1315	8265.5	181.83
10.1377	8356	158.329
10.1429	8260.33	157.42
10.1481	8268	157.493
10.1551	8346.2	204.282
10.162	8324.67	158.032
10.1672	8447.33	159.192
10.1731	8387.5	183.167
10.1793	8376	158.518
10.1845	8577	160.409
10.1897	8393.67	158.685
10.1967	8518.8	206.383
10.2035	8479.33	159.493
10.2095	8538.75	184.811
10.2156	8492.33	159.615
10.2208	8642.67	161.022
10.226	8753.33	162.049
10.233	8708.6	208.67
10.2399	8975.33	164.091
10.2451	8875.67	163.178
10.251	8924.5	188.939
10.2572	9252.33	166.604
10.2624	9311.67	167.138
10.2676	9791.33	171.388
10.2746	10008.2	223.698
10.2814	10528.3	177.722
10.2874	10970.5	209.48
10.2936	11538.3	186.051
10.2987	12372.3	192.658
10.3039	13158.7	198.686
10.311	13965	264.244
10.3178	14628.3	209.487
10.323	15091.3	212.777
10.3289	14978	244.769
10.3351	14611.3	209.366
10.3403	14077.7	205.507
10.3466	13389.5	231.426
10.3531	12463.8	223.282
10.3594	11616	186.676
10.3653	11020.2	209.955
10.3715	10454.3	177.096
10.3771	9892.5	198.922
10.3823	9678.5	196.759
10.3889	9330.5	236.607
10.3953	9104	190.83
10.4012	8898.2	210.929
10.4074	8790.4	209.647
10.4134	8858.5	188.239
10.4186	8608.75	185.567
10.4246	8673	208.243
10.4309	8541.6	206.659
10.4368	8597.5	185.445
10.4432	8383	224.272
10.4497	8346.5	182.718
10.4549	8480	184.174
10.4601	8394.75	183.246
10.4667	8440.33	225.038
10.4731	8361.25	182.88
10.4795	8289.83	223.022
10.4861	8398.5	183.287
10.4913	8329	182.527
10.4965	8400.75	183.311
10.5031	8379.67	224.228
10.5094	8311.5	182.335
10.5146	8273	181.912
10.521	8270.67	222.764
10.5276	8284	182.033
10.5328	8245.5	181.609
10.538	8276.5	181.951
10.5446	8302.5	223.193
10.551	8253.5	181.698
10.5573	8276.67	222.845
10.5639	8272	181.901
10.5691	8395.25	183.251
10.5743	8243.5	181.587
10.5809	8349.83	223.828
10.5873	8238.5	181.532
10.5931	8256.2	203.177
10.5994	8231	202.867
10.6054	8244.25	181.596
10.6106	8350.75	182.765
10.6158	8384.75	183.137
10.6225	8267	222.715
10.6294	8159	201.978
10.6358	8337	204.169
10.6418	8377.5	183.057
10.647	8285.5	182.049
10.6522	8248.75	181.645
10.6588	8299	223.146
10.6651	8337.5	182.62
10.6709	8259.8	203.222
10.6773	8412.2	205.088
10.6833	8349.25	182.748
10.6885	8284.75	182.041
10.6945	8394.8	204.876
10.7008	8333.4	204.125
10.7072	8355	204.389
10.7136	8363.6	204.494
10.7196	8426.25	183.589
10.7248	8287.25	182.069
10.7298	8352.2	204.355
10.7367	8284.75	257.445
10.7437	8286	222.971
10.7495	8167.2	202.079
10.7551	8393.17	224.408
10.761	8293.6	203.637
10.7661	8295	203.654
10.7726	8320.86	241.342
10.779	8505.83	225.909
10.7852	8393.67	224.415
10.7915	8298.5	223.139
10.7973	8323.6	204.005
10.8025	8367.2	204.539
10.8084	8360.83	223.975
10.8149	8317.71	241.296
10.8215	8431.17	224.916
10.8278	8413.17	224.675
10.8336	8336	204.157
10.8388	8467.6	205.762
10.844	8426.8	205.266
10.8504	8463.29	243.399
10.8573	8499.57	243.92
10.8637	8439.4	205.419
10.8693	8491.83	225.723
10.8751	8429.6	205.3
10.8803	8475.2	205.854
10.8861	8454.17	225.222
10.8932	8472.38	260.344
10.9	8367.8	204.546
10.9056	8554.83	226.559
10.9114	8495	206.095
10.9166	8512.2	206.303
10.9224	8521.5	226.117
10.9291	8628	245.756
10.9356	8594	227.077
10.9415	8635.6	207.793
10.9471	8658.5	227.928
10.9529	8746.6	209.124
10.9587	8678.83	228.195
10.9643	8744.8	209.103
10.971	8763	264.772
10.9778	8841.8	210.259
10.9834	8901.83	231.108
10.9892	8876.8	210.675
10.9944	8959	211.648
11.0002	9137.67	234.15
11.0073	9181.5	271.02
11.0141	9316	215.824
11.0193	9551.2	218.531
11.025	9846.83	243.066
11.0307	9894.6	222.425
11.0365	10361	249.331
11.0421	10676	231.041
11.0488	11384.8	301.791
11.0556	12321.2	248.206
11.0613	13499.7	284.601
11.067	15063	274.436
11.0728	16503.5	314.676
11.0786	18427.8	332.516
11.0851	20552.2	430.081
11.0916	22574	368.027
11.0967	23948.7	379.067
11.1028	24615.9	443.765
11.1088	25030.3	387.533
11.1145	23976.6	409.678
11.121	23068.1	429.587
11.1273	21106.1	384.374
11.133	19374.7	340.952
11.1391	17316.9	372.203
11.1451	15834.8	308.235
11.1508	14523	318.843
11.1564	13273.2	282.204
11.1629	12417.1	334.296
11.1693	11571.3	263.492
11.175	11010.4	277.62
11.181	10585.1	272.206
11.1871	10223.3	267.513
11.1927	9986.83	244.788
11.1988	9802.62	280.037
11.2051	9615.86	259.444
11.2113	9492	257.767
11.2173	9431	256.938
11.2234	9398.43	256.494
11.229	9206.33	235.028
11.2347	9175.29	253.43
11.2411	9064.88	269.294
11.2471	9099.17	233.656
11.2531	8980.25	268.034
11.2592	8998.33	232.357
11.2648	8880.43	249.325
11.2705	8846.83	230.393
11.2766	8959.25	267.72
11.283	8847.29	248.859
11.289	8904	249.656
11.2951	8931.86	250.046
11.3011	8814.43	248.397
11.3068	8971.33	232.009
11.3125	8824.57	248.54
11.3189	8813.25	265.53
11.3253	8787.14	248.012
11.3314	8827	248.574
11.3374	8823.14	248.52
11.3431	8935.33	231.543
11.3488	8934.57	250.084
11.3552	8833.5	265.835
11.3616	8873.14	249.223
11.3673	8857.5	230.532
11.3729	8984.86	250.787
11.3789	8966.14	250.525
11.3846	8930	231.474
11.3903	8937.86	250.13
11.3967	9012.62	268.516
11.4031	8983.71	250.771
11.4092	8989.71	250.855
11.4152	9109.43	252.519
11.4209	9174.17	234.617
11.4266	9015.71	251.217
11.433	9226.5	271.684
11.4394	9189.14	253.622
11.4451	9160.67	234.444
11.4511	9316.25	273.002
11.4572	9363.33	237.023
11.4629	9248.86	254.444
11.4684	9388.67	237.344
11.4749	9500	292.404
11.4814	9656	240.699
11.487	9657.71	260.008
11.493	9802.43	261.948
11.4987	9877.83	243.448
11.5044	10068.6	265.481
11.5109	10127.1	284.635
11.5172	10323.7	268.823
11.5229	10495	250.938
11.5289	10744.9	293.188
11.535	10965	256.496
11.5407	11305.9	281.32
11.5468	11780.1	287.16
11.5531	12346.1	314.275
11.5592	12996.8	279.251
11.5652	13708.1	331.157
11.5713	14637.8	296.356
11.577	15572.4	330.162
11.5826	16684.2	316.394
11.5891	18463	407.636
11.5955	20082.8	347.127
11.6012	22102.9	393.345
11.6071	23862.3	408.7
11.6128	25781.7	393.306
11.6185	28240.6	444.617
11.625	30354.5	492.784
11.6313	32870.6	479.681
11.637	34316.2	453.759
11.643	36607.2	541.164
11.6491	37418.3	473.825
11.6548	37434.4	511.899
11.6604	37029.2	471.354
11.6669	35978.8	569.042
11.6733	33695.3	449.635
11.6793	31695.2	503.549
11.6854	29459.8	420.427
11.6911	27219.9	436.508
11.6967	25062	387.778
11.7028	23082.2	429.719
11.7091	20840	381.942
11.7148	19609	343.007
11.7208	18107.5	380.605
11.7269	16745.5	316.975
11.7326	15635.6	330.831
11.7387	14724.4	321.047
11.745	13752.6	331.694
11.7511	12966.7	278.927
11.7572	12341.2	314.213
11.7633	12011.7	268.459
11.7689	11635.3	285.389
11.7745	11285.3	260.215
11.781	10985.6	314.436
11.7875	10742.5	253.88
11.7931	10606.7	272.483
11.7991	10435.7	270.278
11.8052	10298	268.488
11.8108	10284.7	248.411
11.8165	10048.3	265.213
11.8229	9860.5	280.863
11.829	9911	243.857
11.835	9755.38	279.362
11.8411	9643	240.537
11.8467	9787.57	261.75
11.8528	9574	258.878
11.8592	9628.5	277.539
11.8653	9722.67	241.528
11.8713	9507.75	275.793
11.8774	9532.67	239.157
11.883	9411	256.665
11.8886	9523.33	239.04
11.8943	9487.43	257.705
11.9007	9435.25	274.74
11.9072	9480.29	257.608
11.9132	9520.71	258.157
11.9193	9574	258.878
11.9249	9601	240.012
11.9306	9594.57	259.156
11.9371	9671.88	278.164
11.9431	9770.83	242.126
11.9491	9765.75	279.51
11.9552	9891	243.61
11.9608	9933.14	263.689
11.9669	10104.6	265.955
11.973	10410.7	269.954
11.9789	10600.3	272.4
11.985	10908.4	276.331
11.991	11487.6	283.572
11.9971	11842.9	287.924
12.0028	12599.2	274.945
12.0084	13138.4	303.264
12.0149	14244.4	337.572
12.0213	15004.4	324.085
12.0274	16026.7	334.943
12.0335	16769.4	342.616
12.0391	17064.2	319.977
12.0447	17180.6	346.791
12.0512	16820.2	366.827
12.0572	16199	311.76
12.0628	15549.1	329.915
12.0689	14730.7	321.115
12.075	13959.3	312.594
12.0811	13146.4	303.356
12.0866	12665.8	275.672
12.0927	11834.5	307.695
12.0991	11528.7	284.079
12.1052	11246.6	280.582
12.1113	11020.3	277.744
12.1169	10754.7	254.024
12.1225	10544.7	271.685
12.1291	10348.2	287.726
12.1355	10094.1	265.818
12.1415	10006.7	264.664
12.1472	9788.33	242.343
12.1528	9698.29	260.553
12.1589	9576.71	258.915
12.1645	9465.5	238.313
12.1706	9465.38	275.178
12.177	9352.86	255.871
12.183	9257.14	254.558
12.1891	9265	254.666
12.1952	9243.43	254.37
12.2008	9253.83	235.633
12.2069	9019.88	268.624
12.2133	9132.14	252.834
12.2194	9006.14	251.084
12.2254	9051.14	251.71
12.2311	9116.83	233.882
12.2367	8980.29	250.723
12.2423	9066.5	233.236
12.2488	9036.89	285.188
12.2553	9083.33	233.452
12.2609	9083.43	252.159
12.2669	9003.71	251.05
12.273	9000.29	251.002
12.2786	8899.5	231.078
12.2848	8982.25	268.063
12.2911	8946.86	250.256
12.2972	8925	249.95
12.3032	8966.14	250.525
12.3093	8904.43	249.662
12.3149	9049	233.011
12.3211	9011.5	268.5
12.3274	8977.29	250.681
12.3335	8890.14	249.461
12.3395	8948.71	250.282
12.3452	9025.67	232.71
12.3508	8902.71	249.638
12.3564	8998.33	232.357
12.363	8941.44	283.678
12.3694	8925.67	231.417
[truncated: 11,630 more rows]

## Sheet: MSU Human ALBA
2Theta	Intensity (cps)	Error
3.37939	6041	77.7239
3.38715	5965.5	109.229
3.39491	6073	77.9295
3.40008	5762	75.9078
3.40526	6184	78.6384
3.41043	6110	78.1665
3.4156	6112	78.1793
3.42336	6033	109.845
3.43112	6216	78.8416
3.4363	6148	78.4092
3.44147	6080	77.9744
3.44664	6134	78.3199
3.45182	6037	77.6981
3.45699	6050	77.7817
3.46475	6078	110.254
3.47251	6009	77.5177
3.47769	6028	77.6402
3.48286	6156	78.4602
3.48803	6210	78.8036
3.49321	6202	78.7528
3.50097	6121	110.644
3.50873	6306	79.4103
3.5139	6255	79.0886
3.51908	6328	79.5487
3.52425	6091	78.0449
3.52943	6170	78.5493
3.53719	6220	111.535
3.54495	6062	77.8588
3.55012	6247	79.038
3.5553	6170	78.5493
3.56047	6269	79.177
3.56565	6131	78.3007
3.57341	6293.5	112.192
3.58117	6209	78.7972
3.58635	6111	78.1729
3.59152	6528	80.796
3.5967	6169	78.543
3.60187	6249	79.0506
3.60705	6256	79.0949
3.61481	6146	110.869
3.62257	6388	79.925
3.62775	6249	79.0506
3.63292	6246	79.0316
3.6381	6337	79.6053
3.64327	6406	80.0375
3.65104	6382.5	112.982
3.6588	6310	79.4355
3.66398	6178	78.6003
3.66915	6372	79.8248
3.67433	6297	79.3536
3.6795	6569	81.0494
3.68727	6374	112.907
3.69503	6487	80.5419
3.70021	6383	79.8937
3.70538	6512	80.697
3.71056	6351	79.6932
3.71573	6734	82.061
3.72237	6548.67	140.164
3.7294	6402	138.586
3.73624	6500.5	114.022
3.74141	6512.5	114.127
3.74659	6624	115.1
3.75176	6479.5	113.838
3.75859	6541.33	140.086
3.76563	6499.33	139.635
3.77246	6731	116.026
3.77764	6617	115.039
3.78281	6572.5	114.652
3.78799	6533	114.307
3.79316	6515.5	114.153
3.80092	6684.75	163.521
3.80869	6629	115.143
3.81386	6583	114.743
3.81904	6524	114.228
3.82421	6617	115.039
3.82939	6710.5	115.849
3.83715	6621.75	162.748
3.84492	6686.5	115.642
3.85009	6717	115.905
3.85527	6581	114.726
3.86044	6809	116.696
3.86562	6750	116.19
3.87244	6692	141.69
3.8795	6713.33	141.915
3.88632	6775.5	116.409
3.8915	6810.5	116.709
3.89667	6602	114.909
3.90185	6662	115.43
3.90867	6708.33	141.863
3.91574	6750.33	142.306
3.92256	6785	116.49
3.92773	6687.5	115.65
3.93291	6779	116.439
3.93809	6625	115.109
3.94326	6711	115.853
3.95103	6731.5	164.091
3.95879	6774	116.396
3.96397	6731	116.026
3.96915	6848	117.03
3.97432	6755	116.233
3.9795	6895.5	117.435
3.98631	6793.33	142.759
3.9934	6676.33	141.524
4.00021	6785	116.49
4.00538	6856	117.098
4.01056	6771.5	116.374
4.01574	6738	116.086
4.02255	6913.67	144.017
4.02964	6778.33	142.601
4.03645	6960.5	117.987
4.04163	6849.5	117.043
4.0468	6915	117.601
4.05198	6760	116.276
4.05716	6988	118.22
4.06492	6916.5	166.331
4.07269	7084.5	119.034
4.07829	6986.33	144.772
4.08347	6988.67	144.796
4.08865	6941.67	144.309
4.09382	6913.67	144.017
4.10011	6946.75	166.694
4.10674	6972.25	167
4.11344	6909.5	166.247
4.1197	7109.33	146.041
4.12488	6982.67	144.734
4.13006	6988.33	144.793
4.13635	7035.75	167.759
4.14298	7037.75	167.783
4.14967	6905.5	166.199
4.15594	7060.67	145.54
4.16112	7101.33	145.959
4.16629	7228.33	147.258
4.17258	6990.75	167.221
4.17922	6901	166.145
4.1859	6993.75	167.257
4.19218	7093.67	145.88
4.19736	7006.67	144.983
4.20253	7094.33	145.887
4.20771	7205	147.02
4.214	7063.5	168.089
4.22065	7013.75	167.496
4.22732	7065	168.107
4.2336	7097.67	145.921
4.23878	7132.67	146.281
4.24395	7078	145.719
4.25024	7100.25	168.526
4.25689	7132.25	168.905
4.26355	7115.25	168.704
4.26984	6980	144.707
4.27502	7124	146.192
4.2802	7146	146.417
4.28649	7098.5	168.505
4.29314	7232.25	170.085
4.29979	7185.75	169.538
4.30609	7238.33	147.36
4.31127	7235.67	147.333
4.31644	7114.67	146.096
4.32162	7124.33	146.195
4.32792	7023.75	167.616
4.33523	7115.2	188.616
4.34234	7199	146.959
4.34751	7257	147.55
4.35269	7110	146.048
4.35787	7082.67	145.767
4.36417	7263.25	170.449
4.37083	7313.25	171.035
4.37746	7239.25	170.168
4.38377	7284	147.824
4.38894	7290	147.885
4.39412	7253	147.509
4.40042	7183.75	169.514
4.40709	7342.5	171.377
4.41371	7349.5	171.458
4.42002	7241.33	147.391
4.4252	7352.67	148.519
4.43038	7323.67	148.226
4.43556	7221.67	147.19
4.44185	7357.25	171.549
4.44916	7341.2	191.588
4.45627	7225	147.224
4.46145	7356	148.553
4.46663	7186.33	146.83
4.47181	7297	147.956
4.47811	7390.25	171.933
4.48542	7296.2	191
4.49253	7335.67	148.348
4.49771	7421.67	149.215
4.50289	7509	150.09
4.50807	7492.33	149.923
4.51436	7326.5	171.19
4.52105	7351.25	171.479
4.52764	7352.25	171.491
4.53397	7405	149.047
4.53915	7333.67	148.327
4.54433	7482.33	149.823
4.55062	7366.5	171.657
4.55642	7403.33	149.03
4.56312	7457.8	193.104
4.57023	7400.33	149
4.57541	7444.67	149.446
4.58059	7386.33	148.859
4.58577	7501	150.01
4.59207	7415	172.221
4.59938	7356.4	191.786
4.60649	7647.33	151.466
4.61167	7517.33	150.173
4.61685	7465.67	149.656
4.62203	7541.33	150.413
4.62833	7460.5	172.748
4.63503	7469.25	172.85
4.64159	7562.5	173.925
4.64794	7355.67	148.55
4.65312	7529.33	150.293
4.6583	7516	150.16
4.6646	7504.5	173.257
4.67039	7444.33	149.442
4.67709	7557.6	194.391
4.6842	7450	149.499
4.68939	7651.33	151.506
4.69457	7460.67	149.606
4.69975	7667	151.661
4.70605	7643.25	174.851
4.71336	7538.6	194.147
4.72047	7611.67	151.113
4.72566	7699.67	151.984
4.73084	7583	150.828
4.73602	7598.67	150.983
4.74232	7604.25	174.405
4.74903	7687	175.351
4.75557	7613.75	174.514
4.76193	7612	151.116
4.76711	7638.67	151.38
4.77229	7554	150.539
4.77859	7674.5	175.208
4.78438	7602.67	151.023
4.79109	7583.4	194.723
4.7982	7693.67	151.924
4.80338	7641.33	151.407
4.80856	7640.67	151.4
4.81374	7525	150.25
4.82005	7730.5	175.847
4.82736	7620.6	195.2
4.83447	7674	151.73
4.83966	7619.33	151.189
4.84484	7816.33	153.131
4.85002	7651	151.502
4.85632	7697.5	175.471
4.86364	7866	198.318
4.87075	7615	151.146
4.87593	7623	151.225
4.88111	7765	152.627
4.8863	7710.33	152.089
4.8926	7706.25	175.57
4.89839	7689.33	151.882
4.9051	7760.6	196.985
4.91221	7769.67	152.673
4.91739	7755.67	152.535
4.92258	7774	152.715
4.92776	7691	151.898
4.93406	7618.25	174.565
4.94137	7807	197.573
4.94849	7765	152.627
4.95367	7842.33	153.385
4.95886	7676	151.75
4.96404	7915	154.094
4.97034	7850.25	177.203
4.97766	7869	198.356
4.98477	7921.33	154.156
4.98995	7740.33	152.384
4.99514	7838.67	153.349
5.00032	7956.67	154.499
5.00663	7774.5	176.346
5.01242	7815.67	153.124
5.01912	7862.8	198.278
5.02624	7821.67	153.183
5.03142	7877.67	153.73
5.03661	7856.67	153.525
5.04179	7972.67	154.654
5.04809	7942.5	178.241
5.05541	7811.6	197.631
5.06252	7960.67	154.538
5.06771	8018	155.094
5.07289	7989	154.813
5.07807	7858.67	153.545
5.08438	7911.75	177.896
5.09111	7892.25	177.677
5.09761	7882	177.561
5.10399	8031	155.219
5.10918	8014.67	155.061
5.11436	8040.33	155.309
5.11955	8011.33	155.029
5.12585	7938.75	178.199
5.13316	7948	199.349
5.14028	8210.67	156.946
5.14547	8184.33	156.694
5.15065	8203.33	156.876
5.15583	8306.67	157.861
5.16214	8138	180.422
5.16945	8019.6	200.245
5.17657	7983	154.755
5.18176	8031.33	155.222
5.18694	7867.67	153.633
5.19213	8016.33	155.077
5.19843	8018.5	179.092
5.20515	7979.25	178.653
5.21167	7971.25	178.564
5.21805	7887.67	153.828
5.22323	7963.33	154.564
5.22842	7997.67	154.897
5.2336	8000.33	154.923
5.23991	7903	177.798
5.24722	7920.6	199.005
5.25434	8002.67	154.945
5.25953	8064.33	155.541
5.26471	8003.67	154.955
5.26989	7979.67	154.722
5.2762	7930.25	178.104
5.28351	7931	199.136
5.29063	7906.33	154.01
5.29582	7985.67	154.78
5.301	8039	155.296
5.30619	8095	155.836
5.3125	7946.5	178.286
5.31921	8028.5	179.204
5.32575	8127	180.3
5.33212	8097.67	155.862
5.3373	7855.67	153.515
5.34249	8096.67	155.852
5.34767	8034	155.248
5.35398	8123.75	180.264
5.36129	8138.2	201.72
5.36841	8081	155.702
5.3736	8040	155.306
5.37878	8078	155.673
5.38397	8153	156.394
5.39028	8126.75	180.297
5.39698	8185.5	180.948
5.40354	8116.75	180.186
5.4099	8239	157.216
5.41508	8171.33	156.569
5.42027	8082	155.711
5.42658	8159.75	180.663
5.43237	8058.67	155.486
5.43907	8162.2	202.017
5.4462	8195.67	156.802
5.45138	8190.33	156.751
5.45657	8123	156.106
5.46175	8175.33	156.608
5.46807	8081	179.789
5.47537	8054.8	200.684
5.4825	8088.67	155.775
5.48768	8113	156.01
5.49287	8116.33	156.042
5.49806	8224.33	157.076
5.50437	8150.25	180.557
5.51106	8085.75	179.842
5.51764	8022	179.131
5.52399	8078.33	155.676
5.52917	8144.67	156.314
5.53436	8266.67	157.48
5.53955	8023.33	155.145
5.54586	8058.5	179.538
5.55317	8132.8	201.653
5.56029	8143.33	156.301
5.56548	8059.67	155.496
5.57066	8142	156.288
5.57585	8230.33	157.134
5.58216	8267	181.846
5.58947	8144.8	201.802
5.5966	8045.67	155.361
5.60178	8149.33	156.359
5.60697	8146.33	156.33
5.61215	8313.33	157.924
5.61847	8234	181.483
5.62515	8173.75	180.818
5.63175	8187.25	180.967
5.63809	8204	156.882
5.64327	8158.67	156.448
5.64846	8113.67	156.016
5.65365	8154.67	156.41
5.65996	8243.5	181.587
5.66727	8246.4	203.057
5.6744	8022.33	155.135
5.67958	8103.33	155.917
5.68477	8252	157.34
5.68996	8262.67	157.442
5.69627	8341	182.658
5.70295	8205	181.163
5.70955	8151.5	180.571
5.71589	8308	157.873
5.72108	8143.67	156.304
5.72626	8198.33	156.828
5.73258	8205.75	181.171
5.73925	8201.75	181.127
5.74587	8400.25	183.306
5.7522	8178.67	156.64
5.75739	8183.33	156.684
5.76257	8318.67	157.975
5.76776	8260	157.417
5.77408	8297	182.176
5.78138	8319.6	203.956
5.78851	8399.67	158.742
5.7937	8282	157.626
5.79889	8391.33	158.663
5.80407	8294.67	157.747
5.81039	8395	183.248
5.81706	8512.75	184.529
5.82368	8448.5	183.831
5.83001	8550	160.156
5.8352	8774.33	162.244
5.84038	8855	162.988
5.84557	8991	164.235
5.85271	9313	215.789
5.85999	9129.5	191.097
5.86632	8972.33	164.064
5.87151	8746.67	161.988
5.8767	8673.33	161.307
5.88189	8586	160.493
5.8882	8417.25	183.491
5.89486	8425.5	183.581
5.9015	8292	182.121
5.90782	8279	157.598
5.91301	8199.67	156.841
5.9182	8224.33	157.076
5.92452	8423.75	183.562
5.93118	8322.75	182.458
5.93781	8155.75	180.618
5.94414	8271.67	157.528
5.94933	8209	156.93
5.95451	8307.67	157.87
5.9597	8300.33	157.801
5.96602	8305.5	182.269
5.97332	8245.6	203.047
5.98045	8240	157.226
5.98564	8153	156.394
5.99083	8267	157.483
5.99602	8286	157.664
6.00233	8304	182.253
6.00899	8238.75	181.535
6.01564	8298.25	182.189
6.02196	8228.33	157.115
6.02715	8242.67	157.251
6.03233	8256.67	157.385
6.03752	8275	157.56
6.04465	8248	203.076
6.05196	8368	182.954
6.05827	8409.67	158.836
6.06346	8429	159.019
6.06865	8319.67	157.984
6.07384	8434.67	159.072
6.08016	8454	183.891
6.08681	8326.25	182.497
6.09346	8400.75	183.311
6.09978	8302	157.816
6.10497	8413.67	158.874
6.11016	8263	157.445
6.11648	8267.5	181.852
6.12313	8263	181.802
6.12978	8386.75	183.158
6.1361	8228.67	157.118
6.14129	8349.33	158.266
6.14648	8347	158.243
6.15167	8426	158.991
6.15798	8338	182.625
6.16529	8297.2	203.681
6.17242	8231.67	157.146
6.17761	8272.67	157.537
6.1828	8396	158.707
6.18798	8300.33	157.801
6.1943	8393.5	183.232
6.20095	8358.25	182.847
6.20761	8307.5	182.291
6.21393	8223	157.064
6.21912	8298	157.778
6.2243	8334.33	158.123
6.22949	8312.33	157.915
6.23662	8367.6	204.543
6.24394	8341.25	182.661
6.25025	8249.67	157.318
6.25544	8332.67	158.108
6.26063	8295.67	157.756
6.26581	8409.67	158.836
6.27213	8242.25	181.574
6.27878	8302.75	182.239
6.28545	8344.25	182.694
6.29176	8258.67	157.404
6.29695	8243.67	157.261
6.30214	8304.67	157.842
6.30846	8435.25	183.687
6.3151	8352.75	182.787
6.32177	8342.75	182.677
6.32808	8249.67	157.318
6.33327	8277	157.579
6.33846	8225	157.083
6.34365	8183	156.681
6.35077	8257	203.187
6.3581	8358.25	182.847
6.3644	8391.67	158.666
6.36959	8315.67	157.946
6.37478	8261	157.426
6.37997	8344.67	158.221
6.38629	8412.25	183.437
6.39293	8255.5	181.72
6.39961	8311.25	182.332
6.40592	8315.33	157.943
6.4111	8384	158.594
6.41629	8329.33	158.076
6.42148	8342.33	158.199
6.4286	8383.4	204.736
6.43593	8209.75	181.215
6.44224	8318.33	157.972
6.44743	8392.33	158.673
6.45262	8342.67	158.202
6.45781	8256.33	157.382
6.46413	8399.5	183.298
6.47076	8393.75	183.235
6.47745	8354	182.8
6.48375	8331.67	158.098
6.48894	8359	158.357
6.49413	8292.67	157.728
6.50045	8406	183.368
6.50709	8458	183.935
6.51377	8328.5	182.521
6.52008	8480.67	159.505
6.52527	8274.67	157.556
6.53046	8322	158.006
6.53564	8352	158.291
6.54276	8320.6	203.968
6.5501	8322.5	182.455
6.5564	8439	159.113
6.56159	8451.67	159.233
6.56678	8386.67	158.619
6.57197	8277	157.579
6.57829	8383	183.117
6.58492	8314.75	182.371
6.59161	8263.75	181.81
6.59792	8522.33	159.897
6.60311	8418	158.915
6.6083	8245.67	157.28
6.61348	8312.67	157.918
6.6206	8436	205.378
6.62794	8210.25	181.221
6.63424	8233	157.159
6.63943	8281.67	157.623
6.64462	8343.67	158.212
6.64981	8382.67	158.581
6.65613	8376	183.041
6.66276	8361.25	182.88
6.66946	8227	181.406
6.67576	8281	157.617
6.68095	8200.33	156.847
6.68614	8318.67	157.975
6.69246	8379	183.074
6.69909	8258.75	181.755
6.70578	8298.25	182.189
6.71208	8407.67	158.818
6.71727	8456.33	159.276
6.72246	8414.33	158.88
6.72765	8354.33	158.313
6.73477	8424.6	205.239
6.74211	8313	182.351
6.74841	8366.67	158.43
6.7536	8348	158.253
6.75879	8446.67	159.185
6.76398	8384	158.594
6.7703	8322.25	182.453
6.77693	8455.5	183.908
6.78363	8349.75	182.754
6.78993	8467.33	159.38
6.79512	8332	158.101
6.80031	8280.33	157.61
6.80549	8395	158.698
6.81261	8426.6	205.263
6.81995	8354.5	182.806
6.82625	8336.67	158.146
6.83144	8300	157.797
6.83663	8380.67	158.562
6.84182	8298.67	157.785
6.84815	8355.25	182.814
6.85477	8367.25	182.945
6.86147	8504.75	184.442
6.86777	8297	157.769
6.87296	8351	158.281
6.87815	8298	157.778
6.88447	8256	181.725
6.8911	8348.25	182.738
6.8978	8302.25	182.233
6.9041	8445	159.17
6.90929	8371.33	158.474
6.91448	8391	158.66
6.91967	8392	158.669
6.92678	8333	204.12
6.93412	8464.75	184.008
6.94042	8330	158.082
6.94561	8338.33	158.161
6.9508	8410.67	158.846
6.95599	8331.33	158.095
6.96232	8365	182.921
6.96894	8363.25	182.902
6.97564	8331	182.549
6.98194	8591.67	160.546
6.98713	8396.33	158.71
6.99232	8391.33	158.663
6.99751	8340.33	158.18
7.00463	8386.2	204.771
7.01197	8362.75	182.896
7.01827	8338.33	158.161
7.02346	8447	159.189
7.02865	8394.67	158.695
7.03384	8386	158.613
7.04016	8244.75	181.601
7.04678	8250.75	181.667
7.05349	8496	184.347
7.05979	8294.33	157.743
7.06497	8510	159.781
7.07016	8283.67	157.642
7.07649	8371.25	182.989
7.08311	8334	182.581
7.08981	8287.5	182.071
7.09611	8292.33	157.724
7.1013	8407.67	158.818
7.10649	8426.33	158.994
7.11168	8248.67	157.309
7.1188	8456.8	205.631
7.12614	8477.25	184.144
7.13244	8355.67	158.326
7.13763	8437.33	159.097
7.14282	8248.67	157.309
7.14801	8638	160.978
7.15434	8403.5	183.341
7.16096	8421.25	183.535
7.16766	8417.25	183.491
7.17396	8455.67	159.27
7.17915	8583.33	160.468
7.18434	8526.33	159.934
7.18952	8451	159.226
7.19664	8422.2	205.21
7.20398	8467.25	184.035
7.21028	8649	161.081
7.21547	8749.67	162.015
7.22066	8864.33	163.074
7.22585	9078.67	165.033
7.23218	9174.75	191.57
7.2388	9114.25	190.937
7.2455	9025.75	190.008
7.2518	8987.33	164.201
7.25699	8773	162.231
7.26218	8722.33	161.762
7.26851	8638.5	185.887
7.27513	8585.25	185.313
7.28182	8402	183.325
7.28813	8354	158.31
7.29332	8481.33	159.512
7.2985	8415	158.887
7.30369	8337.33	158.152
7.31081	8347.6	204.299
7.31815	8351.25	182.77
7.32445	8301	157.807
7.32964	8245	157.274
7.33483	8303.33	157.829
7.34002	8220.67	157.041
7.34635	8434.25	183.676
7.35297	8450.5	183.853
7.35966	8370	182.975
7.36597	8370.67	158.468
7.37116	8457.67	159.289
7.37635	8561.33	160.262
7.38154	8478	159.48
7.38865	8380.6	204.702
7.39599	8349.25	182.748
7.40229	8243	157.255
7.40748	8401	158.755
7.41267	8336.33	158.142
7.41786	8275	157.56
7.42419	8305.25	182.266
7.43081	8395.75	183.257
7.4375	8407	183.379
7.44381	8272.67	157.537
7.449	8232.33	157.153
7.45419	8438.33	159.107
7.46051	8468.25	184.046
7.46714	8388.75	183.18
7.47383	8397.25	183.273
7.48013	8349.67	158.269
7.48532	8493.33	159.625
7.49051	8460.67	159.317
7.4957	8264.33	157.458
7.50282	8467.2	205.757
7.51015	8409	183.401
7.51646	8260	157.417
7.52165	8444	159.16
7.52684	8386	158.613
7.53202	8418.33	158.918
7.53835	8378.75	183.071
7.54498	8237	181.516
7.55166	8541.75	184.843
7.55797	8395	158.698
7.56316	8378.67	158.543
7.56835	8307.67	157.87
7.57354	8317.67	157.965
7.58066	8318.4	203.941
7.58798	8325	182.483
7.59429	8322.33	158.009
7.59948	8339.33	158.171
7.60467	8236.67	157.194
7.60986	8429	159.019
7.61619	8281.75	182.008
7.62282	8323.5	182.466
7.6295	8362.5	182.893
7.63581	8335	158.13
7.641	8321	157.997
7.64618	8344.67	158.221
7.65251	8414.5	183.461
7.65914	8414.75	183.464
7.66582	8369.25	182.967
7.67213	8286.33	157.667
7.67732	8327.67	158.06
7.68251	8309.67	157.889
7.6877	8429.67	159.025
7.69402	8272.5	181.907
7.70131	8387.8	204.79
7.70845	8517	159.847
7.71364	8320	157.987
7.71883	8305.33	157.848
7.72402	8381.33	158.569
7.73035	8380.25	183.087
7.73697	8303	182.242
7.74365	8289.5	182.093
7.74996	8443	159.151
7.75515	8412.67	158.865
7.76034	8279.33	157.601
7.76553	8299.33	157.791
7.77266	8301	203.728
7.77997	8389.75	183.191
7.78628	8359	158.357
7.79147	8293	157.731
7.79666	8330.33	158.085
7.80185	8342.33	158.199
7.80818	8368.5	182.959
7.81481	8361	182.877
7.82147	8474.25	184.111
7.82779	8480.33	159.502
7.83298	8344.67	158.221
7.83817	8298	157.778
7.8445	8311.5	182.335
7.85113	8411.5	183.428
7.85779	8366	182.932
7.86411	8382.33	158.578
7.8693	8354.67	158.316
7.87449	8420.33	158.937
7.87968	8437	159.094
7.886	8310.25	182.321
7.89329	8406.2	205.015
7.90043	8424	158.972
7.90562	8353	158.3
7.91081	8396.67	158.714
7.91599	8352	158.291
7.92232	8428	183.608
7.92896	8377.75	183.06
7.93561	8342.25	182.672
7.94193	8385.67	158.61
7.94712	8320	157.987
7.95231	8332.33	158.104
7.9575	8321.33	158
7.96463	8399.2	204.929
7.97193	8352.5	182.784
7.97825	8362.33	158.389
7.98344	8288	157.683
7.98863	8405.67	158.799
7.99382	8240.67	157.232
8.00015	8355.75	182.82
8.00678	8446.25	183.807
8.01343	8335.25	182.595
8.01976	8399.67	158.742
8.02494	8342.33	158.199
8.03013	8341	158.187
8.03646	8414	183.456
8.0431	8430.75	183.638
8.04974	8478.5	184.158
8.05607	8405.67	158.799
8.06126	8396	158.707
8.06614	8454	130.031
8.07164	8484.67	159.543
8.07797	8410	183.412
8.08525	8399.4	204.932
8.09239	8373.67	158.496
8.09757	8402.33	158.767
8.10276	8289.67	157.699
8.10795	8413.67	158.874
8.11428	8341.5	182.664
8.12092	8341	182.658
8.12755	8385.25	183.142
8.13389	8317.67	157.965
8.13907	8372	158.48
8.14426	8509.67	159.778
8.14945	8389	158.641
8.15659	8305.2	203.779
8.16386	8380.75	183.093
8.1702	8400	158.745
8.17539	8373	158.49
8.18057	8357.67	158.345
8.18576	8378.67	158.543
8.19209	8443.75	183.78
8.19937	8325	204.022
8.20651	8356.33	158.332
8.2117	8457.67	159.289
8.21689	8421.33	158.947
8.22207	8334.33	158.123
8.2284	8479.5	184.168
8.23505	8406	183.368
8.24167	8330.5	182.543
8.24801	8431.67	159.044
8.2532	8364	158.405
8.25838	8387.67	158.628
8.26357	8519	159.866
8.27072	8414.6	205.117
8.27798	8290.5	182.104
8.28432	8361.67	158.382
8.28951	8400	158.745
8.29469	8322.67	158.013
8.29988	8248.67	157.309
8.30621	8301.25	182.222
8.31349	8425.8	205.254
8.32063	8309.67	157.889
8.32581	8315.67	157.946
8.331	8398	158.726
8.33619	8475	159.452
8.34252	8359.25	182.858
8.34917	8418.75	183.507
8.35577	8417.25	183.491
8.36212	8307	157.864
8.36731	8431	159.038
8.3725	8395	158.698
8.37768	8506	159.744
8.38401	8339.5	182.642
8.39129	8405.6	205.007
8.39843	8425	158.981
8.40361	8434.67	159.072
8.40911	8483	130.254
8.41399	8458.33	159.295
8.42032	8432.5	183.657
8.42698	8318	182.406
8.43357	8394.75	183.246
8.43992	8470.67	159.411
8.44511	8321.33	158
8.45029	8446.33	159.182
8.45548	8358.33	158.351
8.46264	8366.4	204.529
8.46987	8343	182.68
8.47622	8466	159.367
8.48141	8351.67	158.288
8.4866	8369	158.452
8.49178	8343.67	158.212
8.49811	8321	182.439
8.50539	8411.4	205.078
8.51253	8423	158.962
8.51771	8358.33	158.351
8.5229	8371	158.471
8.52808	8347	158.243
8.53441	8472.25	184.09
8.54108	8486	184.239
8.54765	8371.25	182.989
8.55401	8331.33	158.095
8.5592	8445	159.17
8.56438	8358	158.348
8.56957	8264.67	157.461
8.5759	8281.75	182.008
8.58317	8347.8	204.301
8.59031	8475.33	159.455
8.5955	8375	158.509
8.60068	8272.33	157.534
8.60587	8508.67	159.769
8.6122	8387.25	183.164
8.61947	8493	206.07
8.62661	8386	158.613
8.6318	8352	158.291
8.63698	8497	159.659
8.64217	8482.33	159.521
8.6485	8307.5	182.291
8.65517	8361	182.877
8.66172	8335.25	182.595
8.66809	8293	157.731
8.67328	8401.67	158.761
8.67846	8415.67	158.893
8.68365	8337.33	158.152
8.68998	8422.75	183.551
8.69725	8415.2	205.124
8.70439	8301.67	157.813
8.70958	8390.33	158.654
8.71476	8566.33	160.309
8.71995	8486.33	159.559
8.72628	8404.5	183.352
8.73355	8464	205.718
8.74068	8415.67	158.893
8.74587	8413.33	158.871
8.75105	8377.33	158.531
8.75624	8323.33	158.019
8.76142	8494.67	159.637
8.76807	8450	159.217
8.77502	8465.6	205.738
8.78216	8447.67	159.195
8.78735	8418.33	158.918
8.79253	8332.67	158.108
8.79772	8469.67	159.402
8.80405	8527	184.684
8.81132	8481.8	205.934
8.81845	8428	159.009
8.82364	8311	157.902
8.82882	8505.33	159.737
8.83401	8507	159.753
8.84034	8490.75	184.291
8.84761	8561.2	206.896
8.85474	8375	158.509
8.85993	8431.67	159.044
8.86511	8400	158.745
8.8703	8432.67	159.053
8.87548	8372.67	158.487
8.88181	8395.5	183.254
8.88908	8468.6	205.774
8.89622	8431.33	159.041
8.9014	8423.67	158.969
8.90658	8320.67	157.994
8.91177	8386.33	158.616
8.9181	8274	181.923
8.92537	8418	205.158
8.9325	8553.67	160.191
8.93769	8400.33	158.748
8.94287	8518	159.856
8.94805	8401	158.755
8.95438	8426.75	183.595
8.96165	8496	206.107
8.96879	8400	158.745
8.97397	8374.67	158.506
8.97916	8450.33	159.22
8.98434	8502	159.706
8.98952	8372	158.48
8.99585	8353	182.789
9.00312	8468.6	205.774
9.01026	8510.67	159.787
9.01544	8570.33	160.346
9.02062	8415.33	158.89
9.0258	8466.33	159.371
9.03213	8421.75	183.54
9.0394	8501.6	206.175
9.04654	8403.67	158.78
9.05172	8362.33	158.389
9.0569	8517.67	159.853
9.06209	8453.33	159.248
9.06841	8459.25	183.948
9.07568	8569.4	206.995
9.08282	8517.33	159.85
9.088	8468	159.386
9.09318	8459.33	159.305
9.09837	8462	159.33
9.10355	8339.67	158.174
9.10988	8537	184.792
9.11714	8393.4	204.858
9.12428	8475.67	159.458
9.12946	8527.33	159.944
9.13464	8410.33	158.843
9.13983	8327.33	158.057
9.14615	8546.5	184.895
9.15342	8497	206.119
9.16055	8617.33	160.786
9.16574	8308	157.873
9.17092	8527.67	159.947
9.1761	8335.67	158.136
9.18243	8405.75	183.366
9.18911	8457.5	183.929
9.19563	8411.75	183.431
9.20201	8459	159.302
9.20719	8496	159.65
9.21238	8377.67	158.534
9.21756	8428	159.009
9.22389	8448.5	183.831
9.23115	8365.8	204.521
9.23828	8416.67	158.902
9.24347	8374.67	158.506
9.24865	8249.67	157.318
9.25383	8363.33	158.398
9.26016	8465.25	184.014
9.26742	8410.6	205.068
9.27456	8412.33	158.862
9.27974	8439.67	159.119
9.28492	8452	159.236
9.2901	8544	160.1
9.29643	8447.5	183.821
9.30309	8478.25	184.155
9.30964	8456.25	183.916
9.31601	8453.67	159.251
9.32119	8355.67	158.326
9.32637	8585	160.484
9.33155	8446.67	159.185
9.33788	8386.25	183.153
9.34514	8561.6	206.901
9.35227	8418.67	158.921
9.35745	8342.67	158.202
9.36263	8532.67	159.994
9.36782	8412.33	158.862
9.37414	8535	184.77
9.3814	8488.6	206.017
9.38854	8470	159.405
9.39372	8393.67	158.685
9.3989	8489.67	159.59
9.40408	8552	160.175
9.41041	8505.75	184.453
9.41706	8549.5	184.927
9.42363	8647.5	185.984
9.42998	8515	159.828
9.43516	8481	159.509
9.44034	8582	160.456
9.44552	8497	159.659
9.45267	8498.2	206.133
9.45989	8552.5	184.959
9.46624	8513.33	159.812
9.47142	8622	160.829
9.4766	8447.33	159.192
9.48178	8580.67	160.443
9.48811	8458.25	183.937
9.49537	8516.2	206.352
9.5025	8549.67	160.153
9.50768	8482.33	159.521
9.51286	8436.33	159.088
9.51804	8505	159.734
9.52437	8496.75	184.356
9.531	8532.25	184.74
9.5376	8494	184.326
9.54394	8454.67	159.261
9.54912	8499.33	159.681
9.5543	8520.33	159.878
9.55948	8372.67	158.487
9.56661	8536.2	206.594
9.57386	8475.5	184.125
9.58019	8534	160.006
9.58537	8488	159.574
9.59055	8338.67	158.164
9.59573	8454	159.255
9.60206	8408.5	183.396
9.60931	8555.8	206.831
9.61645	8500.67	159.693
9.62162	8509.67	159.778
9.6268	8537.67	160.041
9.63198	8566.33	160.309
9.63831	8469.25	184.057
9.64492	8476.75	184.139
9.65155	8567	185.116
9.65787	8575.67	160.396
9.66305	8530.33	159.972
9.66823	8632.67	160.929
9.67456	8456.5	183.918
9.68117	8522	184.629
9.68781	8590.25	185.367
9.69412	8466.33	159.371
9.6993	8433	159.057
9.70448	8689	161.453
9.70966	8564.67	160.293
9.71678	8551.4	206.778
9.72406	8499.25	184.383
9.73037	8615.33	160.767
9.73555	8505.33	159.737
9.74072	8523.67	159.909
9.7459	8390	158.651
9.75223	8642	185.925
9.75882	8483	184.206
9.76549	8597.75	185.448
9.77179	8463.67	159.346
9.77697	8572.33	160.365
9.78214	8485.67	159.552
9.78847	8429.75	183.627
9.79506	8437.75	183.714
9.80173	8493.75	184.323
9.80803	8617.33	160.786
9.81321	8437.33	159.097
9.81839	8543.33	160.094
9.82356	8626.67	160.873
9.83067	8566.6	206.961
9.83798	8595.5	185.424
9.84427	8466.67	159.374
9.84945	8480	159.499
9.85462	8573	160.371
9.8598	8467.67	159.383
9.8669	8551	206.773
9.8736	8492	159.612
9.8794	8520	184.608
9.88568	8532.33	159.991
9.89086	8649.33	161.084
9.89604	8548.67	160.144
9.90236	8544	184.868
9.90893	8516.75	184.572
9.91564	8529	184.705
9.92192	8492.33	159.615
9.92709	8495	159.64
9.93227	8548.67	160.144
9.93745	8592.67	160.555
9.94453	8499.2	206.146
9.95188	8459.25	183.948
9.95815	8451.33	159.229
9.96343	8547.5	130.748
9.96861	8708	131.97
9.97379	8505	130.422
9.98046	8483	159.527
9.98673	8441.5	129.935
9.993	8620.33	160.814
9.99967	8566	130.889
10.0048	8513.5	130.488
10.01	8515.5	130.503
10.0167	8655.67	161.143
10.023	8439	129.915
10.0292	8634.33	160.944
10.0359	8558.5	130.832
10.0411	8598	131.134
10.0463	8593	131.095
10.0529	8644.33	161.037
10.0592	8514.5	130.495
10.0655	8542.33	160.084
10.0721	8694	131.864
10.0773	8581	131.004
10.0825	8382	129.476
10.0877	8555.5	130.809
10.0943	8769.67	162.2
10.1017	8504.67	159.731
10.1084	8692	131.848
10.1136	8533.5	130.641
10.1187	8645	131.491
10.1239	8807.5	132.722
10.1306	8618	160.792
10.1368	8573.5	130.947
10.1431	8603.67	160.658
10.1498	8492.5	130.327
10.155	8651	131.537
10.1601	8590	131.072
10.1668	8684.67	161.413
10.1731	8572	130.935
10.1794	8653	161.118
10.186	8571	130.927
10.1912	8705.5	131.951
10.1964	8721	132.068
10.203	8564.67	160.293
10.2093	8531.5	130.625
10.2156	8600.33	160.627
10.2222	8529.5	130.61
10.2274	8614	131.255
10.2326	8708	131.97
10.2378	8708	131.97
10.2444	8564.33	160.29
10.2518	8510	159.781
10.2575	8645	185.957
10.2639	8772.67	162.228
10.269	8668.33	161.261
10.2742	8729	161.824
10.2804	8583.75	185.297
10.2863	8762.33	162.133
10.293	8807.2	209.848
10.3001	8834	162.794
10.3058	8782	132.529
10.3109	8594	131.103
10.3161	8599	131.141
10.3213	8582	131.011
10.3291	8674.75	186.277
10.3368	8450	130
10.342	8622	131.316
10.3472	8580	130.996
10.3524	8558	130.828
10.3575	8625.5	131.343
10.3653	8565.75	185.103
10.3731	8643	131.476
10.3783	8568	130.905
10.3834	8710	131.985
10.3886	8624.5	131.335
10.3938	8686	131.803
10.399	8455	130.038
10.4067	8658.25	186.099
10.4145	8489.5	130.303
10.4197	8659.5	131.602
10.4248	8544	130.721
10.43	8544	130.721
10.4352	8474	130.184
10.443	8567.25	185.119
10.4507	8856.5	133.09
10.4559	8641	131.461
10.4611	8418	129.754
10.4663	8624.5	131.335
10.4714	8598	131.134
10.4792	8659	186.107
10.487	8519	130.53
10.4922	8511	130.468
10.4973	8604	131.179
10.5025	8376	129.43
10.5077	8598	131.134
10.5129	8462.5	130.096
10.5206	8648.5	185.995
10.5284	8472	130.169
10.5336	8620	131.301
10.5387	8681	131.765
10.5439	8418.5	129.757
10.5491	8668	131.666
10.5569	8427.25	183.6
10.5646	8703.5	131.936
10.5698	8751	132.295
10.575	8558.5	130.832
10.5802	8593.5	131.099
10.5853	8756	132.333
10.5935	8654.4	208.019
10.6007	8754	162.056
10.6058	8811	162.582
10.611	8732.67	161.858
10.6162	8639	160.988
10.6214	8805	162.527
10.6285	8580.8	207.133
10.6357	8548	184.911
10.6421	8603.67	160.658
10.6473	8620.33	160.814
10.6524	8793.33	162.419
10.6576	8590.33	160.533
10.6643	8584.33	160.477
10.6715	8598.67	160.611
10.6783	8356.5	129.279
10.6835	8642	131.469
10.6887	8495.5	130.35
10.6938	8629.5	131.374
10.7006	8663	161.211
10.7078	8491.67	159.609
10.7146	8761	132.371
10.7197	8353	129.252
10.7249	8671	131.689
10.7301	8336.5	129.124
10.7353	8606.5	131.198
10.7421	8643	161.025
10.7492	8565.33	160.3
10.756	8621	131.309
10.7612	8488.5	130.296
10.7664	8578.5	130.985
10.7716	8591.5	131.084
10.7783	8558.33	160.234
10.7855	8532.67	159.994
10.7923	8527	130.591
10.7975	8813	132.763
10.8026	8457.5	130.058
10.8078	8750.5	132.291
10.8146	8644.33	161.037
10.8218	8622.33	160.832
10.8286	8709	131.977
10.8337	8469	130.146
10.8389	8909.5	133.488
10.8441	8511	130.468
10.8493	8664.5	131.64
10.856	8484	159.537
10.8633	8516	159.837
10.87	8677	131.735
10.8752	8599.5	131.145
10.8804	8678	131.742
10.8856	8365	129.345
10.8923	8865.33	163.083
10.8995	8732.67	161.858
10.9063	8727.5	132.117
10.9115	8966	133.91
10.9167	8558	130.828
10.9218	8869	133.184
10.9286	8649.67	161.087
10.9358	8801.33	162.493
10.9426	8699.5	131.905
10.9478	8647.5	131.51
10.9532	8797	162.453
10.9584	8741	161.935
10.9635	8760.67	162.117
10.9698	8646.5	185.973
10.9772	8723.8	208.852
10.9843	8627.33	160.879
10.9895	8736	161.889
10.9946	8815.67	162.625
10.9998	8723	161.768
11.0061	8770.25	187.299
11.0134	8695.4	208.511
11.0205	8625	160.857
11.0257	8806.67	162.542
11.0309	8683.67	161.403
11.0361	8805.67	162.533
11.0424	8772.5	187.323
11.0491	8760	187.19
11.0556	8767.75	187.273
11.062	8846.33	162.908
11.0672	8817.67	162.644
11.0724	8859	163.025
11.0776	8884.33	163.257
11.0838	8939.25	189.095
11.0912	8826.2	210.074
11.0983	8900	163.401
11.1035	9177.67	165.931
11.1086	9318	167.194
11.1138	9426.33	168.164
11.1201	9231.75	192.164
11.1275	9271	215.302
11.1346	9064.67	164.906
11.1397	9198	166.114
11.1449	8875.33	163.175
11.1501	9011	164.417
11.1564	8843	188.074
11.1622	8796.67	162.45
11.1689	8802.6	209.793
11.176	8844	162.886
11.1812	8851.67	162.957
11.1864	8698	161.536
11.1916	8705.33	161.604
11.1979	8693.75	186.481
11.2052	8732.8	208.959
11.2123	8692.33	161.484
11.2175	8737	161.898
11.2227	8855	162.988
11.2279	8773.33	162.234
11.2342	8864.25	188.3
11.2415	8766.6	209.363
11.2486	8845.33	162.899
11.2538	8893.67	163.343
11.259	8694	161.499
11.2642	8926.33	163.643
11.2705	8877	188.436
11.2772	8781.25	187.417
11.2837	8824.25	187.875
11.2901	8772.67	162.228
11.2953	8746.33	161.985
11.3004	8685	161.416
11.3056	8814.67	162.616
11.3119	8829.25	187.928
11.3193	8785	209.583
11.3264	8786	162.351
11.3316	8851	162.951
11.3367	8765	162.157
11.3419	8846	162.905
11.3482	8747	187.051
11.3555	8939.6	211.419
11.3627	8878.33	163.202
11.3678	8936.67	163.738
11.373	8767.33	162.179
11.3782	8931	163.686
11.3845	8830.5	187.941
11.3912	8891.75	188.592
11.3978	8924.25	188.936
11.4041	9001.33	164.329
11.4093	8826.33	162.724
11.4145	8877.33	163.193
11.4197	8909.67	163.49
11.426	8704.5	186.596
11.4333	8796	209.714
11.4404	8958.33	163.936
11.4456	8920	163.585
11.4508	9025	164.545
11.456	8975	164.088
11.4623	8809	187.713
11.469	8912.75	188.815
11.4756	8916.75	188.857
11.4819	8900	163.401
11.4871	8807	162.545
11.4923	8850	162.942
11.4986	8971.5	189.436
11.5044	8892.33	163.331
11.5111	8798.8	209.747
11.5182	8968.33	164.027
11.5234	8933.67	163.71
11.5286	8919	163.576
11.5338	8869	163.117
11.5401	8976.25	189.486
11.5474	8883.8	210.758
11.5545	8981.67	164.149
11.5597	8979	164.125
11.5649	9160.67	165.777
11.5701	8944.33	163.808
11.5764	9000.25	189.739
11.5831	8827.5	187.91
11.5897	9114	190.935
11.596	9121.67	165.424
11.6012	8969	164.034
11.6064	9111	165.327
11.6116	8931	163.686
11.6179	9077.25	190.549
11.6252	9209.6	214.588
11.6323	9212.67	166.247
11.6375	9090	165.136
11.6427	8937.67	163.747
11.6479	9047.33	164.748
11.6542	9071.75	190.491
11.6609	9043.75	190.197
11.6675	9146.5	191.275
11.6738	9256	166.637
11.679	9429.33	168.19
11.6842	9315.67	167.174
11.6905	9616.5	196.128
11.6972	9845.5	198.449
11.7038	10299	202.968
11.7102	10745.7	179.547
11.7153	10635	178.62
11.7205	10785	179.875
11.7257	10293.3	175.727
11.732	9874.5	198.741
11.7393	9516.4	218.133
11.7465	9296.67	167.003
11.7517	9309.33	167.117
11.7568	9202	166.151
11.762	9314	167.159
11.7683	9045.75	190.218
11.775	9197.5	191.807
11.7817	9183.25	191.659
11.788	9073.67	164.988
11.7932	9108.33	165.303
11.7983	8946.67	163.829
11.8035	9113.67	165.351
11.8107	9128.2	213.638
11.818	9103.25	190.822
11.8243	9144	165.626
11.8295	9009	164.399
11.8347	9143.67	165.623
11.8399	9096.67	165.197
11.8462	9004	189.779
11.8528	9141.25	191.22
11.8595	9131	191.113
11.8658	9056.67	164.833
11.871	9042.67	164.706
11.8762	9284.67	166.895
11.8825	9091.5	190.699
11.8891	8924.5	188.939
11.8958	9018.25	189.929
11.9021	9179	165.943
11.9073	9181	165.961
11.9125	9049	164.763
11.9177	9030.67	164.596
11.924	9151.25	191.324
11.9313	9094.8	213.246
11.9384	9124	165.445
11.9436	9021	164.508
11.9488	9130.33	165.502
11.954	9175.33	165.91
11.9603	9300.75	192.881
11.967	9018	189.926
11.9737	9124.25	191.042
11.98	9048.67	164.76
11.9851	9202.67	166.157
11.9903	9145.67	165.641
11.9955	8969	164.034
12.0026	9079.2	213.063
12.01	9114.25	190.937
12.0163	9284	166.889
12.0215	9317.33	167.189
12.0267	9068	164.936
12.0318	9178	165.934
12.0382	9134.75	191.152
12.0448	9107	190.861
12.0515	9112.25	190.916
12.0578	9152.33	165.702
12.063	9370.33	167.663
12.0682	9128.33	165.484
12.0745	9207	191.906
12.0811	9002.25	189.76
12.0878	9167	191.489
12.0941	9192.67	166.066
12.0993	9390	167.839
12.1045	9562.67	169.375
12.1097	9265.67	166.724
12.1168	9357.2	216.301
12.1235	9483.67	168.674
12.1294	9396.5	193.871
12.1356	9426	168.161
12.1408	9288.33	166.928
12.146	9272.67	166.787
12.1523	9281.75	192.684
12.159	9113	190.924
12.1657	9098.75	190.775
12.172	9019.33	164.493
12.1772	9223.33	166.343
12.1824	9115.33	165.366
12.1876	9146.67	165.65
12.1947	9087.4	213.16
12.202	9164.75	191.465
12.2083	9133	165.526
12.2135	9236.33	166.46
12.2187	9277.67	166.832
12.2239	9325.67	167.263
12.2302	9205.5	191.891
12.2368	9148.75	191.298
12.2436	9382.5	193.727
12.2498	9174	165.898
12.255	9173	165.889
12.2602	9282.33	166.874
12.2665	9188	191.708
12.2732	9126.5	191.065
12.2799	9202.25	191.857
12.2862	9207.33	166.199
12.2914	9291	166.952
12.2966	9203.67	166.166
12.3018	9314.67	167.165
12.3088	9185.2	214.304
12.3156	9292.33	166.964
12.3214	9368.25	193.579
12.3277	9381.67	167.765
12.3329	9283.67	166.886
12.3381	9179.67	165.949
12.3444	9138.25	191.188
12.351	9224.25	192.086
12.3578	9236	192.208
12.364	9314.33	167.162
12.3692	9289.67	166.94
12.3744	9381.33	167.762
12.3796	9337.33	167.368
12.3867	9246.2	215.014
12.3935	9186	166.006
12.3993	9327.75	193.161
12.4056	9299.67	167.03
12.4108	9287.33	166.919
12.416	9216.67	166.283
12.4223	9204	191.875
12.4289	9255.25	192.408
12.4357	9217.75	192.018
12.4419	9132.33	165.52
12.4471	9452	168.392
12.4523	9123.67	165.442
12.4575	9184	165.988
12.4646	9287.4	215.492
12.472	9201.75	191.852
12.4783	9323.67	167.245
12.4835	9216.33	166.28
12.4886	9181.33	165.964
12.4938	9210.67	166.229
12.5009	9240.6	214.949
12.5077	9113.33	165.348
12.5135	9381.75	193.719
12.5198	9299.67	167.03
12.525	9290	166.943
12.5302	9375.33	167.708
12.5365	9285.25	192.72
12.5431	9262.5	192.484
12.5499	9217.5	192.016
12.5561	9189	166.033
12.5613	9418	168.089
12.5665	9343	167.419
12.5717	9281	166.862
12.5788	9236.8	214.905
12.5856	9396.33	167.896
12.5914	9316.75	193.047
12.5977	9329	167.293
12.6029	9485	168.686
12.6081	9328	167.284
12.6144	9318.75	193.067
12.621	9198	191.812
12.6278	9330.25	193.186
12.634	9352.33	167.502
12.6392	9242	166.511
12.6444	9366	167.625
12.6496	9266.33	166.73
12.6567	9329.2	215.977
12.6635	9334.67	167.344
12.6693	9327	193.153
12.6756	9365	167.616
12.6808	9238.67	166.481
12.686	9296.67	167.003
12.6923	9174.5	191.567
12.6989	9205.25	191.888
12.7057	9254	192.395
12.7119	9246	166.547
12.7171	9375.67	167.711
12.7223	9184	165.988
12.7275	9390	167.839
12.7346	9231.2	214.839
12.7414	9357.33	167.547
12.7472	9250	192.354
12.7535	9141	165.599
12.7587	9376.33	167.717
12.7639	9324.33	167.251
12.7709	9242.8	214.974
12.7777	9257.33	166.649
12.7836	9258.25	192.44
12.7898	9170.67	165.867
12.795	9239.33	166.487
12.8002	9324.33	167.251
12.8065	9341	193.298
12.8131	9184	191.666
12.8199	9277.5	192.64
12.8262	9264.67	166.715
12.8314	9223.33	166.343
12.8366	9256	166.637
12.8418	9380.67	167.756
12.8488	9197.4	214.446
12.8556	9204.67	166.175
12.8615	9258.5	192.442
12.8677	9174	165.898
12.8729	9130.33	165.502
12.8781	9192	166.06
12.8844	9298	192.852
12.891	9163.25	191.45
12.8978	9276.75	192.632
12.9041	9219.33	166.307
12.9093	9088.67	165.124
12.9145	9278.67	166.841
12.9197	9249.33	166.577
12.9267	9298.6	215.622
12.9335	9231	166.412
12.9394	9255	192.406
12.9456	9455.67	168.425
12.9508	9274.67	166.805
12.956	9280.67	166.859
12.9623	9222	192.062
12.9689	9287.25	192.741
12.9758	9296.25	192.834
12.982	9274.67	166.805
12.9872	9312.33	167.144
12.9924	9207.33	166.199
12.9976	9229.67	166.4
13.0046	9245.8	215.009
13.0114	9199	166.123
13.0173	9251.75	192.372
13.0235	9209.67	166.22
13.0287	9260.67	166.679
13.0339	9193	166.069
13.041	9190.6	214.367
13.0478	9136.67	165.56
13.0537	9198.25	191.815
13.0599	9095.33	165.185
13.0651	9242	166.511
13.0703	9169	165.852
13.0755	9221.33	166.325
13.0825	9400.8	216.804
13.0893	9136.67	165.56
13.0952	9088.75	190.67
13.1014	9222.67	166.337
13.1066	9164.33	165.81
13.1118	9111	165.327
13.1189	9189.8	214.357
13.1257	9255.67	166.634
13.1316	9056.75	190.334
13.1378	9135.67	165.551
13.143	9111	165.327
13.1482	9098.33	165.212
13.1545	9179.5	191.619
13.1611	9147.5	191.285
13.1672	9153	165.708
13.1731	9185.75	191.685
13.1794	9021.67	164.514
13.1846	9213	166.25
13.1897	9143.67	165.623
13.1968	9089.6	213.185
13.2036	9146	165.644
13.2095	9110.5	190.898
13.2157	9196.33	166.099
13.2209	8955.67	163.912
13.2261	9166.67	165.831
13.2324	9093.5	190.72
13.239	9126.25	191.063
13.2459	9184.75	191.674
13.2521	9001	164.326
13.2573	9184.67	165.994
13.2625	9054.33	164.812
13.2677	9128	165.481
13.2747	9013.4	212.29
13.2815	9123.67	165.442
13.2874	8962.5	189.341
13.2936	8985	164.18
13.2988	9024.67	164.542
13.304	8937	163.741
13.3111	9093.6	213.232
13.3179	8973	164.07
13.3238	9192.75	191.758
13.33	8975.33	164.091
13.3352	8968.33	164.027
13.3404	8964.33	163.991
13.3456	8973	164.07
13.3526	9059.2	212.829
13.3594	9016	164.463
13.3653	9074	190.515
13.3716	9088.67	165.124
13.3772	8796.75	187.582
13.3824	8779.25	187.395
13.389	8772.67	229.425
13.3954	8768.75	187.283
13.4012	8806	209.833
13.4075	8597	207.328
13.4135	8741.25	186.989
13.4187	8618	185.666
13.4239	8713.75	186.695
13.4305	8913	231.253
13.4369	8830	187.936
13.4432	8630.83	227.563
13.4498	8722.75	186.791
13.455	8691.5	186.456
13.4602	8709.25	186.647
13.4668	8868.5	230.675
13.4732	8641.75	185.922
13.4795	8565	226.694
13.4862	8705	186.601
13.4914	8671.75	186.244
13.4965	8756.5	187.152
13.5026	8787.6	209.614
13.5089	8860.6	210.483
13.5147	8767.25	187.267
13.5211	8616.83	227.379
13.5277	8682.5	186.36
13.5329	8646.5	185.973
13.5381	8711.75	186.674
13.5447	8807.67	229.883
13.551	8811.5	187.739
13.5574	8662.5	227.98
13.564	8744.75	187.027
13.5692	8708.75	186.641
13.5744	8605.25	185.529
13.5804	8802.4	209.79
13.5867	8763	209.32
13.5932	8654.2	208.017
13.5995	8664.2	208.137
13.6055	8713.75	186.695
13.6107	8660.75	186.126
13.6159	8730	186.869
13.6226	8736.83	228.956
13.6289	8674.75	186.277
13.6352	8644.5	227.743
13.6419	8779.5	187.398
13.6471	8633	185.828
13.6522	8701.75	186.566
13.6589	8713	228.644
13.6652	8769.5	187.291
13.6715	8647.33	227.781
13.6782	8691.5	186.456
13.6834	8692	186.462
13.6886	8698.25	186.529
13.6938	8814.25	187.768
13.7005	8771.5	229.41
13.7073	8683.4	208.367
13.7137	8717.6	208.777
13.7197	8737.5	186.949
13.7249	8740	186.976
13.7299	8486	205.985
13.7368	8433.88	259.752
13.7438	8509.5	225.958
13.75	8394.17	224.421
13.7558	8435.2	205.368
13.761	8452	205.572
13.7662	8397.2	204.905
13.7721	8276.17	222.839
13.7787	8613	245.542
13.7853	8485.83	225.644
13.7915	8451.5	225.187
13.7973	8473	205.828
13.8025	8490.4	206.039
13.8084	8328.17	223.537
13.815	8431.29	242.938
13.8216	8508.17	225.94
13.8278	8526.33	226.181
13.8337	8379.6	204.69
13.8388	8456	205.621
13.844	8362	204.475
13.8499	8390.83	224.377
13.857	8500.38	260.774
13.8637	8370	204.573
13.8693	8467.83	225.404
13.8751	8411	205.073
13.8803	8372.8	204.607
13.8862	8357.67	223.933
13.8929	8485.71	243.721
13.8994	8373.33	224.143
13.9057	8442.83	225.071
13.9115	8437.4	205.395
13.9166	8409.4	205.054
13.9225	8251.83	222.511
13.9287	8354	223.884
13.9352	8397.43	242.45
13.9415	8474	205.84
13.9472	8313.67	223.343
13.953	8407	205.024
13.9588	8288.17	223
13.9644	8461.4	205.687
13.9711	8454.5	260.069
13.9779	8354	204.377
13.9835	8374.33	224.156
13.9893	8384.2	204.746
13.9945	8226	202.805
14.0003	8287.5	222.991
14.007	8361.57	241.932
14.0135	8355.5	223.904
14.0194	8432	205.329
14.025	8421.5	224.787
14.0308	8306.4	203.794
14.0366	8392.83	224.404
14.0422	8341.8	204.228
14.0489	8373.25	258.817
14.0557	8313.4	203.88
14.0613	8358	223.937
14.0671	8359.2	204.441
14.0729	8362.83	224.002
14.0786	8223.67	222.131
14.0852	8245.11	272.408
14.0916	8242	222.378
14.0976	8176.88	255.764
14.1037	8163.67	221.319
14.1089	8264.17	222.677
14.1145	8082.29	237.857
14.1207	8301.57	241.062
14.127	8278.5	257.348
14.1331	8209.17	221.935
14.1391	8054.12	253.837
14.1452	8240.33	222.356
14.1508	8194.57	239.504
14.1564	8141.17	221.014
14.163	8303.56	273.372
14.1694	8235.67	222.293
14.1754	8074.25	254.153
14.1815	8175.33	221.477
14.1871	8113.14	238.311
14.1927	8176.17	221.488
14.1984	8208.86	239.712
14.2048	8227.75	256.558
14.2113	8058.57	237.508
14.2173	8219.29	239.865
14.2234	8320.29	241.334
14.229	8127.83	220.833
14.2347	8159.14	238.985
14.2411	8163.75	255.558
14.2476	8029	237.072
14.2536	8121.29	238.43
14.2593	8117	220.685
14.2649	8204.71	239.652
14.2705	8113.33	220.635
14.2762	8099.29	238.107
14.2826	8069.88	254.085
14.2891	8040.14	237.236
14.2951	8128.14	238.531
14.3012	8171.29	239.163
14.3068	8105.17	220.524
14.3125	8113.29	238.313
14.319	8163.5	255.554
14.3254	7998	236.614
14.3314	8064.29	237.592
14.3375	8012.86	236.833
14.3431	8129.17	220.851
14.3488	8085.86	237.91
14.3549	8077.29	237.784
14.3612	8123.88	254.933
14.3673	8056.83	219.866
14.3729	8085.57	237.905
14.379	8191.14	239.454
14.3846	8109.83	220.588
14.3903	8047.29	237.342
14.3968	8141.5	255.21
14.4031	8014.43	236.856
14.4092	8045.71	237.318
14.4153	8104.86	238.189
14.4209	8084.17	220.239
14.4266	8070.29	237.68
14.4327	8146.14	238.795
14.439	8107.38	254.674
14.4455	8060	237.529
14.4516	8099	238.103
14.4572	8051.33	219.791
14.4629	7961.57	236.074
14.4685	8083.17	220.225
14.475	8083.22	269.72
14.4814	8075.67	220.123
14.487	8049.57	237.375
14.4931	8103.43	238.168
14.4987	7974.67	218.742
14.5044	8144	238.763
14.5113	8028	268.797
14.5178	8067.5	220.011
14.5234	8072.14	237.708
14.5294	8021.29	236.958
14.535	7944.17	218.323
14.5407	7980	236.347
14.5463	8028	219.472
14.5528	8001.67	268.356
14.5593	8107.17	220.552
14.5652	8026	253.393
14.5714	8056.5	219.861
14.577	8034.71	237.156
14.5826	7937.5	218.232
14.5891	8055.33	269.255
14.5956	7874.17	217.359
14.6012	7958.14	236.023
14.6071	7964.86	236.123
14.6129	7912.83	217.892
14.6185	7962.71	236.091
14.6246	7963.14	236.097
14.631	7919.12	251.7
14.6371	7885.5	217.516
14.643	7925.12	251.796
14.6492	7937	218.225
14.6548	7836.43	234.211
14.6604	7911.17	217.869
14.6669	7894.67	266.556
14.6734	7864.5	217.226
14.6794	7973.88	252.569
14.6855	7943.83	218.319
14.6911	7929.57	235.599
14.6967	7839.17	216.876
14.7024	7839.43	234.256
14.7088	7791.88	249.67
14.7149	7897.67	217.683
14.7209	7897	251.348
14.727	7861.83	217.189
14.7326	7864.14	234.625
14.7387	7875.29	234.791
14.7451	7825.38	250.206
14.7512	7785	216.125
14.7572	7848.75	250.579
14.7633	7839.67	216.882
14.7689	7869.43	234.704
14.7745	7841.67	216.91
14.7807	7833.62	250.338
14.787	7815.43	233.897
14.7935	7832.25	250.316
14.7996	7829.17	216.737
14.8052	7818	233.936
14.8108	7827.83	216.719
14.8165	7847.71	234.38
14.823	7816.88	250.07
14.829	7814.83	216.539
14.835	7736.88	248.787
14.8411	7763.5	215.826
14.8467	7759.71	233.062
14.8528	7729.29	232.605
14.8589	7839.43	234.256
14.8649	7806.57	233.765
14.8713	7707	248.306
14.8774	7703.83	214.995
14.8831	7735.43	232.697
14.8887	7671.5	214.544
14.8943	7738.86	232.749
14.9008	7717.25	248.471
14.9072	7696.86	232.116
14.9132	7805.86	233.754
14.9189	7766.83	215.873
14.9246	7699.14	232.151
14.9306	7703	232.209
14.9371	7712	248.387
14.9431	7668.67	214.504
14.9491	7592	246.447
14.9552	7706.17	215.028
14.9609	7678.29	231.836
14.9669	7628	231.076
14.9725	7711.17	215.098
14.9786	7777	249.431
14.9851	7664.57	231.629
14.9911	7692.29	232.047
14.9972	7605	230.727
15.0033	7670	231.711
15.0089	7643.5	214.152
15.015	7604.38	246.648
15.0214	7502.71	229.17
15.0274	7542.43	229.776
15.0331	7601.17	213.558
15.0387	7606.57	230.751
15.0448	7725.29	232.545
15.0509	7591	230.515
15.0569	7606.43	230.749
15.0633	7581.38	246.274
15.0694	7569.33	213.11
15.075	7627.29	231.065
15.0811	7554.71	229.963
15.0867	7659.33	214.374
15.0928	7455.38	244.219
15.0992	7535.43	229.669
15.1052	7516.14	229.375
15.1113	7542.86	229.783
15.1174	7575.86	230.285
15.123	7475	211.778
15.1287	7502.14	229.162
15.1351	7503.5	245.006
15.1415	7448.71	228.344
15.1472	7441.83	211.308
15.1528	7467.14	228.626
15.1589	7474.29	228.736
15.1645	7394.5	210.635
15.1707	7526	245.373
15.177	7410.14	227.752
15.183	7483.57	228.878
15.1891	7491.71	229.002
15.1952	7419	227.888
15.2008	7503.17	212.177
15.2066	7392	227.473
15.2129	7476	244.557
15.2194	7352.57	226.866
15.2255	7443.71	228.267
15.2315	7418.57	227.882
15.2371	7489.83	211.988
15.2423	7505	212.203
15.2489	7370.56	257.556
15.2553	7468.67	211.688
15.2609	7441	228.226
15.267	7373.57	227.189
15.273	7393.57	227.497
15.2787	7205.83	207.93
15.2848	7399.88	243.308
15.2911	7382.86	227.332
15.2972	7389	227.427
15.3033	7417.43	227.864
15.3093	7313.71	226.265
15.315	7419.67	210.993
15.3207	7401.86	227.625
15.3271	7365.75	242.747
15.3335	7373.14	227.183
15.3392	7317.17	209.53
15.3448	7416.57	227.851
15.3508	7333.43	226.57
15.3565	7409	210.841
15.363	7362.22	257.41
15.3695	7317.33	209.533
[truncated: 11,630 more rows]
